# Supplementary material for: How eriophyid mites shape metal metabolism in leaf galls on Tilia cordata
Source: New Phytol. 2025 Apr 16;246(5):2222–42. doi: 10.1111/nph.70103 (PMC12059528; doi:10.1111/nph.70103)
Supplement: Supplementary file 5 — Table S1 Concentrations of bioavailable elements in the topsoil. Table S2 Statistics of XANES LCF fits. Table S3 mRNA sequencing, all annotated genes. [file NPH-246-2222-s002.xlsx]

## Sheet: Sheet1
	New Phytologist Supporting Information
	Article title: How eriophyid mites shape metal metabolism in leaf galls on Tilia cordata
	Authors: Filis Morina*, Anđela Kuvelja, Dennis Brückner, Miloš Mojović, Đura Nakarada, Syed Nadeem Hussain Bokhari, Bojan Vujić, Gerald Falkenberg, Hendrik Küpper*
	Article acceptance date: 06 March 2025
	Supporting Table S3. Results of de-novo mRNA sequencing. All annotated genes from healthy leaves (HL), infested Tilia cordata leaves (INFL) and mite-induced nail galls (G). The samples from each tissue type were collected from four different trees.

## Sheet: ALL_annot
gene_id	sample_readcount(T1HL)	sample_readcount(T1INFL)	sample_readcount(T1G)	sample_readcount(T9HL)	sample_readcount(T9INFL)	sample_readcount(T9G)	sample_readcount(T12HL)	sample_readcount(T12INFL)	sample_readcount(T12G)	sample_readcount(T13HL)	sample_readcount(T13INFL)	sample_readcount(T13G)	sample_fpkm(T1HL)	sample_fpkm(T1INFL)	sample_fpkm(T1G)	sample_fpkm(T9HL)	sample_fpkm(T9INFL)	sample_fpkm(T9G)	sample_fpkm(T12HL)	sample_fpkm(T12INFL)	sample_fpkm(T12G)	sample_fpkm(T13HL)	sample_fpkm(T13INFL)	sample_fpkm(T13G)	Gene Length	NR GI	NR ID	NR Score	NR Evalue	NR Description	NT GI	NT ID	NT Score	NT Evalue	NT Description	KO ID	KO Name	KO Description	Http Link	Swissprot ID	Swissprot Score	Swissprot Evalue	Swissprot Description	PFAM ID	PFAM description	Gene Ontology Biological Pathway	BP Description	Gene Ontology Molecular Function	MF Description
Cluster-23194.0	0	0	7	0	0	569	0	0	231	0	0	172	0	0	0.1	0	0	10.22	0	0	5.08	0	0	3.85	3026	--	--	--	--	--	--	--	--	--	--	--	--	--	--	Q9GPH8	264	2e-21	Sensory neuron membrane protein 2 OS=Manduca sexta OX=7130 PE=2 SV=1	PF14972//PF01130	Mitochondrial morphogenesis regulator//CD36 family	GO:0007005	mitochondrion organization	--	--
Cluster-28564.0	0	0	1	0	0	1	0	4	0	0	0	1	0	0	0.11	0	0	0.13	0	0.51	0	0	0	0.16	645	--	--	--	--	--	--	--	--	--	--	--	--	--	--	--	--	--	--	--	--	--	--	--	--
Cluster-38843.0	0	0	3	0	1	1	0	16	12	1	1	1	0	0	0.53	0	0.26	0.21	0	3.28	3.02	0.17	0.28	0.26	498	--	--	--	--	--	--	--	--	--	--	--	--	--	--	--	--	--	--	--	--	--	--	--	--
Cluster-29304.0	0	0	0	3	0	0	0	3	0	0	0	0	0	0	0	1.75	0	0	0	1.22	0	0	0	0	376	1344088895	XP_023928598.1	295	1.7e-24	aspartate aminotransferase, mitochondrial-like [Quercus suber]	XM_013568492.1	XM_013568492	144	4.41403e-68	Aureobasidium namibiae CBS 147.97 putative aspartate aminotransferase partial mRNA	K14455	GOT2	aspartate aminotransferase, mitochondrial	http://www.genome.jp/dbget-bin/www_bget?ko:K14455	P05202	250	1.1e-20	Aspartate aminotransferase, mitochondrial OS=Mus musculus OX=10090 GN=Got2 PE=1 SV=1	PF00155//PF02515	Aminotransferase class I and II//CoA-transferase family III	GO:0009058	biosynthetic process	GO:0008410//GO:0030170	CoA-transferase activity//pyridoxal phosphate binding
Cluster-53912.0	3	2	4	0	0	0	0	0	0	2	1	0	0.94	0.62	0.87	0	0	0	0	0	0	0.43	0.34	0	451	--	--	--	--	--	--	--	--	--	--	--	--	--	--	--	--	--	--	--	--	--	--	--	--
Cluster-63567.30288	43.38	41	75.35	42.68	17.13	32.13	44.71	30.88	31.15	49.95	32.22	18.15	3.18	2.98	3.81	3.49	1.3	1.94	3.21	1.84	2.3	2.48	2.59	1.37	1083	508709198	EOY01095.1	407	5e-37	ARM repeat superfamily protein isoform 2 [Theobroma cacao]	XM_022877386.1	XM_022877386	222	5.87969e-111	PREDICTED: Durio zibethinus protein VAC14 homolog (LOC111287128), transcript variant X5, mRNA	K15305	VAC14, TAX1BP2	vacuole morphology and inheritance protein 14	http://www.genome.jp/dbget-bin/www_bget?ko:K15305	Q9ZU97	336	3.3e-30	Protein VAC14 homolog OS=Arabidopsis thaliana OX=3702 GN=VAC14 PE=1 SV=2	--	--	--	--	--	--
Cluster-63567.30289	3	3	0	1	0	1	5	7	0	2	1	1	0.3	0.29	0	0.11	0	0.08	0.48	0.56	0	0.13	0.11	0.1	871	--	--	--	--	--	LT594789.1	LT594789	233	3.60199e-117	Theobroma cacao genome assembly, chromosome: II	--	--	--	--	--	--	--	--	--	--	--	--	--	--
Cluster-58596.1	42	7	5	0	0	0	3	1	0	0	2	0	5.04	0.84	0.42	0	0	0	0.35	0.1	0	0	0.26	0	763	--	--	--	--	--	--	--	--	--	--	--	--	--	--	--	--	--	--	--	--	--	--	--	--
Cluster-58596.0	26	18	9	0	0	0	0	0	0	2	3	0	1.36	0.94	0.33	0	0	0	0	0	0	0.07	0.17	0	1406	--	--	--	--	--	--	--	--	--	--	--	--	--	--	--	--	--	--	--	--	--	--	--	--
Cluster-63567.30280	120	105	140	164	191	134	165	245	130	217	112	109	24.58	21.45	19.91	38.08	40.35	22.57	33.08	40.78	26.66	30.26	25.21	22.97	554	--	--	--	--	--	XM_022871672.1	XM_022871672	211	3.80937e-105	PREDICTED: Durio zibethinus regulator of nonsense transcripts UPF3-like (LOC111283217), transcript variant X3, mRNA	--	--	--	--	--	--	--	--	--	--	--	--	--	--
Cluster-63567.30281	563	813.89	2194.84	1608	1488.18	3076.68	1384	2021.76	2283.46	1561.95	827	2013.65	40.38	58.01	108.71	128.87	110.43	182.18	97.4	117.88	165.23	76.1	65.12	148.8	1100	1344102032	PPD76375.1	295	5e-24	hypothetical protein GOBAR_DD26695 [Gossypium barbadense]	LT594795.1	LT594795	275	2.05964e-140	Theobroma cacao genome assembly, chromosome: VIII	K03671	trxA	thioredoxin 1	http://www.genome.jp/dbget-bin/www_bget?ko:K03671	Q43636	215	3.6e-16	Thioredoxin H-type OS=Ricinus communis OX=3988 PE=3 SV=1	PF00085	Thioredoxin	GO:0045454	cell redox homeostasis	--	--
Cluster-63567.30286	5525.98	5331.64	3470	3245	2877	1275.76	4317.99	5138	1606.34	7978	5282	2354.02	113.62	108.79	49.21	74.11	61.29	21.73	87.22	85.9	33.47	111.32	119.16	49.96	3177	508701713	EOX93609.1	1526	2.6e-166	ADP glucose pyrophosphorylase 1 [Theobroma cacao]	XM_022915898.1	XM_022915898	855	0	PREDICTED: Durio zibethinus glucose-1-phosphate adenylyltransferase small subunit, chloroplastic/amyloplastic (LOC111314484), transcript variant X2, mRNA	K00975	glgC	glucose-1-phosphate adenylyltransferase	http://www.genome.jp/dbget-bin/www_bget?ko:K00975	P55232	1408	4.7e-154	Glucose-1-phosphate adenylyltransferase small subunit, chloroplastic/amyloplastic (Fragment) OS=Beta vulgaris OX=161934 GN=AGPB1 PE=2 SV=1	PF00483	Nucleotidyl transferase	GO:0009058	biosynthetic process	GO:0016779	nucleotidyltransferase activity
Cluster-63567.30287	18	10	6	1	1	3	13	30	4	23	15	12	1.33	0.74	0.31	0.08	0.08	0.18	0.95	1.81	0.3	1.16	1.22	0.92	1073	--	--	--	--	--	LT594788.1	LT594788	222	5.82369e-111	Theobroma cacao genome assembly, chromosome: I	--	--	--	--	--	--	--	--	--	--	--	--	--	--
Cluster-63567.30284	1110.05	970.12	1746	816.8	493.34	980.92	1052	1053.98	806.99	1386.64	915.99	802.98	36.46	31.63	39.57	29.84	16.78	26.67	33.94	28.15	26.83	30.92	33.02	27.21	2088	1269996584	XP_022747126.1	2539	5.8e-284	histidine--tRNA ligase, cytoplasmic-like isoform X1 [Durio zibethinus]	XR_002691016.1	XR_002691016	1485	0	PREDICTED: Durio zibethinus histidine--tRNA ligase, cytoplasmic-like (LOC111296913), transcript variant X3, misc_RNA	K01892	HARS, hisS	histidyl-tRNA synthetase	http://www.genome.jp/dbget-bin/www_bget?ko:K01892	F4IYF8	1551	8.2e-171	Histidine--tRNA ligase, cytoplasmic OS=Arabidopsis thaliana OX=3702 GN=At3g02760 PE=2 SV=1	PF14630	Origin recognition complex (ORC) subunit 5 C-terminus	GO:0006260	DNA replication	--	--
Cluster-63567.30285	0	0	2	2	1	0	2	0	0	4	1	0	0	0	0.43	0.7	0.31	0	0.59	0	0	0.83	0.33	0	456	--	--	--	--	--	--	--	--	--	--	--	--	--	--	--	--	--	--	--	--	--	--	--	--
Cluster-63567.47301	35.37	41.28	35.69	33.44	25.51	35.11	21.94	54.37	19.47	38.57	16.18	23.02	2.98	3.45	2.07	3.15	2.22	2.44	1.81	3.72	1.65	2.2	1.49	1.99	977	1204879404	XP_021282202.1	1036	5.2e-110	trihelix transcription factor ASR3 [Herrania umbratica]	LT594789.1	LT594789	567	0	Theobroma cacao genome assembly, chromosome: II	--	--	--	--	Q8VZ20	611	3.8e-62	Trihelix transcription factor ASR3 OS=Arabidopsis thaliana OX=3702 GN=ASR3 PE=1 SV=1	--	--	--	--	--	--
Cluster-63567.47300	172	161	253	137	134	133.17	163	241.98	143	248	164	147	2.61	2.42	2.64	2.31	2.1	1.67	2.43	2.98	2.2	2.55	2.73	2.3	4215	1137226188	OMO90572.1	866	1.2e-89	Vacuolar protein sorting-associated protein 26 [Corchorus capsularis]	XM_022881851.1	XM_022881851	419	0	PREDICTED: Durio zibethinus Down syndrome critical region protein 3 homolog (LOC111290510), transcript variant X3, mRNA	--	--	--	--	O35075	286	8e-24	Vacuolar protein sorting-associated protein 26C OS=Mus musculus OX=10090 GN=Vps26c PE=1 SV=1	PF01591//PF03643	6-phosphofructo-2-kinase//Vacuolar protein sorting-associated protein 26	GO:0006013//GO:0006000//GO:0006886	mannose metabolic process//fructose metabolic process//intracellular protein transport	GO:0003873//GO:0005524	6-phosphofructo-2-kinase activity//ATP binding
Cluster-1899.0	0	0	0	0	0	0	0	0	0	0	0	0	0	0	0	0	0	0	0	0	0	0	0	0	2146	--	--	--	--	--	--	--	--	--	--	--	--	--	--	Q08012	566	1.4e-56	Protein enhancer of sevenless 2B OS=Drosophila melanogaster OX=7227 GN=drk PE=1 SV=1	PF00018//PF14604//PF07653	SH3 domain//Variant SH3 domain//Variant SH3 domain	--	--	GO:0005515	protein binding
Cluster-63567.47302	356	346	748	393	375	363	396	466	401	537	293	283.95	10.87	10.49	15.76	13.34	11.86	9.17	11.88	11.57	12.4	11.13	9.82	8.95	2226	1269966102	XP_022733369.1	2075	4e-230	zinc finger protein ZPR1-like [Durio zibethinus]	XM_022877634.1	XM_022877634	1254	0	PREDICTED: Durio zibethinus zinc finger protein ZPR1-like (LOC111287242), transcript variant X1, mRNA	K06874	K06874	zinc finger protein	http://www.genome.jp/dbget-bin/www_bget?ko:K06874	Q55E13	753	3e-78	Zinc finger protein ZPR1 homolog OS=Dictyostelium discoideum OX=44689 GN=zpr1 PE=3 SV=1	PF03367//PF00527	ZPR1 zinc-finger domain//E7 protein, Early protein	GO:0006355	regulation of transcription, DNA-templated	GO:0003700//GO:0003677//GO:0008270	DNA-binding transcription factor activity//DNA binding//zinc ion binding
Cluster-63567.47305	2820	2584	1424.99	2278	2043	754	2588.99	3524	757.9	4384.97	2580	797	36.08	32.81	12.57	32.35	27.09	8	32.55	36.66	9.84	38.07	36.22	10.53	4944	1269903425	XP_022763013.1	1448	4.5e-157	uncharacterized protein LOC111308727 isoform X1 [Durio zibethinus]	XM_007041701.2	XM_007041701	757	0	PREDICTED: Theobroma cacao uncharacterized LOC18607506 (LOC18607506), transcript variant X1, mRNA	--	--	--	--	--	--	--	--	PF03721//PF01266//PF01593//PF07740//PF02737//PF01494//PF07992	UDP-glucose/GDP-mannose dehydrogenase family, NAD binding domain//FAD dependent oxidoreductase//Flavin containing amine oxidoreductase//Ion channel inhibitory toxin//3-hydroxyacyl-CoA dehydrogenase, NAD binding domain//FAD binding domain//Pyridine nucleotide-disulphide oxidoreductase	GO:0018874//GO:0006631//GO:0006552//GO:0055114//GO:0006574//GO:0006810//GO:0006550//GO:0006568//GO:0006633//GO:0009405//GO:0006554	benzoate metabolic process//fatty acid metabolic process//leucine catabolic process//oxidation-reduction process//valine catabolic process//transport//isoleucine catabolic process//tryptophan metabolic process//fatty acid biosynthetic process//pathogenesis//lysine catabolic process	GO:0016616//GO:0016491//GO:0003857//GO:0071949//GO:0051287//GO:0008200	oxidoreductase activity, acting on the CH-OH group of donors, NAD or NADP as acceptor//oxidoreductase activity//3-hydroxyacyl-CoA dehydrogenase activity//FAD binding//NAD binding//ion channel inhibitor activity
Cluster-63567.47304	39	20	20	17	8	13	15	21	3	12	13	15	2.08	1.06	0.74	1.01	0.44	0.57	0.79	0.91	0.16	0.43	0.76	0.83	1387	--	--	--	--	--	XM_022905751.1	XM_022905751	267	7.31849e-136	PREDICTED: Durio zibethinus putative disease resistance protein RGA4 (LOC111307670), transcript variant X1, mRNA	--	--	--	--	--	--	--	--	--	--	--	--	--	--
Cluster-63567.47307	10	14	34	2	0	4	19	12	10	4	2	9	0.87	1.21	2.04	0.19	0	0.29	1.62	0.85	0.88	0.24	0.19	0.81	954	--	--	--	--	--	LT594796.1	LT594796	230	1.84183e-115	Theobroma cacao genome assembly, chromosome: IX	--	--	--	--	--	--	--	--	--	--	--	--	--	--
Cluster-63567.47306	4	6	6	5	0	0	4	2	3	1	5	0	0.74	1.11	0.77	1.05	0	0	0.73	0.3	0.56	0.13	1.02	0	584	--	--	--	--	--	--	--	--	--	--	--	--	--	--	--	--	--	--	--	--	--	--	--	--
Cluster-31053.0	0	0	3	0	1	65	0	0	46	0	0	18	0	0	0.06	0	0.03	1.65	0	0	1.43	0	0	0.57	2216	1492228467	RLM96967.1	816	3.9e-84	hypothetical protein BBI17_009389 [Phytophthora kernoviae]	--	--	--	--	--	K01876	DARS, aspS	aspartyl-tRNA synthetase	http://www.genome.jp/dbget-bin/www_bget?ko:K01876	Q3KRD0	886	1.1e-93	Aspartate--tRNA ligase, mitochondrial OS=Rattus norvegicus OX=10116 GN=Dars2 PE=1 SV=1	PF00152//PF01336	tRNA synthetases class II (D, K and N)//OB-fold nucleic acid binding domain	GO:0006418	tRNA aminoacylation for protein translation	GO:0000166//GO:0004812//GO:0003676//GO:0005524	nucleotide binding//aminoacyl-tRNA ligase activity//nucleic acid binding//ATP binding
Cluster-63567.47308	41	33	18	20	8	8	25	34	0	87	85	30	2.02	1.61	0.61	1.1	0.41	0.33	1.21	1.36	0	2.9	4.59	1.52	1483	--	--	--	--	--	XR_001686698.1	XR_001686698	52	2.58233e-16	PREDICTED: Gossypium hirsutum uncharacterized LOC107906271 (LOC107906271), transcript variant X2, ncRNA	--	--	--	--	--	--	--	--	--	--	--	--	--	--
Cluster-19843.0	0	0	6	0	0	103	0	0	62	0	0	45	0	0	0.24	0	0	5.01	0	0	3.68	0	0	2.73	1283	--	--	--	--	--	--	--	--	--	--	--	--	--	--	Q8MYM9	182	2.8e-12	COA8 family protein Y39B6A.34, mitochondrial OS=Caenorhabditis elegans OX=6239 GN=Y39B6A.34 PE=3 SV=1	PF10231//PF01159	Apoptogenic protein 1//Ribosomal protein L6e	GO:0042254//GO:0006412//GO:0097193	ribosome biogenesis//translation//intrinsic apoptotic signaling pathway	GO:0003735	structural constituent of ribosome
Cluster-44638.0	0	1	0	0	0	1	0	0	1	1	0	1	0	0.29	0	0	0	0.24	0	0	0.29	0.2	0	0.3	468	--	--	--	--	--	XM_022885686.1	XM_022885686	95	9.6987e-41	PREDICTED: Durio zibethinus BTB/POZ domain-containing protein NPY3-like (LOC111293006), transcript variant X2, mRNA	--	--	--	--	--	--	--	--	--	--	--	--	--	--
Cluster-55095.0	1	3	64	5	7	21	15	7	28	9	8	51	0.04	0.11	1.61	0.2	0.27	0.64	0.54	0.21	1.04	0.22	0.32	1.92	1903	1204929630	XP_021298007.1	2032	3.3e-225	DNA cross-link repair protein SNM1 [Herrania umbratica]	XM_021442332.1	XM_021442332	1117	0	PREDICTED: Herrania umbratica DNA cross-link repair protein SNM1 (LOC110426980), mRNA	K15340	DCLRE1A, SNM1A, PSO2	DNA cross-link repair 1A protein	http://www.genome.jp/dbget-bin/www_bget?ko:K15340	Q38961	1536	4.1e-169	DNA cross-link repair protein SNM1 OS=Arabidopsis thaliana OX=3702 GN=SNM1 PE=2 SV=1	--	--	--	--	--	--
Cluster-63567.7227	0	0	733	0	1	524	0	0	388.01	0	1	394	0	0	13.22	0	0.03	11.34	0	0	10.28	0	0.03	10.63	2555	--	--	--	--	--	--	--	--	--	--	--	--	--	--	--	--	--	--	PF02180//PF03530	Bcl-2 homology region 4//Calcium-activated SK potassium channel	GO:0006813//GO:0042981	potassium ion transport//regulation of apoptotic process	GO:0016286	small conductance calcium-activated potassium channel activity
Cluster-7747.0	0	0	0	0	0	0	0	0	1	0	0	0	0	0	0	0	0	0	0	0	0.38	0	0	0	414	1344013232	XP_023889246.1	396	3.6e-36	uncharacterized protein LOC112001306 [Quercus suber]	--	--	--	--	--	--	--	--	--	--	--	--	--	PF13855//PF00560//PF13516	Leucine rich repeat//Leucine Rich Repeat//Leucine Rich repeat	--	--	GO:0005515	protein binding
Cluster-54419.0	1	0	9	1	9	8	2	21	9	3	2	2	0.04	0	0.26	0.05	0.38	0.27	0.08	0.71	0.38	0.08	0.09	0.09	1715	1344063369	XP_023915293.1	1040	3.2e-110	NADH-cytochrome b5 reductase 1-like [Quercus suber]	XM_013488838.1	XM_013488838	682	0	Aureobasidium subglaciale EXF-2481 hypothetical protein partial mRNA	K00326	E1.6.2.2	cytochrome-b5 reductase	http://www.genome.jp/dbget-bin/www_bget?ko:K00326	A6R2K7	1018	4.3e-109	NADH-cytochrome b5 reductase 1 OS=Ajellomyces capsulatus (strain NAm1 / WU24) OX=339724 GN=CBR1 PE=3 SV=1	PF08030//PF00175//PF03614	Ferric reductase NAD binding domain//Oxidoreductase NAD-binding domain//Repressor of phase-1 flagellin	GO:0006355//GO:0055114	regulation of transcription, DNA-templated//oxidation-reduction process	GO:0003700//GO:0016491	DNA-binding transcription factor activity//oxidoreductase activity
Cluster-63567.44649	65.09	53.96	147.42	96.41	82.09	82.18	100.67	86.01	114.03	163.73	105	79.49	2.07	1.71	3.24	3.42	2.71	2.17	3.15	2.23	3.68	3.54	3.67	2.61	2145	1269925182	XP_022774629.1	431	1.6e-39	DEAD-box ATP-dependent RNA helicase 53, mitochondrial-like isoform X1 [Durio zibethinus]	XM_022918895.1	XM_022918895	502	0	PREDICTED: Durio zibethinus DEAD-box ATP-dependent RNA helicase 53, mitochondrial-like (LOC111316771), transcript variant X4, mRNA	--	--	--	--	Q9LUW5	166	3.3e-10	DEAD-box ATP-dependent RNA helicase 53, mitochondrial OS=Arabidopsis thaliana OX=3702 GN=RH53 PE=1 SV=1	--	--	--	--	--	--
Cluster-865.0	0	0	0	0	0	0	0	0	0	0	0	0	0	0	0	0	0	0	0	0	0	0	0	0	434	--	--	--	--	--	--	--	--	--	--	--	--	--	--	Q24048	246	3.6e-20	Sodium/potassium-transporting ATPase subunit beta-2 OS=Drosophila melanogaster OX=7227 GN=nrv2 PE=1 SV=2	PF00287	Sodium / potassium ATPase beta chain	GO:0006813//GO:0006814	potassium ion transport//sodium ion transport	--	--
Cluster-39176.0	0	5	0	0	0	0	1	0	1	0	0	0	0	5.03	0	0	0	0	0.96	0	0.98	0	0	0	311	--	--	--	--	--	--	--	--	--	--	--	--	--	--	--	--	--	--	--	--	--	--	--	--
Cluster-39176.1	0	0	0	0	0	0	0	0	0	0	0	0	0	0	0	0	0	0	0	0	0	0	0	0	306	--	--	--	--	--	--	--	--	--	--	--	--	--	--	--	--	--	--	--	--	--	--	--	--
Cluster-63567.44641	11	23	25	13	9	18	22	23	9	14	11	18	0.57	1.19	0.9	0.75	0.48	0.77	1.12	0.97	0.47	0.49	0.63	0.96	1419	508702534	EOX94430.1	383	4e-34	Sugar isomerase domain-containing protein isoform 1 [Theobroma cacao]	XM_021424988.1	XM_021424988	214	2.17322e-106	PREDICTED: Herrania umbratica probable arabinose 5-phosphate isomerase (LOC110413955), mRNA	K06041	kdsD, kpsF	arabinose-5-phosphate isomerase	http://www.genome.jp/dbget-bin/www_bget?ko:K06041	Q9M1T1	250	4e-20	Probable arabinose 5-phosphate isomerase OS=Arabidopsis thaliana OX=3702 GN=SETH3 PE=2 SV=1	--	--	--	--	--	--
Cluster-63567.44640	45	38	69	43	45	52	53	67	32	50	31	37	2.29	1.92	2.43	2.44	2.37	2.19	2.65	2.78	1.65	1.73	1.73	1.94	1440	823155555	XP_012477705.1	294	8.5e-24	PREDICTED: translocase of chloroplast 33, chloroplastic-like [Gossypium raimondii]	LT594788.1	LT594788	345	3.31998e-179	Theobroma cacao genome assembly, chromosome: I	--	--	--	--	O23680	154	5.5e-09	Translocase of chloroplast 33, chloroplastic OS=Arabidopsis thaliana OX=3702 GN=TOC33 PE=1 SV=1	--	--	--	--	--	--
Cluster-63567.44643	138	154	291	229.67	260.99	246.85	253	307.06	249.06	316	169.36	191	5.2	5.76	7.57	9.63	10.19	7.7	9.36	9.41	9.5	8.08	7	7.42	1854	763743868	KJB11367.1	506	2.8e-48	hypothetical protein B456_001G254800 [Gossypium raimondii]	XM_022902721.1	XM_022902721	316	5.67248e-163	PREDICTED: Durio zibethinus vacuolar protein sorting-associated protein 2 homolog 3-like (LOC111305311), mRNA	K12192	CHMP2B	charged multivesicular body protein 2B	http://www.genome.jp/dbget-bin/www_bget?ko:K12192	Q941D5	438	8.3e-42	Vacuolar protein sorting-associated protein 2 homolog 3 OS=Arabidopsis thaliana OX=3702 GN=VPS2.3 PE=2 SV=1	PF09472//PF00902//PF00957//PF03357	Tetrahydromethanopterin S-methyltransferase, F subunit (MtrF)//Sec-independent protein translocase protein (TatC)//Synaptobrevin//Snf7	GO:0046656//GO:0016192//GO:0015948//GO:0007034	folic acid biosynthetic process//vesicle-mediated transport//methanogenesis//vacuolar transport	GO:0030269	tetrahydromethanopterin S-methyltransferase activity
Cluster-38596.0	0	0	3	0	0	0	0	0	0	1	0	0	0	0	0.72	0	0	0	0	0	0	0.23	0	0	434	--	--	--	--	--	--	--	--	--	--	--	--	--	--	--	--	--	--	--	--	--	--	--	--
Cluster-63567.44645	476	618	1129	1050	1759	1970	777	1993	943	715	388	692	16.66	21.47	27.26	40.88	63.76	57.05	26.7	56.71	33.4	16.99	14.9	24.98	1976	1344117882	PPD90899.1	2094	2.2e-232	hypothetical protein GOBAR_DD12164 [Gossypium barbadense]	XM_022888289.1	XM_022888289	1190	0	PREDICTED: Durio zibethinus nematode resistance protein-like HSPRO2 (LOC111294977), mRNA	--	--	--	--	O04203	1265	1.1e-137	Nematode resistance protein-like HSPRO2 OS=Arabidopsis thaliana OX=3702 GN=HSPRO2 PE=1 SV=1	PF07231	Hs1pro-1 N-terminus	GO:0006952	defense response	--	--
Cluster-63567.44644	10	11	31	15	27	24.11	14	23	39	19	22	11	1.74	1.91	3.74	2.95	4.85	3.45	2.38	3.25	6.8	2.25	4.2	1.97	607	1137261454	OMP11831.1	383	1.7e-34	Snf7 [Corchorus olitorius]	XM_022915559.1	XM_022915559	219	1.49856e-109	PREDICTED: Durio zibethinus vacuolar protein sorting-associated protein 2 homolog 3-like (LOC111314328), mRNA	K12192	CHMP2B	charged multivesicular body protein 2B	http://www.genome.jp/dbget-bin/www_bget?ko:K12192	Q941D5	346	1.3e-31	Vacuolar protein sorting-associated protein 2 homolog 3 OS=Arabidopsis thaliana OX=3702 GN=VPS2.3 PE=2 SV=1	PF00700//PF07127//PF03357//PF00957	Bacterial flagellin C-terminal helical region//Late nodulin protein//Snf7//Synaptobrevin	GO:0009878//GO:0007034//GO:0071973//GO:0016192	nodule morphogenesis//vacuolar transport//bacterial-type flagellum-dependent cell motility//vesicle-mediated transport	GO:0046872//GO:0005198	metal ion binding//structural molecule activity
Cluster-63567.44647	80	83	66	44	7	23	63	91	25	115	88	16	5.24	5.4	2.99	3.22	0.47	1.24	4.05	4.85	1.65	5.12	6.33	1.08	1179	--	--	--	--	--	LT594792.1	LT594792	157	8.72269e-75	Theobroma cacao genome assembly, chromosome: V	--	--	--	--	--	--	--	--	--	--	--	--	--	--
Cluster-31289.0	0	0	1	0	4	0	0	0	0	0	0	0	0	0	0.19	0	1.15	0	0	0	0	0	0	0	474	--	--	--	--	--	--	--	--	--	--	--	--	--	--	--	--	--	--	PF12463	Protein of unknown function (DUF3689)	GO:0006511	ubiquitin-dependent protein catabolic process	--	--
Cluster-924.0	0	0	0	0	0	0	0	0	0	0	0	0	0	0	0	0	0	0	0	0	0	0	0	0	1032	1048075139	ANW72275.1	758	9.5e-78	calmodulin 5 [Tradescantia hirsutiflora]	AJ843114.1	AJ843114	112	7.87759e-50	Plantago major mRNA for calmodulin (cam1 gene)	K02183	CALM	calmodulin	http://www.genome.jp/dbget-bin/www_bget?ko:K02183	P62148	758	3.6e-79	Calmodulin-1 OS=Branchiostoma lanceolatum OX=7740 PE=2 SV=2	PF10591//PF00036//PF06305//PF13405//PF02563//PF00404//PF13499//PF12763//PF03874//PF04114//PF13202	Secreted protein acidic and rich in cysteine Ca binding region//EF hand//Lipopolysaccharide assembly protein A domain//EF-hand domain//Polysaccharide biosynthesis/export protein//Dockerin type I domain//EF-hand domain pair//Cytoskeletal-regulatory complex EF hand//RNA polymerase Rpb4//Gaa1-like, GPI transamidase component//EF hand	GO:0000272//GO:0015774//GO:0006352//GO:0005975	polysaccharide catabolic process//polysaccharide transport//DNA-templated transcription, initiation//carbohydrate metabolic process	GO:0005509//GO:0005515//GO:0015159//GO:0004553	calcium ion binding//protein binding//polysaccharide transmembrane transporter activity//hydrolase activity, hydrolyzing O-glycosyl compounds
Cluster-63567.14169	1720.66	1595.18	2291.38	1377.66	1260.82	1315.97	1655.25	1804.96	1202.79	2374.14	1398.66	1329.89	32.37	29.78	29.73	28.78	24.57	20.51	30.59	27.61	22.93	30.31	28.87	25.82	3448	1269934530	XP_022716442.1	2063	1.5e-228	dynamin-2A-like [Durio zibethinus]	XM_022868761.1	XM_022868761	1343	0	PREDICTED: Durio zibethinus dynamin-2A-like (LOC111281132), mRNA	K01528	DNM	dynamin GTPase	http://www.genome.jp/dbget-bin/www_bget?ko:K01528	Q9SE83	1733	1.1e-191	Dynamin-2A OS=Arabidopsis thaliana OX=3702 GN=DRP2A PE=1 SV=2	PF01031//PF09446//PF02212	Dynamin central region//VMA21-like domain//Dynamin GTPase effector domain	GO:0070072	vacuolar proton-transporting V-type ATPase complex assembly	GO:0005525//GO:0003924	GTP binding//GTPase activity
Cluster-62203.0	0	0	0	0	0	0	0	0	4	0	0	0	0	0	0	0	0	0	0	0	1.15	0	0	0	468	1376842179	PTQ32829.1	137	4.4e-06	hypothetical protein MARPO_0094s0010 [Marchantia polymorpha]	--	--	--	--	--	K08770	UBC	ubiquitin C	http://www.genome.jp/dbget-bin/www_bget?ko:K08770	Q15459	362	1.4e-33	Splicing factor 3A subunit 1 OS=Homo sapiens OX=9606 GN=SF3A1 PE=1 SV=1	PF14560//PF00240	Ubiquitin-like domain//Ubiquitin family	--	--	GO:0005515	protein binding
Cluster-65725.0	4	5	58	1	2	29	7	1	33	2	6	8	0.25	0.31	2.53	0.07	0.13	1.52	0.43	0.05	2.11	0.09	0.42	0.52	1211	1269978420	XP_022739933.1	1383	3.8e-150	basic endochitinase-like [Durio zibethinus]	XM_022884198.1	XM_022884198	755	0	PREDICTED: Durio zibethinus basic endochitinase-like (LOC111292016), mRNA	K20547	CHIB	basic endochitinase B	http://www.genome.jp/dbget-bin/www_bget?ko:K20547	P36907	1164	3.6e-126	Endochitinase OS=Pisum sativum OX=3888 PE=2 SV=1	PF00182//PF00187	Chitinase class I//Chitin recognition protein	GO:0006032//GO:0016998	chitin catabolic process//cell wall macromolecule catabolic process	GO:0004568//GO:0008061	chitinase activity//chitin binding
Cluster-63567.14165	1	3	7	6	4	1	6	4	1	0	1	3	0.12	0.36	0.58	0.81	0.49	0.1	0.7	0.39	0.12	0	0.13	0.37	765	--	--	--	--	--	LT594793.1	LT594793	147	2.01812e-69	Theobroma cacao genome assembly, chromosome: VI	--	--	--	--	--	--	--	--	PF01830	Peptidase C7 family	GO:0006508	proteolysis	GO:0004197	cysteine-type endopeptidase activity
Cluster-63567.14164	0	0	0	0	0	0	0	0	0	5	0	0	0	0	0	0	0	0	0	0	0	1.59	0	0	385	--	--	--	--	--	--	--	--	--	--	--	--	--	--	--	--	--	--	--	--	--	--	--	--
Cluster-63567.14167	60	47.39	58	49	21	30	42	38	35	66	39	29	0.93	0.73	0.62	0.85	0.34	0.39	0.64	0.48	0.55	0.7	0.67	0.47	4110	1269934530	XP_022716442.1	246	8.9e-18	dynamin-2A-like [Durio zibethinus]	LT594793.1	LT594793	168	2.37917e-80	Theobroma cacao genome assembly, chromosome: VI	K01528	DNM	dynamin GTPase	http://www.genome.jp/dbget-bin/www_bget?ko:K01528	Q9SE83	230	2.4e-17	Dynamin-2A OS=Arabidopsis thaliana OX=3702 GN=DRP2A PE=1 SV=2	--	--	--	--	--	--
Cluster-23053.0	0	0	5	0	0	87	0	0	40	0	0	35	0	0	0.19	0	0	4	0	0	2.25	0	0	2.01	1341	--	--	--	--	--	--	--	--	--	--	--	--	--	--	Q9BQP7	367	1e-33	Mitochondrial genome maintenance exonuclease 1 OS=Homo sapiens OX=9606 GN=MGME1 PE=1 SV=1	PF06431	Polyomavirus large T antigen C-terminus	GO:0006260	DNA replication	GO:0003677//GO:0005524	DNA binding//ATP binding
Cluster-63567.14161	0	0	0	0	0	1	0	0	0	0	0	0	0	0	0	0	0	0.88	0	0	0	0	0	0	306	--	--	--	--	--	LT594793.1	LT594793	97	4.73061e-42	Theobroma cacao genome assembly, chromosome: VI	--	--	--	--	--	--	--	--	--	--	--	--	--	--
Cluster-63567.14160	0	5	1	3	1	0	0	0	0	2	0	0	0	0.97	0.13	0.66	0.2	0	0	0	0	0.26	0	0	570	--	--	--	--	--	--	--	--	--	--	--	--	--	--	--	--	--	--	--	--	--	--	--	--
Cluster-63567.14163	151.87	115.6	171.98	118.72	88.98	80.13	122.87	136.73	87.31	168.76	102.71	88.65	5.95	4.5	4.65	5.18	3.61	2.6	4.73	4.36	3.46	4.49	4.42	3.58	1793	1204929985	XP_021298196.1	631	8.8e-63	dynamin-2A-like [Herrania umbratica]	XM_021442521.1	XM_021442521	370	0	PREDICTED: Herrania umbratica dynamin-2A-like (LOC110427108), mRNA	K01528	DNM	dynamin GTPase	http://www.genome.jp/dbget-bin/www_bget?ko:K01528	Q9LQ55	580	2.8e-58	Dynamin-2B OS=Arabidopsis thaliana OX=3702 GN=DRP2B PE=1 SV=2	PF01031	Dynamin central region	--	--	GO:0005525	GTP binding
Cluster-31308.0	0	0	17	0	5	738	0	0	248	0	0	178	0	0	0.13	0	0.06	6.63	0	0	2.73	0	0	1.99	5790	1032151592	OAO15147.1	741	5e-75	RPS6 protein kinase [Blastocystis sp. ATCC 50177/Nand II]	--	--	--	--	--	K04688	RPS6KB	ribosomal protein S6 kinase beta	http://www.genome.jp/dbget-bin/www_bget?ko:K04688	Q5F3L1	1202	6.7e-130	Ribosomal protein S6 kinase alpha-5 OS=Gallus gallus OX=9031 GN=RPS6KA5 PE=2 SV=1	PF00433//PF00069//PF05764//PF07714	Protein kinase C terminal domain//Protein kinase domain//YL1 nuclear protein//Protein tyrosine and serine/threonine kinase	GO:0006338//GO:0016310//GO:0006468//GO:0043486//GO:0006355//GO:0009069	chromatin remodeling//phosphorylation//protein phosphorylation//histone exchange//regulation of transcription, DNA-templated//serine family amino acid metabolic process	GO:0004674//GO:0004672//GO:0005524	protein serine/threonine kinase activity//protein kinase activity//ATP binding
Cluster-17983.0	0	0	2	0	0	0	0	0	2	0	0	1	0	0	0.98	0	0	0	0	0	1.36	0	0	0.71	341	--	--	--	--	--	--	--	--	--	--	--	--	--	--	--	--	--	--	--	--	--	--	--	--
Cluster-15885.1	0	0	4	0	1	95	0	0	43	0	0	29	0	0	0.08	0	0.03	2.38	0	0	1.32	0	0	0.9	2245	--	--	--	--	--	--	--	--	--	--	--	--	--	--	--	--	--	--	--	--	--	--	--	--
Cluster-15885.0	0	0	0	0	0	4	0	0	2	0	0	1	0	0	0	0	0	0.74	0	0	0.45	0	0	0.23	529	--	--	--	--	--	--	--	--	--	--	--	--	--	--	P91685	545	9.3e-55	Metabotropic glutamate receptor OS=Drosophila melanogaster OX=7227 GN=mGluR PE=1 SV=2	PF00003	7 transmembrane sweet-taste receptor of 3 GCPR	GO:0007186	G protein-coupled receptor signaling pathway	GO:0004930	G protein-coupled receptor activity
Cluster-53949.0	1	1	6	18	11	15	4	25	12	10	3	6	0.07	0.07	0.28	1.37	0.78	0.85	0.27	1.39	0.83	0.46	0.22	0.42	1142	1344029102	XP_023897622.1	439	1e-40	uncharacterized N-acetyltransferase C9.02c-like [Quercus suber]	XM_013572107.1	XM_013572107	268	1.66662e-136	Aureobasidium namibiae CBS 147.97 acyl-CoA N-acyltransferase partial mRNA	--	--	--	--	Q12447	172	3.6e-11	Polyamine N-acetyltransferase 1 OS=Saccharomyces cerevisiae (strain ATCC 204508 / S288c) OX=559292 GN=PAA1 PE=1 SV=1	PF08445//PF07732//PF13673//PF00583//PF13508	FR47-like protein//Multicopper oxidase//Acetyltransferase (GNAT) domain//Acetyltransferase (GNAT) family//Acetyltransferase (GNAT) domain	GO:0042967	obsolete acyl-carrier-protein biosynthetic process	GO:0005507//GO:0008080//GO:0016747	copper ion binding//N-acetyltransferase activity//transferase activity, transferring acyl groups other than amino-acyl groups
Cluster-28277.0	0	0	2	0	0	0	0	1	0	0	0	0	0	0	0.24	0	0	0	0	0.14	0	0	0	0	612	1344040896	XP_023907878.1	359	1e-31	translation machinery-associated protein 46-like [Quercus suber]	--	--	--	--	--	--	--	--	--	Q6DD06	268	1.4e-22	Zinc finger CCCH domain-containing protein 15 OS=Xenopus laevis OX=8355 GN=zc3h15 PE=2 SV=1	PF00642	Zinc finger C-x8-C-x5-C-x3-H type (and similar)	--	--	GO:0046872	metal ion binding
Cluster-20514.0	0	0	5	0	0	4	0	0	6	0	0	0	0	0	1.02	0	0	0.96	0	0	1.75	0	0	0	465	397627997	EJK68699.1	296	1.6e-24	hypothetical protein THAOC_10098 [Thalassiosira oceanica]	--	--	--	--	--	K11338	RUVBL2, RVB2, INO80J	RuvB-like protein 2	http://www.genome.jp/dbget-bin/www_bget?ko:K11338	Q4P6N7	420	2.5e-40	RuvB-like helicase 2 OS=Ustilago maydis (strain 521 / FGSC 9021) OX=237631 GN=RVB2 PE=3 SV=1	PF06068	TIP49 P-loop domain	--	--	GO:0005524//GO:0003678	ATP binding//DNA helicase activity
Cluster-19805.0	0	0	41	0	0	0	0	0	1	0	0	9	0	0	2.52	0	0	0	0	0	0.09	0	0	0.83	937	--	--	--	--	--	--	--	--	--	--	--	--	--	--	--	--	--	--	PF02892//PF00096	BED zinc finger//Zinc finger, C2H2 type	--	--	GO:0003676//GO:0003677	nucleic acid binding//DNA binding
Cluster-9899.0	0	0	0	0	0	1	0	0	0	0	0	0	0	0	0	0	0	0.55	0	0	0	0	0	0	344	1344015597	XP_023890498.1	336	2.7e-29	CAAX prenyl protease 1-like [Quercus suber]	--	--	--	--	--	K06013	STE24	STE24 endopeptidase	http://www.genome.jp/dbget-bin/www_bget?ko:K06013	P47154	271	3.6e-23	CAAX prenyl protease 1 OS=Saccharomyces cerevisiae (strain ATCC 204508 / S288c) OX=559292 GN=STE24 PE=1 SV=1	--	--	--	--	--	--
Cluster-16394.0	0	0	0	0	0	1	0	0	0	0	0	0	0	0	0	0	0	0.05	0	0	0	0	0	0	1194	--	--	--	--	--	--	--	--	--	--	--	--	--	--	--	--	--	--	PF02260	FATC domain	--	--	GO:0005515	protein binding
Cluster-19936.0	0	0	2	0	0	83	0	0	58	0	0	50	0	0	0.05	0	0	2.43	0	0	2.08	0	0	1.83	1957	1387774827	PWA47635.1	410	4.1e-37	PAP/25A-associated [Artemisia annua]	--	--	--	--	--	--	--	--	--	Q9VD44	619	9e-63	Poly(A) RNA polymerase gld-2 homolog A OS=Drosophila melanogaster OX=7227 GN=Gld2 PE=1 SV=3	PF04750//PF07448//PF01909	FAR-17a/AIG1-like protein//Secreted phosphoprotein 24 (Spp-24) cystatin-like domain//Nucleotidyltransferase domain	GO:0046849	bone remodeling	GO:0016779	nucleotidyltransferase activity
Cluster-62900.0	10	8	31	3	4	1	6	7	2	30	15	3	0.71	0.56	1.52	0.24	0.29	0.06	0.42	0.4	0.14	1.44	1.17	0.22	1111	--	--	--	--	--	--	--	--	--	--	--	--	--	--	--	--	--	--	--	--	--	--	--	--
Cluster-63567.49267	0	0	1	0	0	0	0	0	0	1	0	0	0	0	0.47	0	0	0	0	0	0	0.45	0	0	345	--	--	--	--	--	--	--	--	--	--	--	--	--	--	--	--	--	--	--	--	--	--	--	--
Cluster-44556.0	0	0	0	9	29	380	0	0	0	0	0	0	0	0	0	0.39	1.16	12.18	0	0	0	0	0	0	1811	508724884	EOY16781.1	1844	2e-203	Cytochrome P450 [Theobroma cacao]	XM_017762549.1	XM_017762549	81	2.39425e-32	PREDICTED: Gossypium arboreum alkane hydroxylase MAH1-like (LOC108462624), mRNA	--	--	--	--	Q9FVS9	1047	2e-112	Alkane hydroxylase MAH1 OS=Arabidopsis thaliana OX=3702 GN=CYP96A15 PE=2 SV=1	PF00067	Cytochrome P450	GO:0055114	oxidation-reduction process	GO:0016705//GO:0020037//GO:0005506	oxidoreductase activity, acting on paired donors, with incorporation or reduction of molecular oxygen//heme binding//iron ion binding
Cluster-67770.0	1	3	6	4	4	4	7	14	18	7	1	1	0.04	0.11	0.16	0.17	0.16	0.13	0.26	0.43	0.69	0.18	0.04	0.04	1850	1344043736	XP_023901828.1	879	1.6e-91	U3 small nucleolar RNA-associated protein 6-like [Quercus suber]	XM_013568835.1	XM_013568835	650	0	Aureobasidium namibiae CBS 147.97 hypothetical protein partial mRNA	K14557	UTP6	U3 small nucleolar RNA-associated protein 6	http://www.genome.jp/dbget-bin/www_bget?ko:K14557	Q02354	397	4.7e-37	U3 small nucleolar RNA-associated protein 6 OS=Saccharomyces cerevisiae (strain ATCC 204508 / S288c) OX=559292 GN=UTP6 PE=1 SV=2	PF08640	U3 small nucleolar RNA-associated protein 6	GO:0000462	maturation of SSU-rRNA from tricistronic rRNA transcript (SSU-rRNA, 5.8S rRNA, LSU-rRNA)	GO:0030515	snoRNA binding
Cluster-4618.0	0	0	0	0	0	0	0	0	0	0	0	0	0	0	0	0	0	0	0	0	0	0	0	0	458	635362254	CCI10467.1	156	2.7e-08	unnamed protein product [Albugo candida]	--	--	--	--	--	--	--	--	--	Q6MFY5	152	3e-09	DNA-directed RNA polymerase I subunit RPA12 OS=Rattus norvegicus OX=10116 GN=Znrd1 PE=3 SV=1	PF01096//PF02150	Transcription factor S-II (TFIIS)//RNA polymerases M/15 Kd subunit	GO:0006351	transcription, DNA-templated	GO:0003676//GO:0008270	nucleic acid binding//zinc ion binding
Cluster-61817.0	4	0	4	0	0	0	0	0	33	0	0	28	0.26	0	0.18	0	0	0	0	0	2.17	0	0	1.88	1185	--	--	--	--	--	--	--	--	--	--	--	--	--	--	--	--	--	--	--	--	--	--	--	--
Cluster-15386.1	0	0	0	0	0	4	0	0	1	0	0	2	0	0	0	0	0	0.92	0	0	0.28	0	0	0.58	473	195614460	ACG29060.1	419	8.9e-39	bifunctional aminoacyl-tRNA synthetase [Zea mays]	--	--	--	--	--	K01881	PARS, proS	prolyl-tRNA synthetase	http://www.genome.jp/dbget-bin/www_bget?ko:K01881	P28668	469	5.4e-46	Bifunctional glutamate/proline--tRNA ligase OS=Drosophila melanogaster OX=7227 GN=GluProRS PE=1 SV=2	--	--	--	--	--	--
Cluster-15386.0	0	0	0	0	0	1	0	0	3	0	0	0	0	0	0	0	0	0.84	0	0	3.02	0	0	0	309	551565961	XP_005769377.1	362	2.4e-32	hypothetical protein EMIHUDRAFT_244659, partial [Emiliania huxleyi CCMP1516]	--	--	--	--	--	--	--	--	--	P07814	404	1.2e-38	Bifunctional glutamate/proline--tRNA ligase OS=Homo sapiens OX=9606 GN=EPRS1 PE=1 SV=5	PF00587	tRNA synthetase class II core domain (G, H, P, S and T)	GO:0006418	tRNA aminoacylation for protein translation	GO:0004812//GO:0000166//GO:0005524	aminoacyl-tRNA ligase activity//nucleotide binding//ATP binding
Cluster-63567.15698	0	0	1	4	0	0	0	0	0	0	0	0	0	0	0.45	3	0	0	0	0	0	0	0	0	349	--	--	--	--	--	--	--	--	--	--	--	--	--	--	--	--	--	--	--	--	--	--	--	--
Cluster-63567.15699	3	4	3	1	1	0	5	0	11	4	1	2	0.19	0.25	0.13	0.07	0.07	0	0.31	0	0.71	0.17	0.07	0.13	1199	--	--	--	--	--	XM_022872098.1	XM_022872098	120	3.28361e-54	PREDICTED: Durio zibethinus uncharacterized LOC111283504 (LOC111283504), mRNA	--	--	--	--	--	--	--	--	--	--	--	--	--	--
Cluster-34038.0	0	1	12	0	0	1	0	0	0	0	0	0	0	0.08	0.71	0	0	0.07	0	0	0	0	0	0	967	--	--	--	--	--	--	--	--	--	--	--	--	--	--	--	--	--	--	PF06705//PF05478//PF06160//PF08702	SF-assemblin/beta giardin//Prominin//Septation ring formation regulator, EzrA//Fibrinogen alpha/beta chain family	GO:0030168//GO:0007165//GO:0051258//GO:0000921	platelet activation//signal transduction//protein polymerization//septin ring assembly	GO:0005200//GO:0005102	structural constituent of cytoskeleton//signaling receptor binding
Cluster-63567.15694	5	3	4	3	1	2	5	0	3	8	3	3	0.33	0.2	0.18	0.22	0.07	0.11	0.33	0	0.2	0.36	0.22	0.21	1164	--	--	--	--	--	--	--	--	--	--	--	--	--	--	--	--	--	--	--	--	--	--	--	--
Cluster-63567.15695	0	0	0	0	0	0	0	0	0	0	0	0	0	0	0	0	0	0	0	0	0	0	0	0	319	--	--	--	--	--	--	--	--	--	--	--	--	--	--	--	--	--	--	--	--	--	--	--	--
Cluster-63567.15696	259	406	812	460	351	581	345	198	556	249	199	422	5.4	8.39	11.67	10.64	7.58	10.03	7.06	3.35	11.74	3.52	4.55	9.07	3139	1063479017	XP_017973484.1	3389	0	PREDICTED: uncharacterized protein LOC18606879 [Theobroma cacao]	XM_018117995.1	XM_018117995	1516	0	PREDICTED: Theobroma cacao uncharacterized LOC18606879 (LOC18606879), mRNA	--	--	--	--	--	--	--	--	--	--	--	--	--	--
Cluster-63567.15697	0	2	1	0	0	1	2	2	3	0	0	1	0	0.2	0.07	0	0	0.08	0.2	0.16	0.3	0	0	0.1	864	--	--	--	--	--	--	--	--	--	--	--	--	--	--	--	--	--	--	PF05009	Epstein-Barr virus nuclear antigen 3 (EBNA-3)	GO:0016032	viral process	--	--
Cluster-63567.15690	0	0	0	0	0	1	2	0	0	0	0	0	0	0	0	0	0	0.34	0.81	0	0	0	0	0	402	--	--	--	--	--	--	--	--	--	--	--	--	--	--	--	--	--	--	--	--	--	--	--	--
Cluster-63567.15691	3	3	4	3	0	2	0	0	1	0	3	1	0.24	0.24	0.22	0.26	0	0.13	0	0	0.08	0	0.26	0.08	1024	--	--	--	--	--	LT594789.1	LT594789	144	1.27116e-67	Theobroma cacao genome assembly, chromosome: II	--	--	--	--	--	--	--	--	--	--	--	--	--	--
Cluster-63567.15692	0	0	3	0	0	1	0	0	0	3	0	0	0	0	1.25	0	0	0.48	0	0	0	1.21	0	0	357	--	--	--	--	--	--	--	--	--	--	--	--	--	--	--	--	--	--	--	--	--	--	--	--
Cluster-63567.15693	0	0	0	1	0	0	0	3	0	1	0	0	0	0	0	0.63	0	0	0	1.3	0	0.37	0	0	368	--	--	--	--	--	LT594788.1	LT594788	119	3.4044e-54	Theobroma cacao genome assembly, chromosome: I	--	--	--	--	--	--	--	--	--	--	--	--	--	--
Cluster-63567.6725	0	0	13	0	0	357	0	0	179	0	0	135	0	0	0.35	0	0	11.53	0	0	7.07	0	0	5.44	1799	1605315512	TFJ84129.1	789	4.2e-81	hypothetical protein NSK_004602 [Nannochloropsis salina CCMP1776]	--	--	--	--	--	K00816	CCBL	kynurenine---oxoglutarate transaminase / cysteine-S-conjugate beta-lyase / glutamine---phenylpyruvate transaminase	http://www.genome.jp/dbget-bin/www_bget?ko:K00816	Q6YP21	1087	4.5e-117	Kynurenine--oxoglutarate transaminase 3 OS=Homo sapiens OX=9606 GN=KYAT3 PE=1 SV=1	PF00155//PF01212//PF01053	Aminotransferase class I and II//Beta-eliminating lyase//Cys/Met metabolism PLP-dependent enzyme	GO:0006520//GO:0009058//GO:0019346	cellular amino acid metabolic process//biosynthetic process//transsulfuration	GO:0030170//GO:0016829	pyridoxal phosphate binding//lyase activity
Cluster-63567.6724	2	2	25	1	19	28	19	23	19	11	11	2	0.06	0.06	0.53	0.03	0.6	0.71	0.57	0.57	0.59	0.23	0.37	0.06	2229	326524724	BAK04298.1	2844	0	predicted protein, partial [Hordeum vulgare subsp. vulgare]	AK373101.1	AK373101	621	0	Hordeum vulgare subsp. vulgare mRNA for predicted protein, partial cds, clone: NIASHv3021D12	--	--	--	--	Q8GSD9	362	6.5e-33	Inorganic phosphate transporter 1-2 OS=Oryza sativa subsp. japonica OX=39947 GN=PTH1-2 PE=2 SV=1	PF00083//PF02884	Sugar (and other) transporter//Polysaccharide lyase family 8, C-terminal beta-sandwich domain	GO:0055085	transmembrane transport	GO:0016829//GO:0022857	lyase activity//transmembrane transporter activity
Cluster-63567.6727	0	0	18	0	0	606	0	0	280	0	0	173	0	0	0.16	0	0	6.53	0	0	3.69	0	0	2.32	4870	971515172	GAQ83030.1	359	8.3e-31	nucleoside phosphatase family protein [Klebsormidium nitens]	--	--	--	--	--	K01510	ENTPD1_3_8, CD39	apyrase	http://www.genome.jp/dbget-bin/www_bget?ko:K01510	Q8CGF7	687	2.9e-70	Transcription elongation regulator 1 OS=Mus musculus OX=10090 GN=Tcerg1 PE=1 SV=2	PF00397//PF01150	WW domain//GDA1/CD39 (nucleoside phosphatase) family	--	--	GO:0005515//GO:0016787	protein binding//hydrolase activity
Cluster-63567.6726	0	0	16	0	0	596	1	0	294	0	0	187	0	0	0.48	0	0	21.25	0.04	0	12.82	0	0	8.31	1654	326519484	BAK00115.1	250	1.2e-18	predicted protein [Hordeum vulgare subsp. vulgare]	--	--	--	--	--	K03868	RBX1, ROC1	RING-box protein 1	http://www.genome.jp/dbget-bin/www_bget?ko:K03868	Q9UBF6	429	8.2e-41	RING-box protein 2 OS=Homo sapiens OX=9606 GN=RNF7 PE=1 SV=1	PF00097//PF05920//PF10152//PF03153//PF00046//PF12678//PF12861	Zinc finger, C3HC4 type (RING finger)//Homeobox KN domain//Subunit CCDC53 of WASH complex//Transcription factor IIA, alpha/beta subunit//Homeodomain//RING-H2 zinc finger domain//Anaphase-promoting complex subunit 11 RING-H2 finger	GO:0016567//GO:0006355//GO:0006367	protein ubiquitination//regulation of transcription, DNA-templated//transcription initiation from RNA polymerase II promoter	GO:0046872//GO:0004842//GO:0003677//GO:0008270	metal ion binding//ubiquitin-protein transferase activity//DNA binding//zinc ion binding
Cluster-63567.6721	0	0	0	0	0	19	0	0	6	0	0	4	0	0	0	0	0	1.13	0	0	0.44	0	0	0.3	1095	--	--	--	--	--	--	--	--	--	--	--	--	--	--	--	--	--	--	PF03854//PF02602	P-11 zinc finger//Uroporphyrinogen-III synthase HemD	GO:0033014//GO:0006783//GO:0015994	tetrapyrrole biosynthetic process//heme biosynthetic process//chlorophyll metabolic process	GO:0003723//GO:0008270//GO:0004852	RNA binding//zinc ion binding//uroporphyrinogen-III synthase activity
Cluster-11366.0	0	0	0	0	0	8	0	0	10	0	0	3	0	0	0	0	0	1.13	0	0	1.73	0	0	0.53	610	412985401	CCO18847.1	190	4.1e-12	50S ribosomal protein L19 [Bathycoccus prasinos]	--	--	--	--	--	K02884	RP-L19, MRPL19, rplS	large subunit ribosomal protein L19	http://www.genome.jp/dbget-bin/www_bget?ko:K02884	Q9VHN6	623	9.7e-64	39S ribosomal protein L19, mitochondrial OS=Drosophila melanogaster OX=7227 GN=mRpL19 PE=2 SV=1	PF01245	Ribosomal protein L19	GO:0006412//GO:0042254	translation//ribosome biogenesis	GO:0003735	structural constituent of ribosome
Cluster-63567.6723	0	0	0	0	0	18	0	0	11	0	0	0	0	0	0	0	0	11.54	0	0	8.47	0	0	0	330	--	--	--	--	--	--	--	--	--	--	--	--	--	--	--	--	--	--	--	--	--	--	--	--
Cluster-63567.6722	0	0	459	0	0	256	0	0	202	0	0	272	0	0	4.31	0	0	2.89	0	0	2.79	0	0	3.83	4658	--	--	--	--	--	--	--	--	--	--	--	--	--	--	--	--	--	--	PF02416//PF16692//PF02401	mttA/Hcf106 family//Folliculin C-terminal domain//LytB protein	GO:0019288//GO:0015031//GO:0050992//GO:0043087	isopentenyl diphosphate biosynthetic process, methylerythritol 4-phosphate pathway//protein transport//dimethylallyl diphosphate biosynthetic process//regulation of GTPase activity	GO:0051745//GO:0046872//GO:0005085	4-hydroxy-3-methylbut-2-en-1-yl diphosphate reductase activity//metal ion binding//guanyl-nucleotide exchange factor activity
Cluster-58429.0	1	0	3	0	1	3	4	6	6	0	0	2	0.07	0	0.14	0	0.07	0.17	0.27	0.34	0.42	0	0	0.14	1128	1343981929	XP_023896340.1	531	2.2e-51	uncharacterized protein LOC112008234 [Quercus suber]	--	--	--	--	--	--	--	--	--	--	--	--	--	--	--	--	--	--	--
Cluster-63567.38212	16.54	9	10	1	7	3	3	8	6	12	7	10	4.31	2.34	1.82	0.3	1.88	0.64	0.76	1.69	1.56	2.13	2.01	2.68	490	1269968354	XP_022734560.1	265	6.6e-21	probable disease resistance protein At4g27220 isoform X1 [Durio zibethinus]	--	--	--	--	--	K13459	RPS2	disease resistance protein RPS2	http://www.genome.jp/dbget-bin/www_bget?ko:K13459	--	--	--	--	--	--	--	--	--	--
Cluster-63567.6729	0	0	19	0	0	580	0	0	260	0	0	152	0	0	0.19	0	0	7.01	0	0	3.85	0	0	2.29	4370	950952843	XP_014496029.1	520	1.6e-49	autophagy-related protein 9 isoform X1 [Vigna radiata var. radiata]	--	--	--	--	--	K17907	ATG9	autophagy-related protein 9	http://www.genome.jp/dbget-bin/www_bget?ko:K17907	Q3T904	1068	1.7e-114	Autophagy-related protein 9A OS=Bos taurus OX=9913 GN=ATG9A PE=2 SV=1	PF05279//PF05091//PF05843//PF01736//PF03522//PF01956//PF06459//PF03938//PF04109	Aspartyl beta-hydroxylase N-terminal region//Eukaryotic translation initiation factor 3 subunit 7 (eIF-3)//Suppressor of forked protein (Suf)//Polyomavirus agnoprotein//Solute carrier family 12//Integral membrane protein EMC3/TMCO1-like//Ryanodine Receptor TM 4-6//Outer membrane protein (OmpH-like)//Autophagy protein Apg9	GO:0006816//GO:0006874//GO:0006914//GO:0006397//GO:0006446//GO:0006811	calcium ion transport//cellular calcium ion homeostasis//autophagy//mRNA processing//regulation of translational initiation//ion transport	GO:0003677//GO:0051082//GO:0005219//GO:0003743//GO:0022857	DNA binding//unfolded protein binding//ryanodine-sensitive calcium-release channel activity//translation initiation factor activity//transmembrane transporter activity
Cluster-63567.6728	0	0	1089	0	2	769	2	0	673	0	0	705	0	0	14.18	0	0.04	12.02	0.04	0	12.88	0	0	13.74	3437	1279075155	XP_022841524.1	1356	1.4e-146	signal recognition particle 54 kDa protein 2 [Olea europaea var. sylvestris]	--	--	--	--	--	K03106	SRP54, ffh	signal recognition particle subunit SRP54	http://www.genome.jp/dbget-bin/www_bget?ko:K03106	P14576	1776	1.1e-196	Signal recognition particle 54 kDa protein OS=Mus musculus OX=10090 GN=Srp54 PE=1 SV=2	PF00004//PF00448//PF04851//PF03205//PF02881//PF01926//PF04364//PF01591//PF02978//PF06414	ATPase family associated with various cellular activities (AAA)//SRP54-type protein, GTPase domain//Type III restriction enzyme, res subunit//Molybdopterin guanine dinucleotide synthesis protein B//SRP54-type protein, helical bundle domain//50S ribosome-binding GTPase//DNA polymerase III chi subunit, HolC//6-phosphofructo-2-kinase//Signal peptide binding domain//Zeta toxin	GO:0006614//GO:0006260//GO:0006013//GO:0006000//GO:0006777	SRP-dependent cotranslational protein targeting to membrane//DNA replication//mannose metabolic process//fructose metabolic process//Mo-molybdopterin cofactor biosynthetic process	GO:0016787//GO:0016301//GO:0003887//GO:0003873//GO:0008312//GO:0003677//GO:0005525//GO:0005524	hydrolase activity//kinase activity//DNA-directed DNA polymerase activity//6-phosphofructo-2-kinase activity//7S RNA binding//DNA binding//GTP binding//ATP binding
Cluster-6181.1	0	0	0	0	0	0	0	0	0	0	0	0	0	0	0	0	0	0	0	0	0	0	0	0	2403	1389752225	XP_024992527.1	566	4.1e-55	geranylgeranyl transferase type-1 subunit beta [Cynara cardunculus var. scolymus]	--	--	--	--	--	K11713	PGTB1	geranylgeranyl transferase type-1 subunit beta	http://www.genome.jp/dbget-bin/www_bget?ko:K11713	P53610	673	6.1e-69	Geranylgeranyl transferase type-1 subunit beta OS=Rattus norvegicus OX=10116 GN=Pggt1b PE=1 SV=1	PF00432	Prenyltransferase and squalene oxidase repeat	--	--	GO:0003824	catalytic activity
Cluster-6181.0	0	0	0	0	0	0	0	0	0	0	0	0	0	0	0	0	0	0	0	0	0	0	0	0	478	--	--	--	--	--	--	--	--	--	--	--	--	--	--	--	--	--	--	--	--	--	--	--	--
Cluster-63567.49329	17	30.33	40.52	47	24.99	17.64	39	53.89	24.72	13.58	11	7	2.68	4.76	4.43	8.36	4.07	2.29	6.02	6.9	3.91	1.46	1.9	1.13	643	1029128090	XP_016742382.1	427	1.4e-39	PREDICTED: uncharacterized sugar kinase slr0537-like [Gossypium hirsutum]	XM_022886559.1	XM_022886559	227	5.68686e-114	PREDICTED: Durio zibethinus uncharacterized sugar kinase slr0537-like (LOC111293689), transcript variant X1, mRNA	--	--	--	--	--	--	--	--	--	--	--	--	--	--
Cluster-58790.0	1	1	4	1	3	5	4	10	8	8	2	1	0.06	0.06	0.17	0.07	0.19	0.25	0.24	0.5	0.5	0.33	0.14	0.06	1237	1343995932	XP_023880088.1	1164	9.5e-125	DNA repair protein rad14-like [Quercus suber]	XM_013569739.1	XM_013569739	603	0	Aureobasidium namibiae CBS 147.97 DNA repair protein partial mRNA	--	--	--	--	O59753	569	3.6e-57	DNA repair protein rad14 OS=Schizosaccharomyces pombe (strain 972 / ATCC 24843) OX=284812 GN=rhp14 PE=1 SV=1	PF01736	Polyomavirus agnoprotein	--	--	GO:0003677	DNA binding
Cluster-44835.0	0	1	6	1	5	3	3	10	4	4	1	1	0	0.09	0.37	0.1	0.46	0.22	0.26	0.73	0.36	0.24	0.1	0.09	932	1343970885	XP_023929109.1	942	4e-99	superoxide dismutase 1 copper chaperone-like [Quercus suber]	XM_013576114.1	XM_013576114	481	0	Aureobasidium namibiae CBS 147.97 Cu,Zn superoxide dismutase-like protein partial mRNA	K04569	CCS	copper chaperone for superoxide dismutase	http://www.genome.jp/dbget-bin/www_bget?ko:K04569	Q6BZU2	544	2.1e-54	Superoxide dismutase 1 copper chaperone OS=Yarrowia lipolytica (strain CLIB 122 / E 150) OX=284591 GN=CCS1 PE=3 SV=1	PF00080//PF00403	Copper/zinc superoxide dismutase (SODC)//Heavy-metal-associated domain	GO:0030001//GO:0006801	metal ion transport//superoxide metabolic process	GO:0046872	metal ion binding
Cluster-63567.41008	0	0	0	5	0	1	3	6	1	0	1	3	0	0	0	2.4	0	0.34	1.21	2.02	0.41	0	0.46	1.28	402	--	--	--	--	--	--	--	--	--	--	--	--	--	--	--	--	--	--	--	--	--	--	--	--
Cluster-21896.0	0	0	250	0	0	119	0	0	112	0	0	124	0	0	4.15	0	0	2.37	0	0	2.73	0	0	3.08	2755	528080440	AGS18562.1	207	2e-13	TIP-like aquaporin [Pteris vittata]	XM_006342597.2	XM_006342597	34	4.91322e-06	PREDICTED: Solanum tuberosum uncharacterized LOC102588647 (LOC102588647), mRNA	K09873	TIP	aquaporin TIP	http://www.genome.jp/dbget-bin/www_bget?ko:K09873	P47863	225	6.2e-17	Aquaporin-4 OS=Rattus norvegicus OX=10116 GN=Aqp4 PE=1 SV=1	PF00230	Major intrinsic protein	GO:0006810//GO:0055085	transport//transmembrane transport	GO:0015267	channel activity
Cluster-63567.43603	30	42	70	21	6	34	12	10	13	3	13	11	4.05	5.65	6.55	3.19	0.84	3.78	1.59	1.1	1.76	0.28	1.93	1.53	707	1269926347	XP_022775218.1	388	5.2e-35	probable disease resistance protein At5g66900 isoform X1 [Durio zibethinus]	XM_022919485.1	XM_022919485	229	4.84782e-115	PREDICTED: Durio zibethinus probable disease resistance protein At5g66900 (LOC111317126), transcript variant X3, mRNA	--	--	--	--	Q9FKZ0	144	3.9e-08	Probable disease resistance protein At5g66910 OS=Arabidopsis thaliana OX=3702 GN=At5g66910 PE=2 SV=1	PF08653	DASH complex subunit Dam1	GO:0008608	attachment of spindle microtubules to kinetochore	--	--
Cluster-12677.1	0	0	0	0	0	38	0	0	37	0	0	21	0	0	0	0	0	2.93	0	0	3.49	0	0	2.02	905	971513679	GAQ84538.1	178	1.5e-10	hypothetical protein KFL_001930160 [Klebsormidium nitens]	--	--	--	--	--	--	--	--	--	Q13442	207	2.5e-15	28 kDa heat- and acid-stable phosphoprotein OS=Homo sapiens OX=9606 GN=PDAP1 PE=1 SV=1	--	--	--	--	--	--
Cluster-7444.0	0	0	0	0	0	0	0	0	0	0	0	31	0	0	0	0	0	0	0	0	0	0	0	2.41	1058	612407943	AHX02427.1	649	4.3e-65	apocytochrome b (mitochondrion) [Ceramium japonicum]	--	--	--	--	--	K00412	CYTB, petB	ubiquinol-cytochrome c reductase cytochrome b subunit	http://www.genome.jp/dbget-bin/www_bget?ko:K00412	Q20FR3	711	1e-73	Cytochrome b OS=Lepilemur edwardsi OX=122230 GN=MT-CYB PE=3 SV=1	--	--	--	--	--	--
Cluster-63567.41009	27	21	19	4	6	9	17.09	18	7	31	20	18	2.83	2.19	1.37	0.47	0.65	0.78	1.75	1.53	0.74	2.21	2.3	1.94	837	--	--	--	--	--	LT594790.1	LT594790	217	2.7096e-108	Theobroma cacao genome assembly, chromosome: III	K06689	UBE2D, UBC4, UBC5	ubiquitin-conjugating enzyme E2 D	http://www.genome.jp/dbget-bin/www_bget?ko:K06689	--	--	--	--	--	--	--	--	--	--
Cluster-63567.54424	1	0	6.1	0	0	6	0	4.49	47	1	0	2	0.07	0	0.31	0	0	0.36	0	0.27	3.47	0.05	0	0.15	1083	57864672	AAW56956.1	1304	4.9e-141	actin, partial [Rhodomonas salina]	XM_018896649.1	XM_018896649	500	0	Fusarium verticillioides 7600 actin beta/gamma 1 (FVEG_07930), mRNA	K10355	ACTF	actin, other eukaryote	http://www.genome.jp/dbget-bin/www_bget?ko:K10355	P48465	1320	2.6e-144	Actin OS=Cryptococcus neoformans var. grubii serotype A (strain H99 / ATCC 208821 / CBS 10515 / FGSC 9487) OX=235443 GN=CNAG_00483 PE=3 SV=2	--	--	--	--	--	--
Cluster-63567.54425	9.51	9	11	10	6.91	7	6	2.66	9.14	7.98	4	8	4.96	4.71	4.05	6.09	3.69	3	3.04	1.13	4.73	2.84	2.29	4.31	371	1344039294	XP_023907021.1	649	1.5e-65	actin, gamma [Quercus suber]	XM_013491737.1	XM_013491737	277	5.06039e-142	Aureobasidium subglaciale EXF-2481 hypothetical protein partial mRNA	K10355	ACTF	actin, other eukaryote	http://www.genome.jp/dbget-bin/www_bget?ko:K10355	P20359	649	5.7e-67	Actin, gamma OS=Emericella nidulans (strain FGSC A4 / ATCC 38163 / CBS 112.46 / NRRL 194 / M139) OX=227321 GN=acnA PE=3 SV=2	--	--	--	--	--	--
Cluster-63567.54426	0	0	0	0	0	0	4	0	0	0	0	0	0	0	0	0	0	0	3.79	0	0	0	0	0	312	--	--	--	--	--	CP036210.1	CP036210	56	2.98103e-19	Cercospora sojina strain RACE15 chromosome III, complete sequence	--	--	--	--	--	--	--	--	--	--	--	--	--	--
Cluster-12677.0	0	0	0	0	0	13	0	0	6	0	0	5	0	0	0	0	0	3.37	0	0	1.89	0	0	1.62	449	--	--	--	--	--	--	--	--	--	--	--	--	--	--	--	--	--	--	--	--	--	--	--	--
Cluster-63567.54420	0	0	0	0	4	0	0	0	0	0	0	0	0	0	0	0	3.93	0	0	0	0	0	0	0	313	--	--	--	--	--	LT594796.1	LT594796	43	5.04167e-12	Theobroma cacao genome assembly, chromosome: IX	--	--	--	--	--	--	--	--	--	--	--	--	--	--
Cluster-63567.54421	0	0	3	0	21.84	0	0	0	0	8	0	0	0	0	0.35	0	3.79	0	0	0	0	0.92	0	0	619	672208759	XP_008780415.1	443	1.9e-41	actin, muscle, partial [Phoenix dactylifera]	AY729843.1	AY729843	156	1.6075e-74	Isochrysis galbana actin gene, partial cds	K10355	ACTF	actin, other eukaryote	http://www.genome.jp/dbget-bin/www_bget?ko:K10355	P53478	451	8.6e-44	Actin, cytoplasmic type 5 OS=Gallus gallus OX=9031 PE=3 SV=1	--	--	--	--	--	--
Cluster-63567.54422	0	4	16	2	30.99	805.28	0	4.01	623.8	1.05	1	438.16	0	0.46	1.28	0.26	3.7	76.6	0	0.38	72.43	0.08	0.13	52.07	783	27450759	AAO14682.1	1280	2.1e-138	actin [Pyrocystis lunula]	AK369798.1	AK369798	523	0	Hordeum vulgare subsp. vulgare mRNA for predicted protein, complete cds, clone: NIASHv2098G24	K10355	ACTF	actin, other eukaryote	http://www.genome.jp/dbget-bin/www_bget?ko:K10355	P84185	1351	4.7e-148	Actin-5C OS=Anopheles gambiae OX=7165 GN=Act5C PE=2 SV=1	--	--	--	--	--	--
Cluster-66942.0	3	2	9	7	13	23	12	37	18	4	1	1	0.22	0.15	0.46	0.57	0.99	1.39	0.86	2.21	1.33	0.2	0.08	0.08	1081	1344079616	XP_023923779.1	902	2e-94	nifU-like protein C1709.19c [Quercus suber]	XM_013486044.1	XM_013486044	521	0	Aureobasidium subglaciale EXF-2481 hypothetical protein partial mRNA	--	--	--	--	Q9UUB8	569	3.1e-57	NifU-like protein C1709.19c OS=Schizosaccharomyces pombe (strain 972 / ATCC 24843) OX=284812 GN=SPBC1709.19c PE=3 SV=1	PF01106	NifU-like domain	GO:0016226	iron-sulfur cluster assembly	GO:0051536//GO:0005506	iron-sulfur cluster binding//iron ion binding
Cluster-65680.0	2	0	1	0	0	0	2	0	0	0	0	0	1.11	0	0.39	0	0	0	1.08	0	0	0	0	0	364	--	--	--	--	--	--	--	--	--	--	--	--	--	--	--	--	--	--	--	--	--	--	--	--
Cluster-63567.54428	16.54	15.01	39.01	31.54	37	87.16	29	68.4	43.92	23	16	13.53	1.03	0.93	1.67	2.19	2.38	4.48	1.77	3.46	2.76	0.97	1.09	0.87	1228	57864672	AAW56956.1	1299	2.1e-140	actin, partial [Rhodomonas salina]	XM_013575944.1	XM_013575944	697	0	Aureobasidium namibiae CBS 147.97 Actin, gamma partial mRNA	K10355	ACTF	actin, other eukaryote	http://www.genome.jp/dbget-bin/www_bget?ko:K10355	P50138	1312	2.5e-143	Actin OS=Puccinia graminis OX=5297 PE=3 SV=1	--	--	--	--	--	--
Cluster-63567.54429	0	0	6	0	3.05	116.64	0	7.03	79.63	0	3	46.88	0	0	1.25	0	0.94	28.63	0	1.7	23.74	0	0.98	14.41	460	326490788	BAJ90061.1	601	6.8e-60	predicted protein [Hordeum vulgare subsp. vulgare]	AB919622.1	AB919622	229	3.07951e-115	Cryptococcus curvatus gene for actin, partial sequence, strain: JCM 1532	K10355	ACTF	actin, other eukaryote	http://www.genome.jp/dbget-bin/www_bget?ko:K10355	P0DM41	606	6.8e-62	Actin-1 OS=Caenorhabditis elegans OX=6239 GN=act-1 PE=1 SV=1	--	--	--	--	--	--
Cluster-23923.0	0	0	6	0	0	128	0	0	50	0	0	23	0	0	0.23	0	0	5.92	0	0	2.83	0	0	1.33	1335	971519771	GAQ78464.1	959	6.1e-101	cyclophilin [Klebsormidium nitens]	--	--	--	--	--	K12735	PPIL4	peptidyl-prolyl cis-trans isomerase-like 4	http://www.genome.jp/dbget-bin/www_bget?ko:K12735	Q9CXG3	1017	4.3e-109	Peptidyl-prolyl cis-trans isomerase-like 4 OS=Mus musculus OX=10090 GN=Ppil4 PE=1 SV=2	PF00160//PF00076//PF08777	Cyclophilin type peptidyl-prolyl cis-trans isomerase/CLD//RNA recognition motif. (a.k.a. RRM, RBD, or RNP domain)//RNA binding motif	GO:0000413	protein peptidyl-prolyl isomerization	GO:0003676//GO:0003723//GO:0003755	nucleic acid binding//RNA binding//peptidyl-prolyl cis-trans isomerase activity
Cluster-15723.0	0	0	0	0	0	5	0	0	0	0	0	0	0	0	0	0	0	2.64	0	0	0	0	0	0	348	--	--	--	--	--	--	--	--	--	--	--	--	--	--	--	--	--	--	--	--	--	--	--	--
Cluster-63567.41004	462	492	685	707	745	512	590	803	460	986	632	452.57	8.07	8.53	8.25	13.72	13.49	7.41	10.13	11.41	8.15	11.69	12.11	8.16	3692	1344108563	PPD82298.1	860	5.1e-89	hypothetical protein GOBAR_DD20768 [Gossypium barbadense]	XM_022918780.1	XM_022918780	575	0	PREDICTED: Durio zibethinus SPX domain-containing protein 4 (LOC111316709), mRNA	--	--	--	--	Q94A21	621	1e-62	SPX domain-containing protein 4 OS=Arabidopsis thaliana OX=3702 GN=SPX4 PE=2 SV=1	PF13456	Reverse transcriptase-like	GO:0051252	regulation of RNA metabolic process	GO:0004523//GO:0003676	RNA-DNA hybrid ribonuclease activity//nucleic acid binding
Cluster-1212.0	0	0	0	0	0	0	0	0	0	0	0	0	0	0	0	0	0	0	0	0	0	0	0	0	521	1408193129	RAL53110.1	326	6e-28	hypothetical protein DM860_006782 [Cuscuta australis]	--	--	--	--	--	K00432	gpx	glutathione peroxidase	http://www.genome.jp/dbget-bin/www_bget?ko:K00432	O23814	323	5e-29	Probable phospholipid hydroperoxide glutathione peroxidase OS=Spinacia oleracea OX=3562 PE=2 SV=1	PF00255	Glutathione peroxidase	GO:0006749//GO:0006804//GO:0055114//GO:0006979	glutathione metabolic process//obsolete peroxidase reaction//oxidation-reduction process//response to oxidative stress	GO:0004602	glutathione peroxidase activity
Cluster-63567.41005	2	1	1	0	0	1	0	5	3	7	0	2	0.45	0.22	0.16	0	0	0.18	0	0.91	0.67	1.07	0	0.46	528	--	--	--	--	--	--	--	--	--	--	--	--	--	--	--	--	--	--	--	--	--	--	--	--
Cluster-32425.0	0	0	8	0	1	165	0	0	79	0	0	65	0	0	0.14	0	0.03	3.46	0	0	2.03	0	0	1.7	2626	--	--	--	--	--	--	--	--	--	--	--	--	--	--	Q9QXW0	153	1.3e-08	F-box/LRR-repeat protein 6 OS=Mus musculus OX=10090 GN=Fbxl6 PE=2 SV=2	PF02724//PF01068//PF12937//PF07496//PF00646//PF07565//PF13516	CDC45-like protein//ATP dependent DNA ligase domain//F-box-like//CW-type Zinc Finger//F-box domain//Band 3 cytoplasmic domain//Leucine Rich repeat	GO:0006270//GO:0006281//GO:0006260//GO:0006310//GO:0006820	DNA replication initiation//DNA repair//DNA replication//DNA recombination//anion transport	GO:0005524//GO:0003910//GO:0008509//GO:0005515//GO:0008270	ATP binding//DNA ligase (ATP) activity//anion transmembrane transporter activity//protein binding//zinc ion binding
Cluster-25131.0	0	0	5	0	0	1	0	0	12	0	0	2	0	0	0.35	0	0	0.08	0	0	1.22	0	0	0.21	858	1273174747	PIA56460.1	147	5.6e-07	hypothetical protein AQUCO_00700651v1, partial [Aquilegia coerulea]	--	--	--	--	--	--	--	--	--	P97852	159	8.7e-10	Peroxisomal multifunctional enzyme type 2 OS=Rattus norvegicus OX=10116 GN=Hsd17b4 PE=1 SV=3	--	--	--	--	--	--
Cluster-41722.0	0	3	0	0	0	3	0	0	0	0	0	0	0	1.07	0	0	0	0.88	0	0	0	0	0	0	427	--	--	--	--	--	--	--	--	--	--	--	--	--	--	--	--	--	--	--	--	--	--	--	--
Cluster-56405.0	8	2	0	0	0	0	0	0	0	0	0	0	1.19	0.3	0	0	0	0	0	0	0	0	0	0	665	--	--	--	--	--	--	--	--	--	--	--	--	--	--	--	--	--	--	--	--	--	--	--	--
Cluster-42166.0	0	0	2	0	0	0	2	0	0	2	0	0	0	0	0.37	0	0	0	0.53	0	0	0.37	0	0	483	--	--	--	--	--	--	--	--	--	--	--	--	--	--	--	--	--	--	--	--	--	--	--	--
Cluster-14060.0	0	0	0	0	0	2	0	0	5	0	0	0	0	0	0	0	0	0.93	0	0	2.82	0	0	0	361	--	--	--	--	--	--	--	--	--	--	--	--	--	--	P18173	122	7.1e-06	Glucose dehydrogenase [FAD, quinone] OS=Drosophila melanogaster OX=7227 GN=Gld PE=3 SV=3	PF00732//PF01266//PF02254//PF07992	GMC oxidoreductase//FAD dependent oxidoreductase//TrkA-N domain//Pyridine nucleotide-disulphide oxidoreductase	GO:0055114//GO:0006813	oxidation-reduction process//potassium ion transport	GO:0016614//GO:0016491//GO:0050660	oxidoreductase activity, acting on CH-OH group of donors//oxidoreductase activity//flavin adenine dinucleotide binding
Cluster-43702.0	0	1	0	0	0	0	1	0	31	0	0	6	0	0.08	0	0	0	0	0.08	0	2.65	0	0	0.52	972	428166262	EKX35241.1	600	1.9e-59	hypothetical protein GUITHDRAFT_166049 [Guillardia theta CCMP2712]	XM_020697873.1	XM_020697873	33	6.10031e-06	PREDICTED: Sesamum indicum ATP-dependent zinc metalloprotease FTSH 8, mitochondrial (LOC105174460), transcript variant X4, mRNA	K08956	AFG3	AFG3 family protein	http://www.genome.jp/dbget-bin/www_bget?ko:K08956	Q9Y4W6	909	1.1e-96	AFG3-like protein 2 OS=Homo sapiens OX=9606 GN=AFG3L2 PE=1 SV=2	PF01434	Peptidase family M41	GO:0006508	proteolysis	GO:0004222//GO:0005524	metalloendopeptidase activity//ATP binding
Cluster-60695.0	139	177	237	173	186	191	165	288	147	285	194	180	4.38	5.54	5.15	6.06	6.07	4.98	5.11	7.38	4.69	6.1	6.71	5.85	2165	1269926114	XP_022775096.1	2051	2.3e-227	uncharacterized protein LOC111317047 isoform X1 [Durio zibethinus]	XM_022919361.1	XM_022919361	1310	0	PREDICTED: Durio zibethinus uncharacterized LOC111317047 (LOC111317047), transcript variant X1, mRNA	--	--	--	--	--	--	--	--	--	--	--	--	--	--
Cluster-63567.30282	45	33	35	47	51.01	24	47	44	20	82	38	28	3.56	2.6	1.92	4.16	4.18	1.57	3.65	2.83	1.6	4.41	3.31	2.28	1021	508710936	EOY02833.1	174	4.9e-10	Uncharacterized protein TCM_017236 [Theobroma cacao]	XM_022896116.1	XM_022896116	591	0	PREDICTED: Durio zibethinus uncharacterized LOC111300484 (LOC111300484), mRNA	--	--	--	--	--	--	--	--	--	--	--	--	--	--
Cluster-63567.30283	390.95	450.88	672.42	398.2	367.66	411.04	431	467.02	383.05	628.36	400.01	353.02	8.36	9.57	9.92	9.46	8.15	7.28	9.06	8.12	8.3	9.12	9.39	7.79	3064	1204901809	XP_021283077.1	566	5.2e-55	histidine--tRNA ligase, cytoplasmic [Herrania umbratica]	XR_002691016.1	XR_002691016	347	5.52509e-180	PREDICTED: Durio zibethinus histidine--tRNA ligase, cytoplasmic-like (LOC111296913), transcript variant X3, misc_RNA	K01892	HARS, hisS	histidyl-tRNA synthetase	http://www.genome.jp/dbget-bin/www_bget?ko:K01892	F4IYF8	376	2.1e-34	Histidine--tRNA ligase, cytoplasmic OS=Arabidopsis thaliana OX=3702 GN=At3g02760 PE=2 SV=1	--	--	--	--	--	--
Cluster-63567.43605	3	12	6	3	6	2	13	7	4	4	4	5	0.28	1.12	0.39	0.32	0.58	0.16	1.2	0.53	0.38	0.26	0.41	0.48	902	1137180187	OMO56745.1	254	2.3e-19	hypothetical protein CCACVL1_26314 [Corchorus capsularis]	CP023743.1	CP023743	126	1.13055e-57	Gossypium hirsutum cultivar TM1 chromosome A11	K14498	SNRK2	serine/threonine-protein kinase SRK2	http://www.genome.jp/dbget-bin/www_bget?ko:K14498	Q75H77	239	4.8e-19	Serine/threonine-protein kinase SAPK10 OS=Oryza sativa subsp. japonica OX=39947 GN=SAPK10 PE=1 SV=1	PF00831	Ribosomal L29 protein	GO:0042254//GO:0006412	ribosome biogenesis//translation	GO:0003735	structural constituent of ribosome
Cluster-42051.0	0	1	0	0	0	2	1	1	2	0	0	0	0	0.31	0	0	0	0.51	0.3	0.25	0.62	0	0	0	453	--	--	--	--	--	--	--	--	--	--	--	--	--	--	--	--	--	--	--	--	--	--	--	--
Cluster-2308.0	0	0	0	0	0	0	0	0	0	0	0	0	0	0	0	0	0	0	0	0	0	0	0	0	1481	585112865	EWM30206.1	772	3.3e-79	peroxisomal glycolate oxidase [Nannochloropsis gaditana]	--	--	--	--	--	K11517	HAO	(S)-2-hydroxy-acid oxidase	http://www.genome.jp/dbget-bin/www_bget?ko:K11517	Q9WU19	765	8e-80	Hydroxyacid oxidase 1 OS=Mus musculus OX=10090 GN=Hao1 PE=1 SV=1	PF03060//PF00478//PF02310//PF01180//PF01645//PF00977//PF01070//PF11837//PF04309	Nitronate monooxygenase//IMP dehydrogenase / GMP reductase domain//B12 binding domain//Dihydroorotate dehydrogenase//Conserved region in glutamate synthase//Histidine biosynthesis protein//FMN-dependent dehydrogenase//Domain of unknown function (DUF3357)//Glycerol-3-phosphate responsive antiterminator	GO:0006012//GO:0006071//GO:0000105//GO:0055114//GO:0005985//GO:0006355//GO:0006537//GO:0006807//GO:0005982	galactose metabolic process//glycerol metabolic process//histidine biosynthetic process//oxidation-reduction process//sucrose metabolic process//regulation of transcription, DNA-templated//glutamate biosynthetic process//nitrogen compound metabolic process//starch metabolic process	GO:0003824//GO:0016491//GO:0004575//GO:0004564//GO:0016638//GO:0031419//GO:0018580//GO:0015930//GO:0046872//GO:0016627	catalytic activity//oxidoreductase activity//sucrose alpha-glucosidase activity//beta-fructofuranosidase activity//oxidoreductase activity, acting on the CH-NH2 group of donors//cobalamin binding//nitronate monooxygenase activity//glutamate synthase activity//metal ion binding//oxidoreductase activity, acting on the CH-CH group of donors
Cluster-19867.0	0	0	2	0	0	1	0	0	2	0	0	1	0	0	0.5	0	0	0.29	0	0	0.71	0	0	0.37	427	--	--	--	--	--	--	--	--	--	--	--	--	--	--	--	--	--	--	--	--	--	--	--	--
Cluster-13544.0	0	0	0	0	0	1	0	0	11	0	0	0	0	0	0	0	0	0.24	0	0	3.17	0	0	0	467	--	--	--	--	--	--	--	--	--	--	--	--	--	--	--	--	--	--	PF09769	Apolipoprotein O	GO:0042407	cristae formation	--	--
Cluster-58596.2	5	7	0	0	0	0	0	1	0	1	0	0	1.64	2.29	0	0	0	0	0	0.27	0	0.22	0	0	442	--	--	--	--	--	--	--	--	--	--	--	--	--	--	--	--	--	--	--	--	--	--	--	--
Cluster-23488.0	0	0	1	0	0	0	0	0	20	0	0	9	0	0	0.05	0	0	0	0	0	1.58	0	0	0.73	1030	--	--	--	--	--	--	--	--	--	--	--	--	--	--	--	--	--	--	--	--	--	--	--	--
Cluster-26392.0	0	0	3	0	0	3	0	0	0	0	0	0	0	0	0.99	0	0	1.15	0	0	0	0	0	0	385	--	--	--	--	--	--	--	--	--	--	--	--	--	--	--	--	--	--	PF15348	Gemini of Cajal bodies-associated protein 8	GO:0000387	spliceosomal snRNP assembly	--	--
Cluster-27630.0	0	0	0	0	0	0	0	0	2	0	1	5	0	0	0	0	0	0	0	0	1.54	0	0.86	4.03	330	326534102	BAJ89401.1	455	4.2e-43	predicted protein [Hordeum vulgare subsp. vulgare]	--	--	--	--	--	K02974	RP-S24e, RPS24	small subunit ribosomal protein S24e	http://www.genome.jp/dbget-bin/www_bget?ko:K02974	Q962Q6	474	9.9e-47	40S ribosomal protein S24 OS=Spodoptera frugiperda OX=7108 GN=RpS24 PE=2 SV=1	PF01282//PF00276	Ribosomal protein S24e//Ribosomal protein L23	GO:0042254//GO:0006412	ribosome biogenesis//translation	GO:0003735	structural constituent of ribosome
Cluster-16471.0	0	0	0	0	0	9	0	0	1	0	0	0	0	0	0	0	0	5.1	0	0	0.68	0	0	0	341	--	--	--	--	--	--	--	--	--	--	--	--	--	--	--	--	--	--	PF06377	Adipokinetic hormone	GO:0007165	signal transduction	GO:0005179	hormone activity
Cluster-52183.0	88	111	59.05	69	77	38	114	93	45	156	95	48	1.3	1.63	0.6	1.13	1.18	0.47	1.65	1.12	0.67	1.56	1.54	0.73	4317	1269875338	XP_022745059.1	2036	2.6e-225	LOW QUALITY PROTEIN: coumaroyl-CoA:anthocyanidin 3-O-glucoside-6''-O-coumaroyltransferase 1-like [Durio zibethinus]	XM_022889324.1	XM_022889324	1065	0	PREDICTED: Durio zibethinus coumaroyl-CoA:anthocyanidin 3-O-glucoside-6''-O-coumaroyltransferase 1-like (LOC111295700), mRNA	--	--	--	--	Q9ZWB4	820	9.8e-86	Coumaroyl-CoA:anthocyanidin 3-O-glucoside-6''-O-coumaroyltransferase 1 OS=Arabidopsis thaliana OX=3702 GN=3AT1 PE=1 SV=1	PF04452//PF02458//PF00648	RNA methyltransferase//Transferase family//Calpain family cysteine protease	GO:0006364//GO:0006508	rRNA processing//proteolysis	GO:0004198//GO:0016747//GO:0008168	calcium-dependent cysteine-type endopeptidase activity//transferase activity, transferring acyl groups other than amino-acyl groups//methyltransferase activity
Cluster-23963.0	0	0	2	0	1	0	0	0	2	0	0	0	0	0	0.55	0	0.4	0	0	0	0.77	0	0	0	412	2894304	CAA11267.1	443	1.3e-41	polyubiquitin [Nicotiana tabacum]	BT113929.1	BT113929	220	2.75355e-110	Picea glauca clone GQ03504_K22 mRNA sequence	K08770	UBC	ubiquitin C	http://www.genome.jp/dbget-bin/www_bget?ko:K08770	P0CG70	439	1.4e-42	Polyubiquitin OS=Neurospora crassa (strain ATCC 24698 / 74-OR23-1A / CBS 708.71 / DSM 1257 / FGSC 987) OX=367110 GN=ubi PE=1 SV=1	PF00240//PF14560	Ubiquitin family//Ubiquitin-like domain	--	--	GO:0005515	protein binding
Cluster-61500.0	111	147	180	117	139	128	142	216	132	230	143	87	4.07	5.35	4.55	4.77	5.28	3.88	5.11	6.44	4.9	5.73	5.75	3.29	1898	1269904030	XP_022763345.1	1002	8.9e-106	sodium channel modifier 1-like [Durio zibethinus]	XM_022907610.1	XM_022907610	765	0	PREDICTED: Durio zibethinus sodium channel modifier 1-like (LOC111308918), mRNA	--	--	--	--	Q2YDS5	230	1.1e-17	Sodium channel modifier 1 OS=Danio rerio OX=7955 GN=scnm1 PE=2 SV=1	--	--	--	--	--	--
Cluster-7672.0	0	0	0	0	0	0	0	0	3	0	0	0	0	0	0	0	0	0	0	0	1.55	0	0	0	371	--	--	--	--	--	--	--	--	--	--	--	--	--	--	--	--	--	--	--	--	--	--	--	--
Cluster-11518.0	0	0	0	0	0	4	0	0	1	0	0	1	0	0	0	0	0	1.57	0	0	0.47	0	0	0.49	382	--	--	--	--	--	--	--	--	--	--	--	--	--	--	--	--	--	--	--	--	--	--	--	--
Cluster-27302.0	0	0	1	0	0	2	0	0	13	0	0	7	0	0	0.05	0	0	0.12	0	0	0.96	0	0	0.53	1087	1032151421	OAO15015.1	283	1.2e-22	calcium/calmodulin-dependent protein kinase [Blastocystis sp. ATCC 50177/Nand II]	--	--	--	--	--	K13412	CPK	calcium-dependent protein kinase	http://www.genome.jp/dbget-bin/www_bget?ko:K13412	Q23551	976	2e-104	Twitchin OS=Caenorhabditis elegans OX=6239 GN=unc-22 PE=1 SV=3	PF00069//PF07714	Protein kinase domain//Protein tyrosine and serine/threonine kinase	GO:0006468	protein phosphorylation	GO:0004672//GO:0005524	protein kinase activity//ATP binding
Cluster-63567.18110	24.02	40.01	39	9	10.29	10	9	16	5	4.1	6	3	3.5	5.8	3.93	1.48	1.55	1.2	1.28	1.89	0.73	0.41	0.96	0.45	675	1137193815	OMO66487.1	736	2.2e-75	hypothetical protein COLO4_30541 [Corchorus olitorius]	XM_022859339.1	XM_022859339	154	2.27782e-73	PREDICTED: Durio zibethinus putative leucine-rich repeat receptor-like serine/threonine-protein kinase At2g19230 (LOC111274585), mRNA	--	--	--	--	O64556	333	4.5e-30	Putative leucine-rich repeat receptor-like serine/threonine-protein kinase At2g19230 OS=Arabidopsis thaliana OX=3702 GN=At2g19230 PE=1 SV=3	--	--	--	--	--	--
Cluster-63567.18111	28.61	24.12	26.64	6.38	3.01	10.76	7.89	8.32	2.16	5.15	9.91	5.13	11.27	9.51	7.36	2.9	1.22	3.48	3.03	2.66	0.85	1.38	4.29	2.08	410	1269934892	XP_022716636.1	646	3.7e-65	proteasome activator subunit 4 isoform X16 [Durio zibethinus]	XM_022860901.1	XM_022860901	350	0	PREDICTED: Durio zibethinus proteasome activator subunit 4 (LOC111275532), transcript variant X19, mRNA	K06699	PSME4	proteasome activator subunit 4	http://www.genome.jp/dbget-bin/www_bget?ko:K06699	F4JC97	499	1.5e-49	Proteasome activator subunit 4 OS=Arabidopsis thaliana OX=3702 GN=PA200 PE=2 SV=2	--	--	--	--	--	--
Cluster-63567.18112	0	4	6	4	3	0	3	2	3	0	0	0	0	0.7	0.73	0.8	0.54	0	0.52	0.29	0.53	0	0	0	603	1269968007	XP_022734374.1	167	1.9e-09	F-box protein CPR30-like [Durio zibethinus]	--	--	--	--	--	--	--	--	--	--	--	--	--	--	--	--	--	--	--
Cluster-63567.18113	13	10	81.05	19	14	91	20	11	81.71	8	11	70	0.57	0.44	2.47	0.93	0.64	3.32	0.87	0.39	3.65	0.24	0.53	3.19	1621	1269968007	XP_022734374.1	1523	2.9e-166	F-box protein CPR30-like [Durio zibethinus]	XM_021431923.1	XM_021431923	810	0	PREDICTED: Herrania umbratica F-box protein CPR30-like (LOC110419048), mRNA	--	--	--	--	Q9SU30	309	6.6e-27	F-box protein CPR1 OS=Arabidopsis thaliana OX=3702 GN=CPR1 PE=1 SV=2	PF00646//PF12937	F-box domain//F-box-like	--	--	GO:0005515	protein binding
Cluster-63567.18114	0	0	2	0	0	0	0	0	0	12	16	6	0	0	0.26	0	0	0	0	0	0	1.51	3.25	1.14	586	1269970304	XP_022735599.1	183	2.6e-11	uncharacterized protein LOC111288931 [Durio zibethinus]	XM_022879864.1	XM_022879864	64	2.10641e-23	PREDICTED: Durio zibethinus uncharacterized LOC111288931 (LOC111288931), mRNA	--	--	--	--	--	--	--	--	--	--	--	--	--	--
Cluster-63567.18115	396	521	663	487	354	548	310	457	411	643	330	501	19.26	25.17	22.26	26.4	17.83	22.04	14.8	18.07	20.21	21.24	17.62	25.13	1496	1063496958	XP_007011873.2	1176	4.7e-126	PREDICTED: SPX domain-containing protein 2 [Theobroma cacao]	XM_007011811.2	XM_007011811	693	0	PREDICTED: Theobroma cacao SPX domain-containing protein 2 (LOC18587802), mRNA	--	--	--	--	O48781	767	4.8e-80	SPX domain-containing protein 2 OS=Arabidopsis thaliana OX=3702 GN=SPX2 PE=2 SV=1	PF00125//PF04881	Core histone H2A/H2B/H3/H4//Adenovirus GP19K	GO:0050690	regulation of defense response to virus by virus	GO:0005537//GO:0003677	mannose binding//DNA binding
Cluster-63567.18116	3	4	3	0	0	0	1	2	3	0	1	6	0.48	0.64	0.33	0	0	0	0.16	0.26	0.48	0	0.18	0.99	635	--	--	--	--	--	--	--	--	--	--	--	--	--	--	--	--	--	--	--	--	--	--	--	--
Cluster-63567.18117	212	198	284	221	182	294	181	266	193	252	177	227	3.08	2.86	2.85	3.57	2.74	3.54	2.58	3.14	2.84	2.49	2.82	3.41	4384	1137246029	OMP05059.1	265	6e-20	hypothetical protein COLO4_09081 [Corchorus olitorius]	XM_022871767.1	XM_022871767	302	8.21291e-155	PREDICTED: Durio zibethinus N-terminal acetyltransferase B complex catalytic subunit NAA20 (LOC111283323), mRNA	K17972	NAA20, NAT3	N-terminal acetyltransferase B complex catalytic subunit	http://www.genome.jp/dbget-bin/www_bget?ko:K17972	Q8LGI8	259	1.1e-20	N-terminal acetyltransferase B complex catalytic subunit NAA20 OS=Arabidopsis thaliana OX=3702 GN=NAA20 PE=1 SV=1	PF04799//PF01958	fzo-like conserved region//Domain of unknown function DUF108	GO:0008053//GO:0009435	mitochondrial fusion//NAD biosynthetic process	GO:0003924//GO:0033735	GTPase activity//aspartate dehydrogenase activity
Cluster-63567.18118	22	5	45	6	3	10	16	8	12	12	9	12	0.68	0.15	0.96	0.21	0.1	0.25	0.48	0.2	0.37	0.25	0.3	0.38	2211	1269984596	XP_022743277.1	394	3.3e-35	uncharacterized protein LOC111294280 [Durio zibethinus]	XM_022887542.1	XM_022887542	227	2.02483e-113	PREDICTED: Durio zibethinus uncharacterized LOC111294280 (LOC111294280), mRNA	--	--	--	--	--	--	--	--	PF00170	bZIP transcription factor	GO:0006355	regulation of transcription, DNA-templated	GO:0003700	DNA-binding transcription factor activity
Cluster-63567.18119	14	7	24	4	4	9	9	13	14	31	14.85	24.01	1.04	0.52	1.23	0.33	0.31	0.55	0.66	0.79	1.05	1.57	1.21	1.84	1069	508716283	EOY08180.1	737	2.7e-75	Basic-leucine zipper transcription factor family protein, putative isoform 3 [Theobroma cacao]	XM_018120509.1	XM_018120509	465	0	PREDICTED: Theobroma cacao uncharacterized LOC18598196 (LOC18598196), transcript variant X2, mRNA	--	--	--	--	--	--	--	--	PF00170	bZIP transcription factor	GO:0006355	regulation of transcription, DNA-templated	GO:0003700	DNA-binding transcription factor activity
Cluster-1752.0	0	0	0	0	0	0	0	0	0	0	0	0	0	0	0	0	0	0	0	0	0	0	0	0	573	--	--	--	--	--	--	--	--	--	--	--	--	--	--	--	--	--	--	--	--	--	--	--	--
Cluster-49880.0	0	0	0	2	0	8	0	0	0	1	0	4	0	0	0	0.72	0	2.05	0	0	0	0.21	0	1.29	451	--	--	--	--	--	--	--	--	--	--	--	--	--	--	--	--	--	--	--	--	--	--	--	--
Cluster-63567.47303	21	23	21	12	14	16	7	12	5	19	5	4	1.81	1.98	1.25	1.16	1.25	1.14	0.59	0.84	0.44	1.12	0.47	0.36	958	--	--	--	--	--	LT594791.1	LT594791	173	8.97959e-84	Theobroma cacao genome assembly, chromosome: IV	--	--	--	--	--	--	--	--	PF11540	Cytoplasmic dynein 1 intermediate chain 2	GO:0007018	microtubule-based movement	--	--
Cluster-27283.0	0	0	1	0	0	13	0	0	9	0	0	4	0	0	0.06	0	0	0.9	0	0	0.76	0	0	0.34	981	--	--	--	--	--	--	--	--	--	--	--	--	--	--	Q8BL99	236	1.2e-18	Protein dopey-1 OS=Mus musculus OX=10090 GN=Dop1a PE=1 SV=2	--	--	--	--	--	--
Cluster-1802.0	0	0	0	0	0	0	0	0	0	0	0	0	0	0	0	0	0	0	0	0	0	0	0	0	419	326497203	BAK02186.1	527	2.4e-51	predicted protein [Hordeum vulgare subsp. vulgare]	--	--	--	--	--	K03234	EEF2	elongation factor 2	http://www.genome.jp/dbget-bin/www_bget?ko:K03234	Q1HPK6	551	1.5e-55	Translation elongation factor 2 OS=Bombyx mori OX=7091 GN=tef2 PE=1 SV=1	PF03193//PF00009	RsgA GTPase//Elongation factor Tu GTP binding domain	--	--	GO:0003924//GO:0005525	GTPase activity//GTP binding
Cluster-43280.0	0	0	0	0	0	0	2	0	30	0	0	3	0	0	0	0	0	0	0.16	0	2.4	0	0	0.25	1020	1009028318	AMR44693.1	476	4.7e-45	cytosolic copper zinc superoxide dismutase [Hordeum vulgare]	--	--	--	--	--	K04565	SOD1	superoxide dismutase, Cu-Zn family	http://www.genome.jp/dbget-bin/www_bget?ko:K04565	Q8HXP9	478	1.1e-46	Superoxide dismutase [Cu-Zn] OS=Sapajus apella OX=9515 GN=SOD1 PE=2 SV=3	PF00080	Copper/zinc superoxide dismutase (SODC)	GO:0006801	superoxide metabolic process	GO:0046872	metal ion binding
Cluster-30948.0	0	0	0	0	4	0	0	0	0	0	0	0	0	0	0	0	2.45	0	0	0	0	0	0	0	355	--	--	--	--	--	--	--	--	--	--	--	--	--	--	--	--	--	--	--	--	--	--	--	--
Cluster-63567.25473	12	9	11	5	5	4	15	11	8	13	10	6	0.77	0.57	0.49	0.36	0.33	0.21	0.95	0.57	0.52	0.57	0.71	0.4	1197	--	--	--	--	--	LT594795.1	LT594795	324	1.29608e-167	Theobroma cacao genome assembly, chromosome: VIII	--	--	--	--	--	--	--	--	--	--	--	--	--	--
Cluster-46167.0	0	5	5	2	2	5	4	24	8	0	2	3	0	0.19	0.13	0.09	0.08	0.16	0.15	0.75	0.31	0	0.08	0.12	1832	1343987109	XP_023875465.1	681	1.4e-68	high-affinity glucose transporter ght2-like [Quercus suber]	--	--	--	--	--	--	--	--	--	P13181	753	2.4e-78	Galactose transporter OS=Saccharomyces cerevisiae (strain ATCC 204508 / S288c) OX=559292 GN=GAL2 PE=1 SV=3	PF07690//PF00083	Major Facilitator Superfamily//Sugar (and other) transporter	GO:0055085	transmembrane transport	GO:0022857	transmembrane transporter activity
Cluster-17657.0	0	0	2	0	0	97	0	0	62	0	0	115	0	0	0.06	0	0	3.2	0	0	2.5	0	0	4.73	1766	--	--	--	--	--	--	--	--	--	--	--	--	--	--	Q9VMM6	282	9.7e-24	Protein obstructor-E OS=Drosophila melanogaster OX=7227 GN=obst-E PE=2 SV=2	PF01607	Chitin binding Peritrophin-A domain	--	--	GO:0008061	chitin binding
Cluster-63567.25472	1223.01	1193.02	3220.91	530.68	772.98	1239	571	484	728	1098	800.41	2612.21	21.01	20.34	38.16	10.12	13.76	17.63	9.64	6.76	12.68	12.8	15.09	46.33	3750	1137199618	OMO70735.1	3345	0	hypothetical protein COLO4_28537 [Corchorus olitorius]	XM_022917172.1	XM_022917172	2120	0	PREDICTED: Durio zibethinus subtilisin-like protease SBT1.7 (LOC111315457), mRNA	--	--	--	--	O65351	2399	6.8e-269	Subtilisin-like protease SBT1.7 OS=Arabidopsis thaliana OX=3702 GN=SBT1.7 PE=1 SV=1	PF00082	Subtilase family	GO:0006508	proteolysis	GO:0004252	serine-type endopeptidase activity
Cluster-63567.7843	0	0	31	0	2	1146	0	0	440	0	0	344	0	0	0.24	0	0.02	10.76	0	0	5.05	0	0	4.02	5552	1492091117	XP_026663097.1	269	2.6e-20	serine/threonine-protein kinase STY46 isoform X1 [Phoenix dactylifera]	--	--	--	--	--	--	--	--	--	P80202	721	3.8e-74	Activin receptor type-1B OS=Rattus norvegicus OX=10116 GN=Acvr1b PE=2 SV=1	PF08515//PF00451//PF01064//PF07178//PF00069//PF00010//PF07714	Transforming growth factor beta type I GS-motif//Scorpion short toxin, BmKK2//Activin types I and II receptor domain//TraL protein//Protein kinase domain//Helix-loop-helix DNA-binding domain//Protein tyrosine and serine/threonine kinase	GO:0009405//GO:0016310//GO:0006468//GO:0006810//GO:0009069//GO:0000746//GO:0007178	pathogenesis//phosphorylation//protein phosphorylation//transport//serine family amino acid metabolic process//conjugation//transmembrane receptor protein serine/threonine kinase signaling pathway	GO:0046983//GO:0008200//GO:0005524//GO:0004672//GO:0004675	protein dimerization activity//ion channel inhibitor activity//ATP binding//protein kinase activity//transmembrane receptor protein serine/threonine kinase activity
Cluster-63567.47309	82	91	296.99	115.65	174	244.02	98	96	156	97.33	73.23	115	2.82	3.1	7.04	4.42	6.19	6.93	3.3	2.68	5.42	2.27	2.76	4.07	2009	1269960356	XP_022730293.1	343	2.5e-29	4-coumarate--CoA ligase-like 7 [Durio zibethinus]	LT594796.1	LT594796	265	1.38042e-134	Theobroma cacao genome assembly, chromosome: IX	K01904	4CL	4-coumarate--CoA ligase	http://www.genome.jp/dbget-bin/www_bget?ko:K01904	Q9M0X9	293	5.9e-25	4-coumarate--CoA ligase-like 7 OS=Arabidopsis thaliana OX=3702 GN=4CLL7 PE=1 SV=1	--	--	--	--	--	--
Cluster-63567.43608	217	262	470	348	332	422	302	318	312.84	360	204	278	7.49	8.98	11.2	13.37	11.87	12.06	10.24	8.93	10.93	8.44	7.73	9.9	1999	1269981348	XP_022741519.1	517	1.6e-49	chorismate mutase 1, chloroplastic-like isoform X1 [Durio zibethinus]	LT594791.1	LT594791	509	0	Theobroma cacao genome assembly, chromosome: IV	--	--	--	--	P42738	386	9.6e-36	Chorismate mutase 1, chloroplastic OS=Arabidopsis thaliana OX=3702 GN=CM1 PE=1 SV=3	PF07263//PF01108	Dentin matrix protein 1 (DMP1)//Tissue factor	GO:0030198//GO:0001503	extracellular matrix organization//ossification	GO:0005515	protein binding
Cluster-67224.0	2	2	3	3	5	9	6	12	10	2	2	1	0.44	0.44	0.46	0.75	1.13	1.62	1.29	2.14	2.2	0.3	0.48	0.23	534	1475338963	RHZ29740.1	339	1.9e-29	hypothetical protein DYB37_001396 [Aphanomyces astaci]	XM_013491216.1	XM_013491216	207	6.13019e-103	Aureobasidium subglaciale EXF-2481 hypothetical protein partial mRNA	K10418	DYNLL	dynein light chain LC8-type	http://www.genome.jp/dbget-bin/www_bget?ko:K10418	O94111	407	9.4e-39	Dynein light chain, cytoplasmic OS=Emericella nidulans (strain FGSC A4 / ATCC 38163 / CBS 112.46 / NRRL 194 / M139) OX=227321 GN=nudG PE=3 SV=1	PF00068//PF01221	Phospholipase A2//Dynein light chain type 1	GO:0006644//GO:0050482//GO:0007017//GO:0009395	phospholipid metabolic process//arachidonic acid secretion//microtubule-based process//phospholipid catabolic process	GO:0004623	phospholipase A2 activity
Cluster-33523.0	0	1	7	0	0	0	0	0	0	0	0	0	0	0.21	1.04	0	0	0	0	0	0	0	0	0	542	633907225	KDD73550.1	264	9.6e-21	endoribonuclease L-PSP [Helicosporidium sp. ATCC 50920]	--	--	--	--	--	--	--	--	--	P40037	294	1.2e-25	Protein HMF1 OS=Saccharomyces cerevisiae (strain ATCC 204508 / S288c) OX=559292 GN=HMF1 PE=1 SV=1	--	--	--	--	--	--
Cluster-63567.40458	0	3	1	0	0	0	0	0	1	0	0	0	0	1.25	0.29	0	0	0	0	0	0.42	0	0	0	401	--	--	--	--	--	LT594789.1	LT594789	158	7.81172e-76	Theobroma cacao genome assembly, chromosome: II	--	--	--	--	--	--	--	--	--	--	--	--	--	--
Cluster-20085.0	0	0	1	0	0	1	0	0	1	0	0	0	0	0	0.22	0	0	0.26	0	0	0.32	0	0	0	447	--	--	--	--	--	--	--	--	--	--	--	--	--	--	--	--	--	--	--	--	--	--	--	--
Cluster-53079.0	3	2	7	0	2	1	0	1	0	6	6	2	0.45	0.3	0.72	0	0.31	0.12	0	0.12	0	0.61	0.98	0.31	667	326523979	BAJ97000.1	550	8.1e-54	predicted protein [Hordeum vulgare subsp. vulgare]	XM_019135522.1	XM_019135522	299	5.58503e-154	Cryptococcus amylolentus CBS 6039 hypothetical protein, variant 2 (L202_02015), mRNA	K02883	RP-L18e, RPL18	large subunit ribosomal protein L18e	http://www.genome.jp/dbget-bin/www_bget?ko:K02883	Q10192	574	5.1e-58	60S ribosomal protein L18-A OS=Schizosaccharomyces pombe (strain 972 / ATCC 24843) OX=284812 GN=rpl1801 PE=1 SV=1	PF01295	Adenylate cyclase, class-I	GO:0006171//GO:0006144	cAMP biosynthetic process//purine nucleobase metabolic process	GO:0004016	adenylate cyclase activity
Cluster-4354.1	0	0	0	0	0	0	0	0	0	0	0	0	0	0	0	0	0	0	0	0	0	0	0	0	523	--	--	--	--	--	XM_022019379.1	XM_022019379	33	3.19094e-06	Lobosporangium transversale hypothetical protein (BCR41DRAFT_110085), mRNA	--	--	--	--	--	--	--	--	PF00020	TNFR/NGFR cysteine-rich region	--	--	GO:0005515	protein binding
Cluster-4354.0	0	0	0	0	0	0	0	0	0	0	0	0	0	0	0	0	0	0	0	0	0	0	0	0	749	--	--	--	--	--	--	--	--	--	--	--	--	--	--	--	--	--	--	PF04689//PF05824	DNA binding protein S1FA//Pro-melanin-concentrating hormone (Pro-MCH)	GO:0007268//GO:0006355//GO:0007165	chemical synaptic transmission//regulation of transcription, DNA-templated//signal transduction	GO:0003677//GO:0030354	DNA binding//melanin-concentrating hormone activity
Cluster-63567.9187	221	278	189	24	4	43	11	8	35	4	4	16	6.99	8.73	4.13	0.84	0.13	1.13	0.34	0.21	1.12	0.09	0.14	0.52	2157	1269906150	XP_022764462.1	2576	3.1e-288	L-type lectin-domain containing receptor kinase IX.1-like [Durio zibethinus]	XM_022908727.1	XM_022908727	1247	0	PREDICTED: Durio zibethinus L-type lectin-domain containing receptor kinase IX.1-like (LOC111309723), mRNA	K04733	IRAK4	interleukin-1 receptor-associated kinase 4	http://www.genome.jp/dbget-bin/www_bget?ko:K04733	Q9LXA5	1044	5.2e-112	L-type lectin-domain containing receptor kinase IX.1 OS=Arabidopsis thaliana OX=3702 GN=LECRK91 PE=1 SV=1	PF07714//PF00069	Protein tyrosine and serine/threonine kinase//Protein kinase domain	GO:0006468	protein phosphorylation	GO:0005524//GO:0004672	ATP binding//protein kinase activity
Cluster-17198.0	0	0	1	0	0	1	0	0	5	0	0	1	0	0	0.2	0	0	0.24	0	0	1.44	0	0	0.3	467	--	--	--	--	--	--	--	--	--	--	--	--	--	--	--	--	--	--	--	--	--	--	--	--
Cluster-63567.19449	1	2	3	3	0	7	1	0	0	3	0	1	0.15	0.3	0.31	0.51	0	0.87	0.15	0	0	0.31	0	0.16	660	590700520	XP_007046184.1	201	2.4e-13	PREDICTED: uncharacterized protein LOC18610458 isoform X2 [Theobroma cacao]	XM_022877529.1	XM_022877529	409	0	PREDICTED: Durio zibethinus transcription factor MYB88-like (LOC111287193), transcript variant X4, mRNA	K09422	MYBP	myb proto-oncogene protein, plant	http://www.genome.jp/dbget-bin/www_bget?ko:K09422	Q94FL6	177	5.4e-12	Transcription factor MYB124 OS=Arabidopsis thaliana OX=3702 GN=MYB124 PE=1 SV=1	--	--	--	--	--	--
Cluster-25981.0	0	0	2	0	0	0	0	0	0	0	0	0	0	0	0.07	0	0	0	0	0	0	0	0	0	1431	--	--	--	--	--	--	--	--	--	--	--	--	--	--	--	--	--	--	PF00112//PF13181	Papain family cysteine protease//Tetratricopeptide repeat	GO:0006508	proteolysis	GO:0005515//GO:0008234	protein binding//cysteine-type peptidase activity
Cluster-18591.0	0	0	1	0	0	41	0	0	20	0	0	24	0	0	0.05	0	0	2.36	0	0	1.41	0	0	1.72	1125	1229807574	XP_022157781.1	459	4.9e-43	ubiquitin-conjugating enzyme E2 variant 1B [Momordica charantia]	--	--	--	--	--	K10704	UBE2V	ubiquitin-conjugating enzyme E2 variant	http://www.genome.jp/dbget-bin/www_bget?ko:K10704	Q7M767	569	3.3e-57	Ubiquitin-conjugating enzyme E2 variant 2 OS=Rattus norvegicus OX=10116 GN=Ube2v2 PE=1 SV=3	PF05773	RWD domain	--	--	GO:0005515	protein binding
Cluster-63567.19445	1	0	4	2	0	2	0	0	0	1	0	3	0.21	0	0.57	0.47	0	0.34	0	0	0	0.14	0	0.64	552	--	--	--	--	--	--	--	--	--	--	--	--	--	--	--	--	--	--	--	--	--	--	--	--
Cluster-47628.0	0	0	0	1	0	2	0	0	0	0	0	0	0	0	0	0.85	0	1.17	0	0	0	0	0	0	338	633907225	KDD73550.1	194	7.8e-13	endoribonuclease L-PSP [Helicosporidium sp. ATCC 50920]	XM_018332154.1	XM_018332154	41	7.10204e-11	Xylona heveae TC161 YjgF-like protein mRNA	--	--	--	--	O58584	201	4.6e-15	RutC family protein PH0854 OS=Pyrococcus horikoshii (strain ATCC 700860 / DSM 12428 / JCM 9974 / NBRC 100139 / OT-3) OX=70601 GN=PH0854 PE=1 SV=2	--	--	--	--	--	--
Cluster-39235.0	0	0	2	0	0	0	1	0	3	0	0	0	0	0	0.42	0	0	0	0.29	0	0.9	0	0	0	458	--	--	--	--	--	--	--	--	--	--	--	--	--	--	--	--	--	--	PF00893	Small Multidrug Resistance protein	--	--	--	--
Cluster-63567.19446	7	4	12	7	4	34	2	8	11	4	7	10	0.43	0.24	0.51	0.48	0.25	1.71	0.12	0.4	0.68	0.17	0.47	0.63	1246	--	--	--	--	--	LT594788.1	LT594788	267	6.55637e-136	Theobroma cacao genome assembly, chromosome: I	--	--	--	--	--	--	--	--	--	--	--	--	--	--
Cluster-63567.19441	0	0	2	2	2	1	2	1	2	3	2	0	0	0	0.3	0.49	0.45	0.18	0.43	0.18	0.44	0.45	0.48	0	536	--	--	--	--	--	LT594790.1	LT594790	158	1.06697e-75	Theobroma cacao genome assembly, chromosome: III	--	--	--	--	--	--	--	--	--	--	--	--	--	--
Cluster-63567.19440	792	726	589	1191	1268	648	1130	1639	522.02	2182	1382	613	22.17	20.17	11.37	37.06	36.77	15.02	31.07	37.3	14.8	41.46	42.45	17.71	2404	1137222124	OMO87892.1	1114	1.2e-118	hypothetical protein CCACVL1_08704 [Corchorus capsularis]	XM_022882659.1	XM_022882659	635	0	PREDICTED: Durio zibethinus uncharacterized LOC111291080 (LOC111291080), transcript variant X2, mRNA	--	--	--	--	--	--	--	--	--	--	--	--	--	--
Cluster-63567.19443	681	748	1386.51	892.94	684.12	1145.83	831.96	883.5	795.58	1140.76	802.41	960.93	23.86	26.02	33.52	34.81	24.83	33.22	28.63	25.17	28.21	27.13	30.85	34.73	1974	1111014914	XP_019258432.1	1328	1.5e-143	PREDICTED: AP-2 complex subunit mu isoform X2 [Nicotiana attenuata]	XM_022901742.1	XM_022901742	885	0	PREDICTED: Durio zibethinus AP-2 complex subunit mu-like (LOC111304780), transcript variant X4, mRNA	K11826	AP2M1	AP-2 complex subunit mu-1	http://www.genome.jp/dbget-bin/www_bget?ko:K11826	O23140	1283	9.2e-140	AP-2 complex subunit mu OS=Arabidopsis thaliana OX=3702 GN=AP2M PE=1 SV=1	PF01104	Bunyavirus non-structural protein NS-s	GO:0016032	viral process	--	--
Cluster-63567.19442	187	229	436.49	273.05	300.88	325.58	243.04	341.5	236.42	320.24	269.59	291.92	9.27	11.27	14.93	15.09	15.44	13.34	11.83	13.76	11.85	10.78	14.67	14.92	1473	1322361725	PLY68021.1	418	3.6e-38	hypothetical protein LSAT_6X66241 [Lactuca sativa]	XM_022901715.1	XM_022901715	568	0	PREDICTED: Durio zibethinus AP-2 complex subunit mu-like (LOC111304780), transcript variant X1, mRNA	K11826	AP2M1	AP-2 complex subunit mu-1	http://www.genome.jp/dbget-bin/www_bget?ko:K11826	O23140	402	9.9e-38	AP-2 complex subunit mu OS=Arabidopsis thaliana OX=3702 GN=AP2M PE=1 SV=1	PF02902	Ulp1 protease family, C-terminal catalytic domain	GO:0006508	proteolysis	GO:0008234	cysteine-type peptidase activity
Cluster-811.0	0	0	0	0	0	0	0	0	0	0	0	0	0	0	0	0	0	0	0	0	0	0	0	0	456	--	--	--	--	--	--	--	--	--	--	--	--	--	--	--	--	--	--	--	--	--	--	--	--
Cluster-811.1	0	0	0	0	0	0	0	0	0	0	0	0	0	0	0	0	0	0	0	0	0	0	0	0	1011	--	--	--	--	--	--	--	--	--	--	--	--	--	--	--	--	--	--	--	--	--	--	--	--
Cluster-36017.0	0	0	2	0	0	0	0	0	0	4	0	0	0	0	1.14	0	0	0	0	0	0	2.18	0	0	328	--	--	--	--	--	--	--	--	--	--	--	--	--	--	--	--	--	--	--	--	--	--	--	--
Cluster-34006.0	0	5	11	0	0	0	0	0	0	0	0	0	0	0.67	1.03	0	0	0	0	0	0	0	0	0	706	1344043768	XP_023901846.1	628	7.7e-63	uncharacterized transporter C1039.04-like [Quercus suber]	--	--	--	--	--	--	--	--	--	Q9US37	409	7.3e-39	Uncharacterized transporter C1039.04 OS=Schizosaccharomyces pombe (strain 972 / ATCC 24843) OX=284812 GN=SPAC1039.04 PE=3 SV=1	PF07690	Major Facilitator Superfamily	GO:0055085	transmembrane transport	GO:0022857	transmembrane transporter activity
Cluster-43036.0	0	0	0	0	0	0	2	1	0	0	0	0	0	0	0	0	0	0	0.89	0.37	0	0	0	0	388	--	--	--	--	--	--	--	--	--	--	--	--	--	--	--	--	--	--	--	--	--	--	--	--
Cluster-8620.0	0	0	0	0	0	0	0	0	10	0	0	2	0	0	0	0	0	0	0	0	1.54	0	0	0.32	653	1376941729	XP_024538307.1	184	2.2e-11	uncharacterized RING finger protein P8B7.23 [Selaginella moellendorffii]	--	--	--	--	--	--	--	--	--	Q8N5U6	207	1.8e-15	RING finger protein 10 OS=Homo sapiens OX=9606 GN=RNF10 PE=1 SV=2	--	--	--	--	--	--
Cluster-39910.0	0	1	0	0	0	3	0	0	0	0	0	0	0	0.83	0	0	0	2.04	0	0	0	0	0	0	325	1269946124	XP_022722663.1	355	1.6e-31	non-specific lipid-transfer protein P5-like [Durio zibethinus]	--	--	--	--	--	--	--	--	--	A0A2J6KL39	307	2.3e-27	Non-specific lipid-transfer protein Lac s 1 OS=Lactuca sativa OX=4236 GN=LSAT_1X82001 PE=1 SV=1	PF00307	Calponin homology (CH) domain	--	--	GO:0005515	protein binding
Cluster-45739.0	0	3	0	1	0	0	0	0	0	1	0	0	0	2.11	0	0.83	0	0	0	0	0	0.48	0	0	340	612395819	XP_007513429.1	146	2.9e-07	40S ribosomal protein S30 [Bathycoccus prasinos]	XM_025492797.1	XM_025492797	223	4.797e-112	Pseudomicrostroma glucosiphilum ribosomal protein S30 (BCV69DRAFT_283687), mRNA	K02983	RP-S30e, RPS30	small subunit ribosomal protein S30e	http://www.genome.jp/dbget-bin/www_bget?ko:K02983	P0CT62	131	6e-07	40S ribosomal protein S30-A OS=Schizosaccharomyces pombe (strain 972 / ATCC 24843) OX=284812 GN=rps3001 PE=3 SV=1	PF04758	Ribosomal protein S30	GO:0006412//GO:0042254	translation//ribosome biogenesis	GO:0003735	structural constituent of ribosome
Cluster-14738.0	0	0	0	0	0	3	0	0	4	0	0	2	0	0	0	0	0	0.57	0	0	0.92	0	0	0.47	521	1492353350	RLN90569.1	188	6e-12	hypothetical protein BBJ28_00015927 [Nothophytophthora sp. Chile5]	--	--	--	--	--	K19365	BSCL2	seipin	http://www.genome.jp/dbget-bin/www_bget?ko:K19365	Q9V3X4	474	1.6e-46	Seipin OS=Drosophila melanogaster OX=7227 GN=Seipin PE=1 SV=1	PF06775	Putative adipose-regulatory protein (Seipin)	GO:0019915	lipid storage	--	--
Cluster-11368.1	0	0	0	0	0	6	0	0	3	0	0	3	0	0	0	0	0	0.86	0	0	0.53	0	0	0.54	605	--	--	--	--	--	--	--	--	--	--	--	--	--	--	--	--	--	--	--	--	--	--	--	--
Cluster-11368.0	0	0	0	0	0	6	0	0	3	0	0	0	0	0	0	0	0	0.9	0	0	0.55	0	0	0	590	--	--	--	--	--	--	--	--	--	--	--	--	--	--	--	--	--	--	--	--	--	--	--	--
Cluster-43508.0	0	0	4	0	0	0	1	6	2	1	0	0	0	0	0.45	0	0	0	0.16	0.79	0.33	0.11	0	0	631	1344041108	XP_023907990.1	531	1.2e-51	riboflavin synthase-like [Quercus suber]	--	--	--	--	--	K00793	ribE, RIB5	riboflavin synthase	http://www.genome.jp/dbget-bin/www_bget?ko:K00793	Q9Y7P0	499	2.4e-49	Riboflavin synthase OS=Schizosaccharomyces pombe (strain 972 / ATCC 24843) OX=284812 GN=rib5 PE=1 SV=1	PF17752	Burkholderia lethal factor 1	GO:0051097	negative regulation of helicase activity	--	--
Cluster-46703.0	0	0	0	1	0	0	0	0	3	0	0	1	0	0	0	0.16	0	0	0	0	0.42	0	0	0.14	698	661898547	CDO98514.1	146	5.9e-07	unnamed protein product [Coffea canephora]	--	--	--	--	--	--	--	--	--	Q8C172	199	1.6e-14	Ceramide synthase 6 OS=Mus musculus OX=10090 GN=Cers6 PE=1 SV=1	PF03311//PF03798	Cornichon protein//TLC domain	GO:0016192	vesicle-mediated transport	--	--
Cluster-62801.0	0	0	0	0	0	0	1	2	0	0	0	0	0	0	0	0	0	0	0.2	0.33	0	0	0	0	557	1344079569	XP_023923754.1	620	5.2e-62	protein btn-1-like [Quercus suber]	HG970332.2	HG970332	43	9.41949e-12	Fusarium graminearum chromosome 1, complete genome	K12389	BTS, CLN3	battenin	http://www.genome.jp/dbget-bin/www_bget?ko:K12389	Q2GN49	636	2.7e-65	Protein BTN1 OS=Chaetomium globosum (strain ATCC 6205 / CBS 148.51 / DSM 1962 / NBRC 6347 / NRRL 1970) OX=306901 GN=BTN1 PE=3 SV=1	PF02487	CLN3 protein	--	--	--	--
Cluster-51377.0	2	1	0	1	0	0	1	2	2	1	2	0	0.48	0.24	0	0.28	0	0	0.24	0.39	0.48	0.16	0.53	0	508	--	--	--	--	--	--	--	--	--	--	--	--	--	--	--	--	--	--	--	--	--	--	--	--
Cluster-63567.30029	79	43	102	61	56	37	67	82	40	80	49	32	12.42	6.73	11.11	10.82	9.09	4.79	10.32	10.48	6.31	8.56	8.46	5.17	644	1137253887	OMP09116.1	183	2.8e-11	hypothetical protein COLO4_05794 [Corchorus olitorius]	XM_022873689.1	XM_022873689	230	1.22431e-115	PREDICTED: Durio zibethinus calpain-type cysteine protease DEK1 (LOC111284765), transcript variant X4, mRNA	--	--	--	--	--	--	--	--	--	--	--	--	--	--
Cluster-11719.0	0	0	0	0	0	10	0	0	12	0	0	11	0	0	0	0	0	1.33	0	0	1.94	0	0	1.83	634	1216316238	XP_021600548.1	297	1.7e-24	cytochrome P450 714C2-like isoform X2 [Manihot esculenta]	--	--	--	--	--	--	--	--	--	Q9VMS9	417	7.7e-40	Probable cytochrome P450 4ac1 OS=Drosophila melanogaster OX=7227 GN=Cyp4ac1 PE=2 SV=1	PF00067	Cytochrome P450	GO:0055114	oxidation-reduction process	GO:0005506//GO:0020037//GO:0016705	iron ion binding//heme binding//oxidoreductase activity, acting on paired donors, with incorporation or reduction of molecular oxygen
Cluster-50373.0	0	0	2	2	0	3	0	3	4	0	0	0	0	0	0.42	0.68	0	0.74	0	0.73	1.19	0	0	0	460	--	--	--	--	--	--	--	--	--	--	--	--	--	--	--	--	--	--	--	--	--	--	--	--
Cluster-13564.0	0	0	0	0	0	35	0	0	28	0	0	30	0	0	0	0	0	0.94	0	0	0.92	0	0	1	2116	1147560843	XP_020083974.1	149	8.1e-07	kinesin-like protein KIN-14E isoform X2 [Ananas comosus]	--	--	--	--	--	--	--	--	--	Q28298	161	1.3e-09	Ribosome-binding protein 1 OS=Canis lupus familiaris OX=9615 GN=RRBP1 PE=2 SV=1	PF05557//PF04508//PF05791//PF08702//PF02601//PF07851//PF16331//PF03938//PF04871//PF06810//PF09787//PF07926//PF11365	Mitotic checkpoint protein//Viral A-type inclusion protein repeat//Bacillus haemolytic enterotoxin (HBL)//Fibrinogen alpha/beta chain family//Exonuclease VII, large subunit//TMPIT-like protein//TolA binding protein trimerisation//Outer membrane protein (OmpH-like)//Uso1 / p115 like vesicle tethering protein, C terminal region//Phage minor structural protein GP20//Golgin subfamily A member 5//TPR/…	GO:0009405//GO:0006886//GO:0070206//GO:0006606//GO:0019069//GO:0007030//GO:0030168//GO:0016032//GO:0006308//GO:0010506//GO:0016192//GO:0051258//GO:0007165//GO:0007094	pathogenesis//intracellular protein transport//protein trimerization//protein import into nucleus//viral capsid assembly//Golgi organization//platelet activation//viral process//DNA catabolic process//regulation of autophagy//vesicle-mediated transport//protein polymerization//signal transduction//mitotic spindle assembly checkpoint	GO:0008855//GO:0005102//GO:0051082	exodeoxyribonuclease VII activity//signaling receptor binding//unfolded protein binding
Cluster-62980.0	1	0	4	1	0	9	0	14	6	2	1	2	0.06	0	0.18	0.07	0	0.48	0	0.73	0.39	0.09	0.07	0.13	1195	1344045635	XP_023902871.1	1060	1.1e-112	putative voltage-gated potassium channel subunit beta [Quercus suber]	--	--	--	--	--	--	--	--	--	O59826	899	1.9e-95	Putative voltage-gated potassium channel subunit beta OS=Schizosaccharomyces pombe (strain 972 / ATCC 24843) OX=284812 GN=SPCC965.06 PE=3 SV=1	--	--	--	--	--	--
Cluster-53088.0	2	2	4	1	10	1	3	9	5	4	1	4	0.22	0.22	0.3	0.12	1.13	0.09	0.32	0.8	0.55	0.3	0.12	0.45	811	1344015199	XP_023890280.1	1069	6.5e-114	splicing factor U2AF 23 kDa subunit-like [Quercus suber]	XM_013489652.1	XM_013489652	514	0	Aureobasidium subglaciale EXF-2481 hypothetical protein partial mRNA	K12836	U2AF1	splicing factor U2AF 35 kDa subunit	http://www.genome.jp/dbget-bin/www_bget?ko:K12836	Q09176	723	3.2e-75	Splicing factor U2AF 23 kDa subunit OS=Schizosaccharomyces pombe (strain 972 / ATCC 24843) OX=284812 GN=SPAP8A3.06 PE=1 SV=2	PF00076//PF00642	RNA recognition motif. (a.k.a. RRM, RBD, or RNP domain)//Zinc finger C-x8-C-x5-C-x3-H type (and similar)	--	--	GO:0046872//GO:0003676	metal ion binding//nucleic acid binding
Cluster-13002.0	0	0	0	0	0	35	0	0	15	0	0	9	0	0	0	0	0	4.35	0	0	2.27	0	0	1.4	660	--	--	--	--	--	--	--	--	--	--	--	--	--	--	--	--	--	--	--	--	--	--	--	--
Cluster-29239.0	0	0	5	0	0	27	0	1	5	0	0	0	0	0	0.24	0	0	1.57	0	0.06	0.35	0	0	0	1118	--	--	--	--	--	--	--	--	--	--	--	--	--	--	--	--	--	--	--	--	--	--	--	--
Cluster-13286.0	0	0	0	0	0	0	0	0	1	0	0	4	0	0	0	0	0	0	0	0	0.45	0	0	1.87	389	1338282308	POM77890.1	227	1.3e-16	YIPF6-like protein [Phytophthora palmivora var. palmivora]	--	--	--	--	--	--	--	--	--	Q28CH8	311	9.3e-28	Protein YIPF6 OS=Xenopus tropicalis OX=8364 GN=yipf6 PE=2 SV=1	PF04893	Yip1 domain	--	--	--	--
Cluster-53917.0	1	0	0	0	0	1	0	4	0	0	0	0	0.49	0	0	0	0	0.4	0	1.59	0	0	0	0	379	1344051206	XP_023908824.1	180	3.7e-11	decarboxylase tropJ-like [Quercus suber]	--	--	--	--	--	--	--	--	--	B8M9J5	166	5.9e-11	Decarboxylase tropJ OS=Talaromyces stipitatus (strain ATCC 10500 / CBS 375.48 / QM 6759 / NRRL 1006) OX=441959 GN=tropJ PE=3 SV=1	--	--	--	--	--	--
Cluster-3420.0	0	0	0	0	0	0	0	0	0	0	0	0	0	0	0	0	0	0	0	0	0	0	0	0	532	--	--	--	--	--	--	--	--	--	--	--	--	--	--	--	--	--	--	PF00992//PF01086	Troponin//Clathrin light chain	GO:0016192//GO:0006886	vesicle-mediated transport//intracellular protein transport	GO:0005198	structural molecule activity
Cluster-63567.18001	54.99	42.01	96	49.02	20.74	43	61.1	57	31	50.49	35	38.39	11.66	8.88	14.13	11.79	4.53	7.49	12.67	9.82	6.58	7.29	8.15	8.37	544	1269921571	XP_022772709.1	373	2.2e-33	uncharacterized protein LOC111315332 [Durio zibethinus]	XM_022913323.1	XM_022913323	277	7.64284e-142	PREDICTED: Durio zibethinus uncharacterized LOC111312747 (LOC111312747), mRNA	--	--	--	--	--	--	--	--	--	--	--	--	--	--
Cluster-28779.0	0	0	1	0	0	0	0	3	0	0	0	6	0	0	0.13	0	0	0	0	0.46	0	0	0	1.16	581	545372264	XP_005650618.1	596	3.3e-59	ribosomal protein S3Ae [Coccomyxa subellipsoidea C-169]	--	--	--	--	--	K02984	RP-S3Ae, RPS3A	small subunit ribosomal protein S3Ae	http://www.genome.jp/dbget-bin/www_bget?ko:K02984	Q764D2	656	1.4e-67	40S ribosomal protein S1 OS=Lentinula edodes OX=5353 GN=RPS1 PE=2 SV=1	PF04083//PF01015//PF01756	Partial alpha/beta-hydrolase lipase region//Ribosomal S3Ae family//Acyl-CoA oxidase	GO:0006412//GO:0042254//GO:0006635//GO:0006629//GO:0006637	translation//ribosome biogenesis//fatty acid beta-oxidation//lipid metabolic process//acyl-CoA metabolic process	GO:0003997//GO:0003735	acyl-CoA oxidase activity//structural constituent of ribosome
Cluster-25640.0	0	0	4	0	0	184	0	0	86	0	0	58	0	0	0.15	0	0	8.31	0	0	4.75	0	0	3.27	1361	--	--	--	--	--	--	--	--	--	--	--	--	--	--	Q6I6F4	174	2.5e-11	Baculoviral IAP repeat-containing protein 5 OS=Felis catus OX=9685 GN=BIRC5 PE=2 SV=1	--	--	--	--	--	--
Cluster-47492.0	5.77	11.56	34.28	6	11.97	63.06	32.77	95.08	34.85	5.93	9	8	5.16	10.42	21.93	6.45	10.87	46.3	28.3	68.75	30.67	3.62	8.81	7.4	319	--	--	--	--	--	XM_018423490.1	XM_018423490	94	2.29618e-40	Cutaneotrichosporon oleaginosum heat shock protein 9/12 (CC85DRAFT_286349), mRNA	--	--	--	--	P43074	147	7.9e-09	White colony protein WHS11 OS=Candida albicans (strain WO-1) OX=294748 GN=WHS11 PE=2 SV=1	--	--	--	--	--	--
Cluster-67870.0	1	1	0	0	2	0	2	0	1	0	0	3	0.64	0.65	0	0	1.31	0	1.25	0	0.64	0	0	1.99	348	1269940133	XP_022719406.1	580	1.4e-57	uncharacterized protein LOC111277306 isoform X2 [Durio zibethinus]	XM_021427815.1	XM_021427815	294	1.67272e-151	PREDICTED: Herrania umbratica uncharacterized LOC110415997 (LOC110415997), transcript variant X2, mRNA	--	--	--	--	--	--	--	--	--	--	--	--	--	--
Cluster-63567.23263	122	120	121	39	36	30	64	72	16	60	51	42	2.86	2.8	1.96	1.02	0.88	0.58	1.48	1.37	0.38	0.96	1.31	1.02	2816	--	--	--	--	--	--	--	--	--	--	--	--	--	--	--	--	--	--	--	--	--	--	--	--
Cluster-18472.0	0	0	0	0	0	3	0	0	3	0	0	3	0	0	0	0	0	0.69	0	0	0.84	0	0	0.87	473	--	--	--	--	--	--	--	--	--	--	--	--	--	--	--	--	--	--	--	--	--	--	--	--
Cluster-63567.30023	20	10	17	15	23	11	14	15	14	13	7	11	5.06	2.53	3	4.33	6	2.29	3.47	3.08	3.54	2.24	1.95	2.87	497	--	--	--	--	--	XM_022873689.1	XM_022873689	172	1.62411e-83	PREDICTED: Durio zibethinus calpain-type cysteine protease DEK1 (LOC111284765), transcript variant X4, mRNA	--	--	--	--	--	--	--	--	PF15216	Thymic stromal lymphopoietin	GO:0007165	signal transduction	GO:0005125	cytokine activity
Cluster-45232.0	0	0	2	0	0	1	2	0	0	0	0	0	0	0	0.71	0	0	0.42	0.98	0	0	0	0	0	375	--	--	--	--	--	--	--	--	--	--	--	--	--	--	--	--	--	--	--	--	--	--	--	--
Cluster-23048.0	0	0	1	0	0	8	0	0	4	0	0	14	0	0	0.11	0	0	1.02	0	0	0.62	0	0	2.22	651	1279055786	XP_022889763.1	380	4.1e-34	adenine phosphoribosyltransferase 5-like isoform X1 [Olea europaea var. sylvestris]	--	--	--	--	--	K00759	APRT, apt	adenine phosphoribosyltransferase	http://www.genome.jp/dbget-bin/www_bget?ko:K00759	P54363	406	1.5e-38	Adenine phosphoribosyltransferase OS=Drosophila pseudoobscura pseudoobscura OX=46245 GN=Aprt PE=3 SV=1	PF00156	Phosphoribosyl transferase domain	GO:0009116	nucleoside metabolic process	--	--
Cluster-60890.1	17	23	58	47	22	39	35	59	47	23	22	26	5.34	7.22	12.72	16.9	7.1	10.06	10.73	15.04	14.72	4.92	7.59	8.4	450	1269981531	XP_022741618.1	230	6.9e-17	NAC domain-containing protein 83-like [Durio zibethinus]	XM_022885883.1	XM_022885883	273	1.04412e-139	PREDICTED: Durio zibethinus NAC domain-containing protein 83-like (LOC111293129), mRNA	--	--	--	--	Q9FY93	155	1.3e-09	NAC domain-containing protein 83 OS=Arabidopsis thaliana OX=3702 GN=NAC083 PE=1 SV=1	PF02365	No apical meristem (NAM) protein	GO:0006355	regulation of transcription, DNA-templated	GO:0003677	DNA binding
Cluster-60890.0	99	131	242	148	167	335	213	187	264	145	99.92	172	5.42	7.13	9.15	9.04	9.47	15.17	11.46	8.33	14.61	5.39	6.01	9.72	1358	1269879651	XP_022750446.1	696	1.9e-70	NAC domain-containing protein 83-like [Durio zibethinus]	LT594791.1	LT594791	530	0	Theobroma cacao genome assembly, chromosome: IV	--	--	--	--	Q9FY93	397	3.5e-37	NAC domain-containing protein 83 OS=Arabidopsis thaliana OX=3702 GN=NAC083 PE=1 SV=1	PF02365	No apical meristem (NAM) protein	GO:0006355	regulation of transcription, DNA-templated	GO:0003677	DNA binding
Cluster-60890.3	0	2	2	1	2	2	4	5	3	6	2	5	0	1.73	1.23	1.03	1.75	1.41	3.33	3.48	2.54	3.53	1.88	4.45	322	--	--	--	--	--	LT594791.1	LT594791	123	1.75595e-56	Theobroma cacao genome assembly, chromosome: IV	--	--	--	--	--	--	--	--	--	--	--	--	--	--
Cluster-35377.0	0	0	0	0	0	0	0	3	0	0	0	0	0	0	0	0	0	0	0	0.42	0	0	0	0	609	507112098	CDF35793.1	404	6.3e-37	unnamed protein product [Chondrus crispus]	XM_013567399.1	XM_013567399	265	4.03575e-135	Aureobasidium namibiae CBS 147.97 endothelin-converting enzyme partial mRNA	--	--	--	--	Q8IS64	472	3.1e-46	Endothelin-converting enzyme homolog OS=Locusta migratoria OX=7004 PE=2 SV=1	PF01431//PF05649	Peptidase family M13//Peptidase family M13	GO:0006508	proteolysis	GO:0004222	metalloendopeptidase activity
Cluster-52898.0	1	2	1	0	0	5	0	0	0	0	1	2	0.46	0.92	0.32	0	0	1.89	0	0	0	0	0.51	0.95	387	1269937071	XP_022717786.1	543	3.1e-53	probable leucine-rich repeat receptor-like protein kinase At1g35710 [Durio zibethinus]	XM_022862051.1	XM_022862051	267	1.91947e-136	PREDICTED: Durio zibethinus probable leucine-rich repeat receptor-like protein kinase At1g35710 (LOC111276284), mRNA	--	--	--	--	F4I9S3	201	5.3e-15	Receptor-like protein 9a OS=Arabidopsis thaliana OX=3702 GN=RLP9A PE=2 SV=1	PF13516//PF13855//PF00560	Leucine Rich repeat//Leucine rich repeat//Leucine Rich Repeat	--	--	GO:0005515	protein binding
Cluster-19267.0	0	0	0	0	0	0	0	0	0	0	0	0	0	0	0	0	0	0	0	0	0	0	0	0	447	1343970983	XP_023929160.1	417	1.4e-38	complex I intermediate-associated protein 30, mitochondrial-like [Quercus suber]	--	--	--	--	--	K18159	NDUFAF1, CIA30	NADH dehydrogenase	http://www.genome.jp/dbget-bin/www_bget?ko:K18159	O42636	399	6.6e-38	Complex I intermediate-associated protein 30, mitochondrial OS=Neurospora crassa (strain ATCC 24698 / 74-OR23-1A / CBS 708.71 / DSM 1257 / FGSC 987) OX=367110 GN=cia30 PE=1 SV=1	--	--	--	--	--	--
Cluster-41718.0	0	0	2	0	2	7	1	2	0	0	0	0	0	0	0.14	0	0.21	0.58	0.1	0.16	0	0	0	0	856	1344044347	XP_023902156.1	991	7.6e-105	uncharacterized urease accessory protein ureG-like [Quercus suber]	XM_028649215.1	XM_028649215	373	0	Alternaria arborescens putative urease accessory protein ureG-like (AA0111_g3341), partial mRNA	K03189	ureG	urease accessory protein	http://www.genome.jp/dbget-bin/www_bget?ko:K03189	Q96WV0	804	1.4e-84	Uncharacterized urease accessory protein ureG-like OS=Schizosaccharomyces pombe (strain 972 / ATCC 24843) OX=284812 GN=SPCPB16A4.05c PE=3 SV=1	PF00005//PF00004//PF06809//PF07728//PF06068//PF04851//PF01926//PF03205	ABC transporter//ATPase family associated with various cellular activities (AAA)//Neural proliferation differentiation control-1 protein (NPDC1)//AAA domain (dynein-related subfamily)//TIP49 P-loop domain//Type III restriction enzyme, res subunit//50S ribosome-binding GTPase//Molybdopterin guanine dinucleotide synthesis protein B	GO:0006777	Mo-molybdopterin cofactor biosynthetic process	GO:0003678//GO:0016787//GO:0016887//GO:0003677//GO:0005525//GO:0005524	DNA helicase activity//hydrolase activity//ATPase activity//DNA binding//GTP binding//ATP binding
Cluster-29557.0	0	0	0	0	0	2	0	0	0	0	0	0	0	0	0	0	0	1.16	0	0	0	0	0	0	339	--	--	--	--	--	--	--	--	--	--	--	--	--	--	--	--	--	--	--	--	--	--	--	--
Cluster-63567.13508	13	19	21	33	16	23	5	5	9.01	28.06	19.96	11.08	6.31	9.25	7.19	18.65	7.96	9.18	2.36	1.97	4.34	9.3	10.64	5.55	380	1269930145	XP_022777203.1	293	2.9e-24	LOW QUALITY PROTEIN: probable LRR receptor-like serine/threonine-protein kinase At1g05700 [Durio zibethinus]	XM_018122680.1	XM_018122680	200	3.30848e-99	PREDICTED: Theobroma cacao probable LRR receptor-like serine/threonine-protein kinase At1g05700 (LOC18596048), mRNA	--	--	--	--	Q9C8I6	159	3.8e-10	LRR receptor-like serine/threonine-protein kinase IOS1 OS=Arabidopsis thaliana OX=3702 GN=IOS1 PE=1 SV=1	--	--	--	--	--	--
Cluster-63567.44648	5	7	15	2	6	13	15	10	16	20	15	10	0.55	0.77	1.14	0.25	0.68	1.18	1.62	0.89	1.77	1.5	1.81	1.13	809	--	--	--	--	--	LT594788.1	LT594788	319	5.20025e-165	Theobroma cacao genome assembly, chromosome: I	--	--	--	--	--	--	--	--	--	--	--	--	--	--
Cluster-63567.33418	5	4.98	2.02	0	0	0	1.03	4	1	11.03	1	0	4.59	4.61	1.33	0	0	0	0.91	2.97	0.9	6.92	1.01	0	317	--	--	--	--	--	XM_022896475.1	XM_022896475	60	1.81328e-21	PREDICTED: Durio zibethinus calcineurin B-like protein 10 (LOC111300890), mRNA	--	--	--	--	--	--	--	--	--	--	--	--	--	--
Cluster-63567.23267	10	8	15	1	0	0	0	0	0	1	0	1	0.44	0.35	0.46	0.05	0	0	0	0	0	0.03	0	0.05	1611	31126682	AAP44605.1	740	1.8e-75	putative polyprotein [Oryza sativa Japonica Group]	AC210137.1	AC210137	487	0	Populus trichocarpa clone POP109-O13, complete sequence	--	--	--	--	P10978	503	2.1e-49	Retrovirus-related Pol polyprotein from transposon TNT 1-94 OS=Nicotiana tabacum OX=4097 PE=2 SV=1	PF03310	Caulimovirus DNA-binding protein	--	--	GO:0003677	DNA binding
Cluster-12711.0	0	0	0	0	0	21	0	0	0	0	0	0	0	0	0	0	0	2.02	0	0	0	0	0	0	776	--	--	--	--	--	--	--	--	--	--	--	--	--	--	Q9JI18	131	1.4e-06	Low-density lipoprotein receptor-related protein 1B OS=Mus musculus OX=10090 GN=Lrp1b PE=1 SV=1	--	--	--	--	--	--
Cluster-54524.0	0	0	2	0	0	0	2	3	2	0	1	1	0	0	0.58	0	0	0	0.8	1	0.82	0	0.45	0.42	403	--	--	--	--	--	XM_022012893.1	XM_022012893	38	4.00614e-09	Kockovaella imperatae hypothetical protein (BD324DRAFT_476413), mRNA	--	--	--	--	--	--	--	--	--	--	--	--	--	--
Cluster-58235.0	1	1	0	0	0	0	0	0	0	0	0	0	0.37	0.38	0	0	0	0	0	0	0	0	0	0	418	--	--	--	--	--	--	--	--	--	--	--	--	--	--	--	--	--	--	--	--	--	--	--	--
Cluster-63567.23268	3	9	1	3	3	3	0	4	1	1	0	1	2.19	6.6	0.52	2.6	2.23	1.8	0	2.36	0.72	0.5	0	0.75	336	--	--	--	--	--	--	--	--	--	--	--	--	--	--	--	--	--	--	--	--	--	--	--	--
Cluster-63567.41518	1	4	0	0	0	1	1	4	1	3	1	2	0.22	0.87	0	0	0	0.18	0.21	0.71	0.22	0.45	0.24	0.45	536	--	--	--	--	--	--	--	--	--	--	--	--	--	--	--	--	--	--	--	--	--	--	--	--
Cluster-63567.14909	262	346	435	231	280	282	257	339	241	508	300	333	19.56	25.68	22.43	19.28	21.63	17.38	18.83	20.58	18.15	25.77	24.6	25.62	1067	1204933455	XP_021300027.1	821	4.9e-85	uncharacterized protein LOC110428508 [Herrania umbratica]	XM_022916685.1	XM_022916685	434	0	PREDICTED: Durio zibethinus uncharacterized LOC111315066 (LOC111315066), mRNA	--	--	--	--	--	--	--	--	--	--	--	--	--	--
Cluster-63567.14908	0	3	7	0	2	1	0	1	0	1	2	0	0	0.33	0.54	0	0.23	0.09	0	0.09	0	0.08	0.24	0	804	--	--	--	--	--	LT594795.1	LT594795	362	0	Theobroma cacao genome assembly, chromosome: VIII	--	--	--	--	--	--	--	--	--	--	--	--	--	--
Cluster-37077.0	0	0	0	0	0	1	0	0	2	4	3	0	0	0	0	0	0	0.56	0	0	1.34	1.85	2.22	0	343	1344082867	XP_023925450.1	378	3.6e-34	mitochondrial genome maintenance protein MGM101-like [Quercus suber]	--	--	--	--	--	--	--	--	--	Q00970	404	1.3e-38	Mitochondrial genome maintenance protein MGM101 OS=Kluyveromyces lactis (strain ATCC 8585 / CBS 2359 / DSM 70799 / NBRC 1267 / NRRL Y-1140 / WM37) OX=284590 GN=MGM101 PE=3 SV=2	PF06420	Mitochondrial genome maintenance MGM101	GO:0006281//GO:0000002	DNA repair//mitochondrial genome maintenance	GO:0003697	single-stranded DNA binding
Cluster-13105.1	0	0	280	0	0	626	0	0	634	0	0	561	0	0	8.72	0	0	23.36	0	0	28.93	0	0	26.11	1592	--	--	--	--	--	--	--	--	--	--	--	--	--	--	--	--	--	--	--	--	--	--	--	--
Cluster-63567.14905	10	13	17	0	1	1	4	9	2	11	1	2	1.71	2.21	2.01	0	0.18	0.14	0.67	1.25	0.34	1.28	0.19	0.35	613	1347714624	PPS11384.1	194	1.4e-12	hypothetical protein GOBAR_AA09287 [Gossypium barbadense]	LT594789.1	LT594789	257	1.13789e-130	Theobroma cacao genome assembly, chromosome: II	--	--	--	--	--	--	--	--	--	--	--	--	--	--
Cluster-13105.3	0	0	0	0	0	6	0	0	1	0	0	3	0	0	0	0	0	1.56	0	0	0.31	0	0	0.97	449	--	--	--	--	--	--	--	--	--	--	--	--	--	--	--	--	--	--	--	--	--	--	--	--
Cluster-63567.14903	5	4	5	11	6	3	9	12	7	8	4	4	0.7	0.55	0.48	1.72	0.86	0.34	1.23	1.36	0.98	0.76	0.61	0.57	694	--	--	--	--	--	XM_022893392.1	XM_022893392	192	1.75904e-94	PREDICTED: Durio zibethinus uncharacterized LOC111298672 (LOC111298672), mRNA	--	--	--	--	--	--	--	--	--	--	--	--	--	--
Cluster-63567.14902	0	0	2	0	0	0	0	0	0	0	0	0	0	0	0.9	0	0	0	0	0	0	0	0	0	349	--	--	--	--	--	--	--	--	--	--	--	--	--	--	--	--	--	--	--	--	--	--	--	--
Cluster-63567.14901	44	53	43	105	66	78	81	105	110	86	54	47	1.6	1.91	1.08	4.25	2.49	2.35	2.89	3.11	4.05	2.12	2.16	1.76	1911	1204917524	XP_021291545.1	540	3.4e-52	probable bifunctional TENA-E protein [Herrania umbratica]	LT594791.1	LT594791	367	0	Theobroma cacao genome assembly, chromosome: IV	K20896	TENA_E	formylaminopyrimidine deformylase / aminopyrimidine aminohydrolase	http://www.genome.jp/dbget-bin/www_bget?ko:K20896	Q9SWB6	408	2.6e-38	Probable bifunctional TENA-E protein OS=Glycine max OX=3847 GN=TENA_E PE=2 SV=1	--	--	--	--	--	--
Cluster-63567.14900	1	6	2	6	1	0	2	9	0	8	1	1	0.14	0.83	0.19	0.94	0.14	0	0.27	1.02	0	0.76	0.15	0.14	695	1375898995	XP_024439441.1	137	6.5e-06	zinc finger CCCH domain-containing protein ZFN-like isoform X1 [Populus trichocarpa]	LT594792.1	LT594792	227	6.1594e-114	Theobroma cacao genome assembly, chromosome: V	--	--	--	--	Q8L7N8	131	1.2e-06	Zinc finger CCCH domain-containing protein 57 OS=Arabidopsis thaliana OX=3702 GN=ZFN3 PE=2 SV=2	--	--	--	--	--	--
Cluster-49505.0	0	1	0	1	4	2	1	0	2	0	0	0	0	0.12	0	0.13	0.49	0.2	0.12	0	0.24	0	0	0	770	1344053815	XP_023910225.1	507	9.1e-49	translation machinery-associated protein 22-like [Quercus suber]	XM_016903129.1	XM_016903129	120	2.07549e-54	Sphaerulina musiva SO2202 density-regulated protein DRP1 mRNA	--	--	--	--	A2QHG9	457	2.2e-44	Translation machinery-associated protein 22 OS=Aspergillus niger (strain CBS 513.88 / FGSC A1513) OX=425011 GN=tma22 PE=3 SV=1	PF03323//PF05046//PF01253	Bacillus/Clostridium GerA spore germination protein//Mitochondrial large subunit ribosomal protein (Img2)//Translation initiation factor SUI1	GO:0006412//GO:0042254//GO:0006413//GO:0006446//GO:0009847	translation//ribosome biogenesis//translational initiation//regulation of translational initiation//spore germination	GO:0003743//GO:0003735	translation initiation factor activity//structural constituent of ribosome
Cluster-53332.0	1	0	0	0	1	0	0	0	0	1	0	0	0.15	0	0	0	0.15	0	0	0	0	0.1	0	0	663	--	--	--	--	--	--	--	--	--	--	--	--	--	--	--	--	--	--	PF15748//PF18608	Centriole, cilia and spindle-associated//XIAP-associated factor 1 C-terminal domain	GO:0006915	apoptotic process	--	--
Cluster-39989.0	0	1	5	0	6	3	4	10	8	9	0	2	0	0.05	0.18	0	0.32	0.13	0.2	0.42	0.41	0.31	0	0.11	1437	1344029190	XP_023897671.1	1244	5.9e-134	probable glutamate 5-kinase [Quercus suber]	BT102025.1	BT102025	1383	0	Picea glauca clone GQ0163_J10 mRNA sequence	--	--	--	--	P32264	847	2.4e-89	Glutamate 5-kinase OS=Saccharomyces cerevisiae (strain ATCC 204508 / S288c) OX=559292 GN=PRO1 PE=1 SV=2	PF01472	PUA domain	--	--	GO:0003723	RNA binding
Cluster-63567.33419	59.11	40.88	58.88	38.07	23.84	11.47	48.8	57.83	25.14	57.36	45.84	20.99	5.45	3.75	3.75	3.93	2.27	0.87	4.42	4.34	2.34	3.6	4.64	1.99	914	--	--	--	--	--	--	--	--	--	--	--	--	--	--	--	--	--	--	--	--	--	--	--	--
Cluster-13611.0	0	0	0	0	0	10	0	0	0	0	0	0	0	0	0	0	0	2.72	0	0	0	0	0	0	440	--	--	--	--	--	--	--	--	--	--	--	--	--	--	--	--	--	--	--	--	--	--	--	--
Cluster-39678.0	0	1	4	0	0	0	0	1	0	0	0	0	0	0.36	1	0	0	0	0	0.29	0	0	0	0	427	1344043504	XP_023901701.1	260	2.2e-20	DNA polymerase alpha-associated DNA helicase A-like [Quercus suber]	XM_013493449.1	XM_013493449	196	6.28396e-97	Aureobasidium subglaciale EXF-2481 hypothetical protein partial mRNA	--	--	--	--	--	--	--	--	--	--	--	--	--	--
Cluster-63567.7228	0	0	23	0	0	567	0	0	283	0	0	181	0	0	0.3	0	0	9	0	0	5.49	0	0	3.58	3391	470143251	XP_004307294.1	1386	4.7e-150	PREDICTED: UDP-glucose 6-dehydrogenase 1-like [Fragaria vesca subsp. vesca]	--	--	--	--	--	K00012	UGDH, ugd	UDPglucose 6-dehydrogenase	http://www.genome.jp/dbget-bin/www_bget?ko:K00012	O02373	1485	6e-163	UDP-glucose 6-dehydrogenase OS=Drosophila melanogaster OX=7227 GN=sgl PE=1 SV=1	PF03435//PF03721//PF02737//PF00984//PF02011//PF03446//PF08152//PF01239//PF03720	Saccharopine dehydrogenase NADP binding domain//UDP-glucose/GDP-mannose dehydrogenase family, NAD binding domain//3-hydroxyacyl-CoA dehydrogenase, NAD binding domain//UDP-glucose/GDP-mannose dehydrogenase family, central domain//Glycosyl hydrolase family 48//NAD binding domain of 6-phosphogluconate dehydrogenase//GUCT (NUC152) domain//Protein prenyltransferase alpha subunit repeat//UDP-glucose/GD…	GO:0006554//GO:0006568//GO:0006550//GO:0006633//GO:0005982//GO:0006552//GO:0006631//GO:0030245//GO:0005985//GO:0006574//GO:0055114//GO:0018342//GO:0005975//GO:0018874	lysine catabolic process//tryptophan metabolic process//isoleucine catabolic process//fatty acid biosynthetic process//starch metabolic process//leucine catabolic process//fatty acid metabolic process//cellulose catabolic process//sucrose metabolic process//valine catabolic process//oxidation-reduction process//protein prenylation//carbohydrate metabolic process//benzoate metabolic process	GO:0008810//GO:0051287//GO:0004386//GO:0005524//GO:0008318//GO:0016491//GO:0003723//GO:0004553//GO:0003857//GO:0050661//GO:0016616	cellulase activity//NAD binding//helicase activity//ATP binding//protein prenyltransferase activity//oxidoreductase activity//RNA binding//hydrolase activity, hydrolyzing O-glycosyl compounds//3-hydroxyacyl-CoA dehydrogenase activity//NADP binding//oxidoreductase activity, acting on the CH-OH group of donors, NAD or NADP as acceptor
Cluster-4723.1	0	0	0	0	0	0	0	0	0	0	0	0	0	0	0	0	0	0	0	0	0	0	0	0	481	--	--	--	--	--	--	--	--	--	--	--	--	--	--	P58742	131	8.6e-07	Aladin OS=Mus musculus OX=10090 GN=Aaas PE=1 SV=1	--	--	--	--	--	--
Cluster-53093.0	1	0	0	0	0	3	0	1	0	0	0	0	0.38	0	0	0	0	0.94	0	0.31	0	0	0	0	415	1269937001	XP_022717744.1	464	4.7e-44	uncharacterized protein LOC111276233 [Durio zibethinus]	XM_022862009.1	XM_022862009	288	4.38851e-148	PREDICTED: Durio zibethinus uncharacterized LOC111276233 (LOC111276233), mRNA	--	--	--	--	--	--	--	--	PF07058	Microtubule-associated protein 70	GO:0007010	cytoskeleton organization	GO:0008017	microtubule binding
Cluster-63567.23409	0	2	3	2	2	3	1	1	0	0	2	0	0	1.61	1.71	1.91	1.63	1.97	0.77	0.65	0	0	1.75	0	328	--	--	--	--	--	XM_021443362.1	XM_021443362	200	2.81411e-99	PREDICTED: Herrania umbratica transcription factor TCP20 (LOC110427768), transcript variant X1, mRNA	--	--	--	--	--	--	--	--	--	--	--	--	--	--
Cluster-41561.0	0	1	0	0	0	1	3	12	1	5	0	0	0	0.15	0	0	0	0.12	0.43	1.44	0.15	0.5	0	0	669	1344082630	XP_023925321.1	323	1.7e-27	uncharacterized protein LOC112036728 [Quercus suber]	XM_013486836.1	XM_013486836	268	9.57627e-137	Aureobasidium subglaciale EXF-2481 hypothetical protein partial mRNA	--	--	--	--	--	--	--	--	PF05051//PF04408	Cytochrome C oxidase copper chaperone (COX17)//Helicase associated domain (HA2)	GO:0006825	copper ion transport	GO:0005507//GO:0016531//GO:0004386	copper ion binding//copper chaperone activity//helicase activity
Cluster-29262.0	0	0	1	0	0	1	0	1	0	0	0	0	0	0	0.2	0	0	0.24	0	0.24	0	0	0	0	466	326497763	BAK05971.1	178	7.7e-11	predicted protein [Hordeum vulgare subsp. vulgare]	--	--	--	--	--	--	--	--	--	G5EB89	185	4.5e-13	Importin subunit alpha OS=Emericella nidulans (strain FGSC A4 / ATCC 38163 / CBS 112.46 / NRRL 194 / M139) OX=227321 GN=kapA PE=1 SV=1	PF02064//PF01749	MAS20 protein import receptor//Importin beta binding domain	GO:0006606//GO:0006886//GO:0006605	protein import into nucleus//intracellular protein transport//protein targeting	GO:0061608	nuclear import signal receptor activity
Cluster-24653.0	0	0	2	0	0	276	0	0	18	0	0	47	0	0	0.03	0	0	5	0	0	0.4	0	0	1.06	3004	--	--	--	--	--	--	--	--	--	--	--	--	--	--	--	--	--	--	PF01769	Divalent cation transporter	GO:0006812	cation transport	GO:0008324	cation transmembrane transporter activity
Cluster-63567.44642	482	484	1231	452.13	530	853	610.26	724	754	939	572	751	19.54	19.48	34.44	20.41	22.25	28.61	24.29	23.86	30.93	25.84	25.45	31.4	1742	1204898154	XP_021281086.1	1448	1.6e-157	translocase of chloroplast 33, chloroplastic [Herrania umbratica]	XM_018122675.1	XM_018122675	907	0	PREDICTED: Theobroma cacao translocase of chloroplast 33, chloroplastic (LOC18613853), transcript variant X2, mRNA	--	--	--	--	O23680	1104	4.6e-119	Translocase of chloroplast 33, chloroplastic OS=Arabidopsis thaliana OX=3702 GN=TOC33 PE=1 SV=1	PF05049//PF01926//PF00931//PF01855//PF00735//PF02421//PF03193//PF04548	Interferon-inducible GTPase (IIGP)//50S ribosome-binding GTPase//NB-ARC domain//Pyruvate flavodoxin/ferredoxin oxidoreductase, thiamine diP-bdg//Septin//Ferrous iron transport protein B//RsgA GTPase//AIG1 family	GO:0055114	oxidation-reduction process	GO:0005525//GO:0016491//GO:0043531//GO:0003924	GTP binding//oxidoreductase activity//ADP binding//GTPase activity
Cluster-25233.0	0	0	2	0	0	0	0	0	4	0	0	2	0	0	0.82	0	0	0	0	0	2.29	0	0	1.19	359	1484849769	XP_026414002.1	301	3.2e-25	ras-related protein RABE1d-like [Papaver somniferum]	XM_016018576.2	XM_016018576	59	7.48281e-21	PREDICTED: Ziziphus jujuba ras-related protein RABE1c (LOC107411064), mRNA	K07901	RAB8A, MEL	Ras-related protein Rab-8A	http://www.genome.jp/dbget-bin/www_bget?ko:K07901	Q5R5U1	347	5.7e-32	Ras-related protein Rab-10 OS=Pongo abelii OX=9601 GN=RAB10 PE=2 SV=1	PF01926//PF00071//PF04670//PF00735//PF00025	50S ribosome-binding GTPase//Ras family//Gtr1/RagA G protein conserved region//Septin//ADP-ribosylation factor family	--	--	GO:0003924//GO:0005525	GTPase activity//GTP binding
Cluster-45841.0	0	0	0	2	0	1	0	3	1	0	0	0	0	0	0	0.44	0	0.16	0	0.47	0.19	0	0	0	572	1343970729	XP_023929022.1	418	1.4e-38	ribosome-associated complex subunit SSZ1-like [Quercus suber]	--	--	--	--	--	--	--	--	--	P87142	184	7.3e-13	Heat shock protein 70 homolog C57A7.12 OS=Schizosaccharomyces pombe (strain 972 / ATCC 24843) OX=284812 GN=SPAC57A7.12 PE=1 SV=3	--	--	--	--	--	--
Cluster-55925.0	1	1	4	0	0	2	2	0	1	2	0	2	0.36	0.36	1	0	0	0.58	0.69	0	0.35	0.48	0	0.73	427	--	--	--	--	--	LT594788.1	LT594788	69	2.49543e-26	Theobroma cacao genome assembly, chromosome: I	--	--	--	--	--	--	--	--	--	--	--	--	--	--
Cluster-63567.50891	0	3	50	9	0	42.1	6.77	9	20	14	14	30.94	0	0.17	1.91	0.56	0	1.93	0.37	0.41	1.12	0.53	0.85	1.77	1346	1269918728	XP_022771206.1	1379	1.2e-149	probable galacturonosyltransferase 6 isoform X1 [Durio zibethinus]	XM_022915474.1	XM_022915474	683	0	PREDICTED: Durio zibethinus probable galacturonosyltransferase 6 (LOC111314283), transcript variant X3, mRNA	K13648	GAUT	alpha-1,4-galacturonosyltransferase	http://www.genome.jp/dbget-bin/www_bget?ko:K13648	Q9M9Y5	791	7e-83	Probable galacturonosyltransferase 6 OS=Arabidopsis thaliana OX=3702 GN=GAUT6 PE=2 SV=1	PF01501//PF02535	Glycosyl transferase family 8//ZIP Zinc transporter	GO:0030001//GO:0055085	metal ion transport//transmembrane transport	GO:0046873//GO:0016757	metal ion transmembrane transporter activity//transferase activity, transferring glycosyl groups
Cluster-63567.17455	267.53	276.66	303.76	305.01	271.99	202.88	266	444.01	253.85	580	320	253.54	7.26	7.46	5.69	9.21	7.65	4.56	7.09	9.8	6.98	10.69	9.53	7.11	2470	1344090306	PPD66676.1	254	6.3e-19	hypothetical protein GOBAR_DD36450 [Gossypium barbadense]	XM_022898704.1	XM_022898704	283	1.67872e-144	PREDICTED: Durio zibethinus transcription initiation factor TFIID subunit 10-like (LOC111302842), transcript variant X4, mRNA	K03134	TAF10	transcription initiation factor TFIID subunit 10	http://www.genome.jp/dbget-bin/www_bget?ko:K03134	O04173	209	4e-15	Transcription initiation factor TFIID subunit 10 OS=Arabidopsis thaliana OX=3702 GN=TAF10 PE=1 SV=1	--	--	--	--	--	--
Cluster-63567.50893	735.09	690.61	519.59	466.93	336	183.99	683.01	727.99	217	1179.86	795.98	281.64	13.68	12.76	6.67	9.65	6.48	2.84	12.49	11.02	4.09	14.9	16.25	5.41	3482	1344125141	PPD97699.1	519	1.7e-49	hypothetical protein GOBAR_DD05302 [Gossypium barbadense]	XM_022881917.1	XM_022881917	359	0	PREDICTED: Durio zibethinus uncharacterized protein At5g50100, mitochondrial (LOC111290567), mRNA	--	--	--	--	Q8W485	394	2e-36	Uncharacterized protein At5g50100, chloroplastic OS=Arabidopsis thaliana OX=3702 GN=At5g50100 PE=1 SV=1	--	--	--	--	--	--
Cluster-63567.17457	160.89	180.52	315.33	188.83	236.31	291.98	139.02	139.62	256.01	308.92	218.65	230.74	6.17	6.88	8.35	8.06	9.39	9.27	5.24	4.35	9.94	8.04	9.2	9.13	1826	508710533	EOY02430.1	2109	3.7e-234	Shaggy-like kinase 13 isoform 1 [Theobroma cacao]	XM_022918669.1	XM_022918669	1313	0	PREDICTED: Durio zibethinus shaggy-related protein kinase epsilon (LOC111316631), mRNA	K03083	GSK3B	glycogen synthase kinase 3 beta	http://www.genome.jp/dbget-bin/www_bget?ko:K03083	Q8VZD5	1916	3.4e-213	Shaggy-related protein kinase epsilon OS=Arabidopsis thaliana OX=3702 GN=ASK5 PE=1 SV=1	PF07714//PF00069	Protein tyrosine and serine/threonine kinase//Protein kinase domain	GO:0006468	protein phosphorylation	GO:0005524//GO:0004672	ATP binding//protein kinase activity
Cluster-63567.50895	19.52	22	31.02	20.52	4	9.01	19.65	16	12	10.43	16	7	2.34	2.62	2.57	2.76	0.5	0.89	2.31	1.56	1.45	0.85	2.11	0.86	764	1269972122	XP_022736570.1	836	6.4e-87	hydroxyproline O-galactosyltransferase GALT6-like [Durio zibethinus]	XM_022880835.1	XM_022880835	425	0	PREDICTED: Durio zibethinus hydroxyproline O-galactosyltransferase GALT6-like (LOC111289629), mRNA	K20843	GALT2S	hydroxyproline O-galactosyltransferase 2/3/4/5/6	http://www.genome.jp/dbget-bin/www_bget?ko:K20843	Q9LV16	501	1.7e-49	Hydroxyproline O-galactosyltransferase GALT6 OS=Arabidopsis thaliana OX=3702 GN=GALT6 PE=2 SV=2	--	--	--	--	--	--
Cluster-11116.0	0	0	0	0	0	1	0	0	6	0	0	1	0	0	0	0	0	0.24	0	0	1.78	0	0	0.31	461	--	--	--	--	--	--	--	--	--	--	--	--	--	--	--	--	--	--	--	--	--	--	--	--
Cluster-63567.50897	26	26.99	29	32	20	56	26	15	34	12	36	21	1.55	1.6	1.19	2.13	1.23	2.76	1.52	0.73	2.05	0.49	2.35	1.29	1270	1269967059	XP_022733870.1	1659	3.9e-182	disease resistance protein TAO1-like [Durio zibethinus]	XM_022878135.1	XM_022878135	956	0	PREDICTED: Durio zibethinus disease resistance protein TAO1-like (LOC111287518), mRNA	--	--	--	--	V9M2S5	585	5.1e-59	Disease resistance protein RPV1 OS=Vitis rotundifolia OX=103349 GN=RPV1 PE=1 SV=1	PF07426//PF00560//PF13855	Dynactin subunit p22//Leucine Rich Repeat//Leucine rich repeat	GO:0061640	cytoskeleton-dependent cytokinesis	GO:0005515	protein binding
Cluster-63567.17453	16.3	15	31	16	20	12	24	34	23	34	25	25	12.28	11.38	16.65	14.35	15.35	7.43	17.51	20.74	17.11	17.5	20.66	19.47	333	1029132731	XP_016744597.1	181	2.5e-11	PREDICTED: transcription initiation factor TFIID subunit 10-like [Gossypium hirsutum]	LT594796.1	LT594796	148	2.30811e-70	Theobroma cacao genome assembly, chromosome: IX	K03134	TAF10	transcription initiation factor TFIID subunit 10	http://www.genome.jp/dbget-bin/www_bget?ko:K03134	O04173	131	5.9e-07	Transcription initiation factor TFIID subunit 10 OS=Arabidopsis thaliana OX=3702 GN=TAF10 PE=1 SV=1	--	--	--	--	--	--
Cluster-57794.0	9	11	47	25	16	53	3	10	23	1	3	9	0.44	0.54	1.59	1.37	0.81	2.15	0.14	0.4	1.14	0.03	0.16	0.46	1486	1204898286	XP_021281158.1	1365	5.6e-148	transcription factor MYB108-like [Herrania umbratica]	XM_022915030.1	XM_022915030	965	0	PREDICTED: Durio zibethinus transcription factor MYB108-like (LOC111314047), mRNA	K09422	MYBP	myb proto-oncogene protein, plant	http://www.genome.jp/dbget-bin/www_bget?ko:K09422	Q9LDE1	660	1.2e-67	Transcription factor MYB108 OS=Arabidopsis thaliana OX=3702 GN=MYB108 PE=1 SV=1	--	--	--	--	--	--
Cluster-63567.52005	0	0	0	0	0	0	0	0	0	6	14	0	0	0	0	0	0	0	0	0	0	3.12	11.7	0	332	--	--	--	--	--	--	--	--	--	--	--	--	--	--	--	--	--	--	--	--	--	--	--	--
Cluster-63567.52006	7	5	3	2	0	0	3	2	1	2	3	0	0.67	0.47	0.2	0.21	0	0	0.28	0.15	0.1	0.13	0.31	0	894	--	--	--	--	--	--	--	--	--	--	--	--	--	--	--	--	--	--	--	--	--	--	--	--
Cluster-63567.52007	0	0	2	0	0	4	1	0	2	0	0	0	0	0	0.99	0	0	2.29	0.68	0	1.38	0	0	0	340	--	--	--	--	--	--	--	--	--	--	--	--	--	--	--	--	--	--	--	--	--	--	--	--
Cluster-63567.52000	285	294.99	597	265	282	356	255.38	316	384	409	267	388	4.92	5.05	7.11	5.08	5.04	5.09	4.33	4.44	6.72	4.79	5.06	6.92	3733	1269987295	XP_022744719.1	1053	2.1e-111	uncharacterized protein LOC111295483 [Durio zibethinus]	XM_022888984.1	XM_022888984	687	0	PREDICTED: Durio zibethinus uncharacterized LOC111295483 (LOC111295483), mRNA	--	--	--	--	--	--	--	--	PF00180//PF02362	Isocitrate/isopropylmalate dehydrogenase//B3 DNA binding domain	GO:0055114	oxidation-reduction process	GO:0003677//GO:0016616	DNA binding//oxidoreductase activity, acting on the CH-OH group of donors, NAD or NADP as acceptor
Cluster-63567.17459	0	2	3	1	0	1	1	0	3	0	0	2	0	0.46	0.48	0.26	0	0.19	0.22	0	0.69	0	0	0.47	523	--	--	--	--	--	XM_022886830.1	XM_022886830	109	1.80199e-48	PREDICTED: Durio zibethinus transcription factor TGA2-like (LOC111293836), transcript variant X8, mRNA	--	--	--	--	--	--	--	--	--	--	--	--	--	--
Cluster-63567.52002	19	22	28	19	16	24	10	17	24	13	12	28	2.46	2.84	2.51	2.77	2.14	2.56	1.27	1.79	3.13	1.15	1.71	3.73	726	1344072861	XP_023920254.1	159	1.9e-08	uncharacterized protein LOC112031779 [Quercus suber]	XM_007041518.2	XM_007041518	154	2.45409e-73	PREDICTED: Theobroma cacao uncharacterized LOC18607375 (LOC18607375), transcript variant X1, mRNA	--	--	--	--	--	--	--	--	--	--	--	--	--	--
Cluster-25741.0	0	0	4	0	0	333	0	0	316	0	0	287	0	0	0.85	0	0	82.95	0	0	95.56	0	0	89.53	457	1395915066	PXF41256.1	185	1.2e-11	40S ribosomal protein S28 [Gracilariopsis chorda]	--	--	--	--	--	K02979	RP-S28e, RPS28	small subunit ribosomal protein S28e	http://www.genome.jp/dbget-bin/www_bget?ko:K02979	Q9W334	237	4.2e-19	40S ribosomal protein S28 OS=Drosophila melanogaster OX=7227 GN=RpS28b PE=1 SV=2	PF01200	Ribosomal protein S28e	GO:0006412//GO:0042254	translation//ribosome biogenesis	GO:0003735	structural constituent of ribosome
Cluster-65425.0	5	6	0	1	0	1	3	0	0	4	3	1	1.14	1.37	0	0.26	0	0.19	0.67	0	0	0.62	0.75	0.24	523	1063519716	XP_017981174.1	240	5.6e-18	PREDICTED: putative pentatricopeptide repeat-containing protein At1g19290 [Theobroma cacao]	XM_021429322.1	XM_021429322	283	3.38598e-145	PREDICTED: Herrania umbratica putative pentatricopeptide repeat-containing protein At1g19290 (LOC110417111), mRNA	K17964	LRPPRC	leucine-rich PPR motif-containing protein, mitochondrial	http://www.genome.jp/dbget-bin/www_bget?ko:K17964	--	--	--	--	--	--	--	--	--	--
Cluster-63567.25364	32	30	47	8	3	4	5	3	8	65	19	34	1.74	1.62	1.76	0.48	0.17	0.18	0.27	0.13	0.44	2.4	1.13	1.9	1368	--	--	--	--	--	LT594793.1	LT594793	231	7.42291e-116	Theobroma cacao genome assembly, chromosome: VI	--	--	--	--	--	--	--	--	PF01538	Hepatitis C virus non-structural protein NS2	GO:0006508	proteolysis	GO:0004197	cysteine-type endopeptidase activity
Cluster-5773.0	0	0	0	0	0	0	0	0	0	0	0	0	0	0	0	0	0	0	0	0	0	0	0	0	694	--	--	--	--	--	--	--	--	--	--	--	--	--	--	--	--	--	--	--	--	--	--	--	--
Cluster-14173.0	0	0	0	0	0	4	0	0	7	0	0	4	0	0	0	0	0	1.48	0	0	3.14	0	0	1.86	390	694453058	XP_009351334.1	154	3.9e-08	PREDICTED: LOW QUALITY PROTEIN: histone-lysine N-methyltransferase SETMAR-like [Pyrus x bretschneideri]	--	--	--	--	--	--	--	--	--	Q3ZCU0	263	3.4e-22	Protein GVQW3 OS=Homo sapiens OX=9606 GN=GVQW3 PE=2 SV=1	--	--	--	--	--	--
Cluster-63567.11859	301	313	495.54	301.03	179	241.93	355	295	215	411	247.5	265	5.81	6	6.6	6.46	3.58	3.87	6.74	4.63	4.21	5.39	5.24	5.28	3365	508774198	EOY21454.1	3042	0	Extra-large GTP-binding protein 3 [Theobroma cacao]	XM_007036891.2	XM_007036891	1592	0	PREDICTED: Theobroma cacao extra-large guanine nucleotide-binding protein 3 (LOC18604424), mRNA	--	--	--	--	Q9C516	1754	3.8e-194	Extra-large guanine nucleotide-binding protein 3 OS=Arabidopsis thaliana OX=3702 GN=XLG3 PE=1 SV=1	PF00503	G-protein alpha subunit	GO:0007186	G protein-coupled receptor signaling pathway	GO:0003924//GO:0031683//GO:0019001	GTPase activity//G-protein beta/gamma-subunit complex binding//guanyl nucleotide binding
Cluster-63567.11856	41	18	46	12	6	6.35	13	14	4	18.53	7	8	1.02	0.45	0.79	0.33	0.16	0.13	0.32	0.28	0.1	0.31	0.19	0.21	2663	147792973	CAN73102.1	3056	0	hypothetical protein VITISV_042891 [Vitis vinifera]	KM577478.1	KM577478	596	0	Olea europaea isolate 75119_F retrotransposon copia-type, complete sequence	--	--	--	--	Q94HW2	1266	1.2e-137	Retrovirus-related Pol polyprotein from transposon RE1 OS=Arabidopsis thaliana OX=3702 GN=RE1 PE=2 SV=1	PF00665	Integrase core domain	GO:0015074	DNA integration	--	--
Cluster-39885.0	0	2	0	0	0	0	3	0	0	0	1	0	0	0.97	0	0	0	0	1.41	0	0	0	0.53	0	381	--	--	--	--	--	LT594794.1	LT594794	149	7.44077e-71	Theobroma cacao genome assembly, chromosome: VII	--	--	--	--	--	--	--	--	--	--	--	--	--	--
Cluster-63567.11854	0	0	947	0	2	584	0	0	444	0	0	485	0	0	8.74	0	0.03	6.48	0	0	6.03	0	0	6.7	4738	1335046648	PNW81258.1	393	9.2e-35	hypothetical protein CHLRE_07g348650v5 [Chlamydomonas reinhardtii]	--	--	--	--	--	--	--	--	--	P18910	641	6.1e-65	Atrial natriuretic peptide receptor 1 OS=Rattus norvegicus OX=10116 GN=Npr1 PE=1 SV=1	PF07714//PF07701//PF00211	Protein tyrosine and serine/threonine kinase//Heme NO binding associated//Adenylate and Guanylate cyclase catalytic domain	GO:0006468//GO:0009190//GO:0046039//GO:0035556//GO:0006182//GO:0006144	protein phosphorylation//cyclic nucleotide biosynthetic process//GTP metabolic process//intracellular signal transduction//cGMP biosynthetic process//purine nucleobase metabolic process	GO:0004383//GO:0004672	guanylate cyclase activity//protein kinase activity
Cluster-46441.0	0	0	0	0	0	1	0	0	2	0	0	0	0	0	0	0	0	0.44	0	0	1.07	0	0	0	367	1344053811	XP_023910223.1	175	1.3e-10	putative transcription initiation factor TFIID 111 kDa subunit [Quercus suber]	XM_013488760.1	XM_013488760	184	2.49715e-90	Aureobasidium subglaciale EXF-2481 hypothetical protein mRNA	--	--	--	--	--	--	--	--	PF00098	Zinc knuckle	--	--	GO:0008270//GO:0003676	zinc ion binding//nucleic acid binding
Cluster-63567.11852	1	0	1	0	0	0	2	0	1	1	0	0	0.94	0	0.68	0	0	0	1.82	0	0.93	0.64	0	0	315	--	--	--	--	--	--	--	--	--	--	--	--	--	--	--	--	--	--	--	--	--	--	--	--
Cluster-63567.11853	0	0	695	0	3	593	1	0	595	0	0	603	0	0	23.62	0	0.15	24.14	0.05	0	29.62	0	0	30.62	1481	1073018739	XP_018460660.1	592	2.4e-58	PREDICTED: charged multivesicular body protein 2a [Raphanus sativus]	--	--	--	--	--	K12191	CHMP2A	charged multivesicular body protein 2A	http://www.genome.jp/dbget-bin/www_bget?ko:K12191	Q7ZW25	606	2.2e-61	Charged multivesicular body protein 2a OS=Danio rerio OX=7955 GN=chmp2a PE=2 SV=1	PF03357//PF02057	Snf7//Glycosyl hydrolase family 59	GO:0006807//GO:0006683//GO:0006687//GO:0005975//GO:0007034	nitrogen compound metabolic process//galactosylceramide catabolic process//glycosphingolipid metabolic process//carbohydrate metabolic process//vacuolar transport	GO:0004336	galactosylceramidase activity
Cluster-63567.11850	7	0	0	0	0	0	0	1	0	2	1	0	1.3	0	0	0	0	0	0	0.15	0	0.25	0.2	0	585	1340424443	XP_023760833.1	208	3.2e-14	coatomer subunit beta'-2-like [Lactuca sativa]	XM_022869148.1	XM_022869148	88	9.57703e-37	PREDICTED: Durio zibethinus coatomer subunit beta'-2-like (LOC111281401), transcript variant X2, mRNA	K17302	COPB2, SEC27	coatomer subunit beta'	http://www.genome.jp/dbget-bin/www_bget?ko:K17302	Q6H8D5	205	2.7e-15	Coatomer subunit beta'-2 OS=Oryza sativa subsp. japonica OX=39947 GN=Os02g0209100 PE=2 SV=1	--	--	--	--	--	--
Cluster-63567.11851	2	2	3	0	0	0	0	0	0	0	0	0	0.74	0.74	0.77	0	0	0	0	0	0	0	0	0	421	--	--	--	--	--	LT594789.1	LT594789	134	1.80799e-62	Theobroma cacao genome assembly, chromosome: II	--	--	--	--	--	--	--	--	--	--	--	--	--	--
Cluster-21981.1	0	0	1	0	0	0	0	0	0	0	0	0	0	0	0.17	0	0	0	0	0	0	0	0	0	505	302843585	XP_002953334.1	137	4.8e-06	hypothetical protein VOLCADRAFT_63400 [Volvox carteri f. nagariensis]	--	--	--	--	--	--	--	--	--	--	--	--	--	--	--	--	--	--	--
Cluster-21981.0	0	0	7.98	0	0	4.74	0	0	0	0	0	0.98	0	0	0.13	0	0	0.09	0	0	0	0	0	0.02	2879	1376973018	XP_024516408.1	368	4.4e-32	extensin-2-like [Selaginella moellendorffii]	--	--	--	--	--	K03006	RPB1, POLR2A	DNA-directed RNA polymerase II subunit RPB1	http://www.genome.jp/dbget-bin/www_bget?ko:K03006	P11414	362	8.4e-33	DNA-directed RNA polymerase II subunit RPB1 OS=Cricetulus griseus OX=10029 GN=POLR2A PE=2 SV=2	PF00157	Pou domain - N-terminal to homeobox domain	GO:0006355	regulation of transcription, DNA-templated	GO:0003700	DNA-binding transcription factor activity
Cluster-18053.1	0	0	2	0	0	0	0	0	0	0	0	0	0	0	0.28	0	0	0	0	0	0	0	0	0	561	--	--	--	--	--	--	--	--	--	--	--	--	--	--	--	--	--	--	--	--	--	--	--	--
Cluster-63567.40450	12	9	6	1	14	1	10	8	1	3	3	4	0.96	0.72	0.33	0.09	1.16	0.07	0.79	0.52	0.08	0.16	0.26	0.33	1011	--	--	--	--	--	LT594793.1	LT594793	99	1.29965e-42	Theobroma cacao genome assembly, chromosome: VI	--	--	--	--	--	--	--	--	--	--	--	--	--	--
Cluster-5650.0	0	0	0	0	0	0	0	0	0	0	0	0	0	0	0	0	0	0	0	0	0	0	0	0	319	--	--	--	--	--	--	--	--	--	--	--	--	--	--	--	--	--	--	--	--	--	--	--	--
Cluster-64456.0	0	6	30	0	0	0	0	1	0	1	0	0	0	0.34	1.18	0	0	0	0	0.05	0	0.04	0	0	1314	--	--	--	--	--	--	--	--	--	--	--	--	--	--	--	--	--	--	--	--	--	--	--	--
Cluster-32690.0	0	0	0	0	4	0	0	0	0	0	0	0	0	0	0	0	3.04	0	0	0	0	0	0	0	334	298706466	CBJ29453.1	307	6.1e-26	Actin-related protein 2/3 complex subunit ARPC4 or p20-Arc (Arp2/3 complex 20 kDa subunit) [Ectocarpus siliculosus]	--	--	--	--	--	K05755	ARPC4	actin related protein 2/3 complex, subunit 4	http://www.genome.jp/dbget-bin/www_bget?ko:K05755	Q641G7	330	5e-30	Actin-related protein 2/3 complex subunit 4 OS=Xenopus laevis OX=8355 GN=arpc4 PE=1 SV=1	PF05856//PF00646	ARP2/3 complex 20 kDa subunit (ARPC4)//F-box domain	GO:0030041//GO:0034314	actin filament polymerization//Arp2/3 complex-mediated actin nucleation	GO:0005515	protein binding
Cluster-63567.33414	2	1	4	0	0	0	0	6	0	1	7	0	1.16	0.58	1.64	0	0	0	0	2.81	0	0.4	4.45	0	359	1269892575	XP_022757132.1	160	7.3e-09	synaptotagmin-4-like [Durio zibethinus]	CP023743.1	CP023743	112	2.57945e-50	Gossypium hirsutum cultivar TM1 chromosome A11	--	--	--	--	--	--	--	--	--	--	--	--	--	--
Cluster-53313.0	1	0	5	0	0	0	0	0	0	0	0	0	0.43	0	1.52	0	0	0	0	0	0	0	0	0	396	332657840	AEE83240.1	389	2.2e-35	Ribosomal protein L13 family protein [Arabidopsis thaliana]	--	--	--	--	--	K02872	RP-L13Ae, RPL13A	large subunit ribosomal protein L13Ae	http://www.genome.jp/dbget-bin/www_bget?ko:K02872	P0DJ15	410	3.1e-39	60S ribosomal protein L13a OS=Tetrahymena thermophila (strain SB210) OX=312017 GN=RPL13A PE=1 SV=1	PF00572	Ribosomal protein L13	GO:0042254//GO:0006412	ribosome biogenesis//translation	GO:0003735	structural constituent of ribosome
Cluster-31814.0	0	0	10	0	2	164	0	0	95	0	0	59	0	0	0.15	0	0.04	2.89	0	0	2.05	0	0	1.3	3076	1021040936	KZM98717.1	183	1.3e-10	hypothetical protein DCAR_013921 [Daucus carota subsp. sativus]	--	--	--	--	--	K05868	CCNB	cyclin B	http://www.genome.jp/dbget-bin/www_bget?ko:K05868	P48961	257	1.3e-20	G1/S-specific cyclin-D3 OS=Rattus norvegicus OX=10116 GN=Ccnd3 PE=1 SV=1	PF05454//PF10717//PF02535//PF00943	Dystroglycan (Dystrophin-associated glycoprotein 1)//Occlusion-derived virus envelope protein ODV-E18//ZIP Zinc transporter//Alphavirus E2 glycoprotein	GO:0007016//GO:0030001//GO:0055085	obsolete cytoskeletal anchoring at plasma membrane//metal ion transport//transmembrane transport	GO:0005198//GO:0046873	structural molecule activity//metal ion transmembrane transporter activity
Cluster-63567.26508	91.76	104.86	270.45	121.37	101.2	171.09	138.22	168.95	173.75	158.58	99.14	183.25	6.49	7.37	13.21	9.59	7.4	9.99	9.59	9.71	12.4	7.62	7.7	13.35	1112	1269883692	XP_022752527.1	641	3.8e-64	NDR1/HIN1-like protein 10 [Durio zibethinus]	XM_022900287.1	XM_022900287	573	0	PREDICTED: Durio zibethinus NDR1/HIN1-like protein 10 (LOC111303830), mRNA	--	--	--	--	--	--	--	--	PF04625//PF03100//PF01708	DEC-1 protein, N-terminal region//CcmE//Geminivirus putative movement protein	GO:0017003//GO:0007304//GO:0046740//GO:0017004	protein-heme linkage//chorion-containing eggshell formation//transport of virus in host, cell to cell//cytochrome complex assembly	GO:0005213//GO:0020037	structural constituent of egg chorion//heme binding
Cluster-63567.26509	132.24	135.14	223.55	118.63	139.1	174.54	242.78	293.05	210.25	197.42	102.86	136.75	2.06	2.09	2.4	2.05	2.24	2.25	3.71	3.71	3.32	2.08	1.76	2.2	4113	1269883692	XP_022752527.1	771	1.2e-78	NDR1/HIN1-like protein 10 [Durio zibethinus]	XM_022896792.1	XM_022896792	463	0	PREDICTED: Durio zibethinus NDR1/HIN1-like protein 10 (LOC111301255), mRNA	--	--	--	--	--	--	--	--	PF01757//PF03526	Acyltransferase family//Colicin E1 (microcin) immunity protein	GO:0030153//GO:0006955	bacteriocin immunity//immune response	GO:0016747//GO:0015643	transferase activity, transferring acyl groups other than amino-acyl groups//toxic substance binding
Cluster-63567.26506	25	12.89	7	45	35	18	17	17	4	44	29	19	6.44	3.31	1.25	13.2	9.28	3.81	4.28	3.55	1.03	7.71	8.2	5.03	493	--	--	--	--	--	--	--	--	--	--	--	--	--	--	--	--	--	--	--	--	--	--	--	--
Cluster-63567.26507	109	116	198	103	77	115	113	134	89	134	95	123	2.03	2.14	2.54	2.13	1.48	1.77	2.06	2.03	1.68	1.69	1.94	2.36	3484	1063479041	XP_007038297.2	1708	2.2e-187	PREDICTED: putative kinase-like protein TMKL1 [Theobroma cacao]	XM_021431552.1	XM_021431552	1500	0	PREDICTED: Herrania umbratica putative kinase-like protein TMKL1 (LOC110418747), mRNA	K04733	IRAK4	interleukin-1 receptor-associated kinase 4	http://www.genome.jp/dbget-bin/www_bget?ko:K04733	P33543	528	5.7e-52	Putative kinase-like protein TMKL1 OS=Arabidopsis thaliana OX=3702 GN=TMKL1 PE=1 SV=1	PF07714//PF00069	Protein tyrosine and serine/threonine kinase//Protein kinase domain	GO:0006468	protein phosphorylation	GO:0005524//GO:0004672	ATP binding//protein kinase activity
Cluster-47999.0	0	0	0	2	1	0	0	0	3	0	0	0	0	0	0	1.16	0.51	0	0	0	1.48	0	0	0	377	1343993442	XP_023878772.1	529	1.2e-51	E3 ubiquitin-protein ligase dbl4-like [Quercus suber]	--	--	--	--	--	K11968	ARIH1	ariadne-1	http://www.genome.jp/dbget-bin/www_bget?ko:K11968	Q6T486	251	8.1e-21	Probable E3 ubiquitin-protein ligase rbrA OS=Dictyostelium discoideum OX=44689 GN=rbrA PE=3 SV=1	PF00097	Zinc finger, C3HC4 type (RING finger)	--	--	GO:0046872	metal ion binding
Cluster-63567.26505	0	0	3	0	0	0	2	0	0	1	1	1	0	0	2.24	0	0	0	2.01	0	0	0.71	1.14	1.08	308	1389644093	XP_024927390.1	186	6e-12	protein MOR1 isoform X3 [Ziziphus jujuba]	XM_022860798.1	XM_022860798	93	7.97355e-40	PREDICTED: Durio zibethinus protein MOR1-like (LOC111275414), mRNA	K16803	CKAP5, XMAP215	cytoskeleton-associated protein 5	http://www.genome.jp/dbget-bin/www_bget?ko:K16803	Q94FN2	154	1.2e-09	Protein MOR1 OS=Arabidopsis thaliana OX=3702 GN=MOR1 PE=1 SV=1	--	--	--	--	--	--
Cluster-63567.26502	2	0.63	8.83	1	1	0	2	2	0	6.02	7	3.96	0.49	0.15	1.51	0.28	0.25	0	0.48	0.4	0	1.01	1.89	1	504	1562639901	RXH80326.1	375	1.2e-33	hypothetical protein DVH24_041473 [Malus domestica]	--	--	--	--	--	--	--	--	--	--	--	--	--	--	--	--	--	--	--
Cluster-63567.26503	2	1	4	0	4	0	2	6	2	4	3	8	0.45	0.22	0.62	0	0.93	0	0.44	1.09	0.45	0.61	0.74	1.85	528	--	--	--	--	--	LT594794.1	LT594794	185	1.02798e-90	Theobroma cacao genome assembly, chromosome: VII	--	--	--	--	--	--	--	--	--	--	--	--	--	--
Cluster-22483.1	0	0	4	0	0	0	0	0	1	0	0	0	0	0	0.68	0	0	0	0	0	0.24	0	0	0	506	--	--	--	--	--	--	--	--	--	--	--	--	--	--	--	--	--	--	--	--	--	--	--	--
Cluster-22483.0	0	0	8	0	0	2	0	0	1	0	0	0	0	0	1.04	0	0	0.31	0	0	0.19	0	0	0	583	--	--	--	--	--	--	--	--	--	--	--	--	--	--	--	--	--	--	--	--	--	--	--	--
Cluster-17588.0	0	0	4	0	0	0	0	0	0	0	0	0	0	0	0.91	0	0	0	0	0	0	0	0	0	442	1350257628	XP_024022960.1	333	7.8e-29	zinc finger BED domain-containing protein RICESLEEPER 2-like [Morus notabilis]	--	--	--	--	--	--	--	--	--	Q6AVI0	128	1.7e-06	Zinc finger BED domain-containing protein RICESLEEPER 2 OS=Oryza sativa subsp. japonica OX=39947 GN=Os03g0733400 PE=2 SV=1	--	--	--	--	--	--
Cluster-44246.0	0	2	3	1	6	0	0	0	7	1	1	0	0	0.22	0.23	0.12	0.68	0	0	0	0.77	0.07	0.12	0	811	1344082630	XP_023925321.1	355	4e-31	uncharacterized protein LOC112036728 [Quercus suber]	--	--	--	--	--	--	--	--	--	G2TRU5	125	7.2e-06	COX assembly mitochondrial protein 2 OS=Schizosaccharomyces pombe (strain 972 / ATCC 24843) OX=284812 GN=cmc2 PE=1 SV=1	--	--	--	--	--	--
Cluster-11731.0	0	0	0	0	0	7	0	0	8	0	0	2	0	0	0	0	0	1.59	0	0	2.2	0	0	0.57	477	--	--	--	--	--	--	--	--	--	--	--	--	--	--	--	--	--	--	PF02894//PF01114	Oxidoreductase family, C-terminal alpha/beta domain//Colipase, N-terminal domain	GO:0055114//GO:0016042//GO:0007586	oxidation-reduction process//lipid catabolic process//digestion	GO:0008047//GO:0016491	enzyme activator activity//oxidoreductase activity
Cluster-27872.0	0	0	1	0	0	0	0	3	0	0	0	0	0	0	0.37	0	0	0	0	1.29	0	0	0	0	369	--	--	--	--	--	--	--	--	--	--	--	--	--	--	--	--	--	--	--	--	--	--	--	--
Cluster-62558.0	26	31	30	24	32	31	18	16	14	29	20	17	0.75	0.89	0.6	0.77	0.96	0.74	0.51	0.38	0.41	0.57	0.63	0.51	2339	1063507649	XP_017977932.1	3064	0	PREDICTED: pentatricopeptide repeat-containing protein At2g33760 [Theobroma cacao]	LT594792.1	LT594792	1581	0	Theobroma cacao genome assembly, chromosome: V	--	--	--	--	O81767	1247	1.6e-135	Pentatricopeptide repeat-containing protein At4g33990 OS=Arabidopsis thaliana OX=3702 GN=EMB2758 PE=3 SV=2	PF14432	DYW family of nucleic acid deaminases	--	--	GO:0008270	zinc ion binding
Cluster-63567.14166	83	78	97	52	22	49	75	57	28	96	68	37	11.29	10.56	9.13	7.96	3.09	5.49	10	6.3	3.83	8.88	10.16	5.18	704	1269934530	XP_022716442.1	437	1.1e-40	dynamin-2A-like [Durio zibethinus]	XM_022860707.1	XM_022860707	431	0	PREDICTED: Durio zibethinus dynamin-2A-like (LOC111275363), mRNA	K01528	DNM	dynamin GTPase	http://www.genome.jp/dbget-bin/www_bget?ko:K01528	Q9LQ55	406	1.6e-38	Dynamin-2B OS=Arabidopsis thaliana OX=3702 GN=DRP2B PE=1 SV=2	PF01580//PF00005//PF04548//PF01926//PF03193	FtsK/SpoIIIE family//ABC transporter//AIG1 family//50S ribosome-binding GTPase//RsgA GTPase	--	--	GO:0016887//GO:0005525//GO:0005524//GO:0000166//GO:0003677//GO:0003924	ATPase activity//GTP binding//ATP binding//nucleotide binding//DNA binding//GTPase activity
Cluster-30313.0	0	0	3	0	20	0	0	0	0	0	0	0	0	0	0.32	0	3.14	0	0	0	0	0	0	0	657	--	--	--	--	--	--	--	--	--	--	--	--	--	--	--	--	--	--	PF12090	Spt20 family	--	--	GO:0003712	transcription coregulator activity
Cluster-54268.0	1	2	0	0	0	0	0	0	0	0	0	0	0.31	0.62	0	0	0	0	0	0	0	0	0	0	451	1344084181	XP_023926142.1	407	2.1e-37	hexokinase-like [Quercus suber]	XM_016758457.1	XM_016758457	75	1.22287e-29	Cladophialophora bantiana CBS 173.52 hexokinase partial mRNA	K00844	HK	hexokinase	http://www.genome.jp/dbget-bin/www_bget?ko:K00844	P80581	414	1.2e-39	Hexokinase OS=Emericella nidulans (strain FGSC A4 / ATCC 38163 / CBS 112.46 / NRRL 194 / M139) OX=227321 GN=hxkA PE=1 SV=2	PF03727	Hexokinase	GO:0005975	carbohydrate metabolic process	GO:0005524//GO:0016773	ATP binding//phosphotransferase activity, alcohol group as acceptor
Cluster-37408.0	0	0	1	0	11	0	0	0	0	5	0	0	0	0	0.32	0	5.19	0	0	0	0	1.57	0	0	387	--	--	--	--	--	--	--	--	--	--	--	--	--	--	--	--	--	--	PF05511	Mitochondrial ATP synthase coupling factor 6	GO:0015986	ATP synthesis coupled proton transport	GO:0015078	proton transmembrane transporter activity
Cluster-29056.0	0	0	0	0	0	0	0	2	0	0	3	0	0	0	0	0	0	0	0	0.93	0	0	1.89	0	360	1344069125	XP_023918303.1	159	9.6e-09	probable clathrin heavy chain [Quercus suber]	--	--	--	--	--	--	--	--	--	--	--	--	--	--	--	--	--	--	--
Cluster-1125.0	0	0	0	0	0	0	0	0	0	0	0	0	0	0	0	0	0	0	0	0	0	0	0	0	1057	--	--	--	--	--	--	--	--	--	--	--	--	--	--	--	--	--	--	--	--	--	--	--	--
Cluster-58080.0	1	1	6	14	5	3	10	7	2	6	6	7	0.08	0.08	0.31	1.19	0.39	0.19	0.74	0.43	0.15	0.31	0.5	0.55	1054	--	--	--	--	--	LT594795.1	LT594795	88	1.76759e-36	Theobroma cacao genome assembly, chromosome: VIII	--	--	--	--	--	--	--	--	--	--	--	--	--	--
Cluster-61089.0	2	1	0	2	0	11	2	0	4	0	0	0	0.25	0.13	0	0.28	0	1.14	0.25	0	0.51	0	0	0	738	1269951989	XP_022725853.1	518	4.6e-50	putative RING-H2 finger protein ATL21A [Durio zibethinus]	XM_022870118.1	XM_022870118	259	1.06701e-131	PREDICTED: Durio zibethinus putative RING-H2 finger protein ATL21A (LOC111282150), mRNA	K04733	IRAK4	interleukin-1 receptor-associated kinase 4	http://www.genome.jp/dbget-bin/www_bget?ko:K04733	--	--	--	--	--	--	--	--	--	--
Cluster-63567.50991	50	31	63.96	32	16.99	35	43.95	49	31	46	41.99	25	4.78	2.94	4.22	3.42	1.68	2.76	4.12	3.8	2.98	2.99	4.4	2.46	892	1063478880	XP_017973453.1	473	9.2e-45	PREDICTED: uncharacterized protein LOC18604859 [Theobroma cacao]	XM_022873012.1	XM_022873012	430	0	PREDICTED: Durio zibethinus uncharacterized LOC111284284 (LOC111284284), transcript variant X3, mRNA	--	--	--	--	P04985	159	9e-10	Elastin OS=Bos taurus OX=9913 GN=ELN PE=1 SV=1	PF00642//PF13885	Zinc finger C-x8-C-x5-C-x3-H type (and similar)//Keratin, high sulfur B2 protein	--	--	GO:0046872	metal ion binding
Cluster-25595.0	0	0	3	0	0	1	0	0	5	0	0	2	0	0	0.39	0	0	0.15	0	0	0.94	0	0	0.39	582	--	--	--	--	--	--	--	--	--	--	--	--	--	--	--	--	--	--	PF04421	Mss4 protein	GO:0043087//GO:0007264	regulation of GTPase activity//small GTPase mediated signal transduction	GO:0005085	guanyl-nucleotide exchange factor activity
Cluster-61089.1	1	0	1	0	1	0	2	0	2	2	0	1	0.25	0	0.17	0	0.25	0	0.48	0	0.49	0.34	0	0.25	503	1269951989	XP_022725853.1	679	6.7e-69	putative RING-H2 finger protein ATL21A [Durio zibethinus]	XM_022870118.1	XM_022870118	372	0	PREDICTED: Durio zibethinus putative RING-H2 finger protein ATL21A (LOC111282150), mRNA	K04733	IRAK4	interleukin-1 receptor-associated kinase 4	http://www.genome.jp/dbget-bin/www_bget?ko:K04733	--	--	--	--	PF13947	Wall-associated receptor kinase galacturonan-binding	--	--	GO:0030247	polysaccharide binding
Cluster-7467.0	0	0	0	0	0	0	0	0	0	0	0	7	0	0	0	0	0	0	0	0	0	0	0	2.82	411	1377598186	GBG34358.1	534	3.6e-52	40S ribosomal protein S15a [Hondaea fermentalgiana]	XM_008882067.1	XM_008882067	42	2.4457e-11	Aphanomyces invadans 40S ribosomal protein S15a mRNA	K02957	RP-S15Ae, RPS15A	small subunit ribosomal protein S15Ae	http://www.genome.jp/dbget-bin/www_bget?ko:K02957	P48149	627	2.2e-64	40S ribosomal protein S15Aa OS=Drosophila melanogaster OX=7227 GN=RpS15Aa PE=1 SV=2	PF00410	Ribosomal protein S8	GO:0042254//GO:0006412	ribosome biogenesis//translation	GO:0003735	structural constituent of ribosome
Cluster-63567.14162	4	0	1	1	3	2	1	0	1	0	1	2	0.81	0	0.14	0.23	0.63	0.33	0.2	0	0.2	0	0.22	0.42	556	--	--	--	--	--	LT594793.1	LT594793	119	5.30924e-54	Theobroma cacao genome assembly, chromosome: VI	--	--	--	--	--	--	--	--	--	--	--	--	--	--
Cluster-27195.0	0	0	1	0	0	0	0	0	0	0	0	0	0	0	0.17	0	0	0	0	0	0	0	0	0	502	--	--	--	--	--	--	--	--	--	--	--	--	--	--	P49867	562	9.4e-57	Nuclear hormone receptor FTZ-F1 OS=Bombyx mori OX=7091 GN=FTZ-F1 PE=1 SV=2	--	--	--	--	--	--
Cluster-49868.0	0	0	2	2	0	3	2	0	87	0	0	27	0	0	0.1	0.16	0	0.18	0.14	0	6.41	0	0	2.03	1085	674232854	KFK25619.1	415	5.9e-38	hypothetical protein AALP_AA8G138100 [Arabis alpina]	--	--	--	--	--	K03626	EGD2, NACA	nascent polypeptide-associated complex subunit alpha	http://www.genome.jp/dbget-bin/www_bget?ko:K03626	Q94518	489	5.9e-48	Nascent polypeptide-associated complex subunit alpha OS=Drosophila melanogaster OX=7227 GN=Nacalpha PE=1 SV=2	--	--	--	--	--	--
Cluster-63567.10109	0	0	0	0	0	0	0	0	0	0	0	0	0	0	0	0	0	0	0	0	0	0	0	0	333	1343990656	XP_023877307.1	466	2.2e-44	glucokinase-like [Quercus suber]	--	--	--	--	--	K00844	HK	hexokinase	http://www.genome.jp/dbget-bin/www_bget?ko:K00844	Q92407	456	1.2e-44	Glucokinase OS=Aspergillus niger OX=5061 GN=glkA PE=1 SV=1	PF00349//PF03727	Hexokinase//Hexokinase	GO:0005975	carbohydrate metabolic process	GO:0005524//GO:0016773	ATP binding//phosphotransferase activity, alcohol group as acceptor
Cluster-63567.10108	0	0	335	0	0	238	1	0	203	0	0	182	0	0	9.93	0	0	8.46	0.04	0	8.82	0	0	8.06	1659	--	--	--	--	--	--	--	--	--	--	--	--	--	--	P55199	184	2.1e-12	RNA polymerase II elongation factor ELL OS=Homo sapiens OX=9606 GN=ELL PE=1 SV=1	PF00587//PF17204//PF10390//PF01752//PF01920//PF01344	tRNA synthetase class II core domain (G, H, P, S and T)//Sid-5 family//RNA polymerase II elongation factor ELL//Collagenase//Prefoldin subunit//Kelch motif	GO:0006457//GO:0006368//GO:0050658//GO:0006508//GO:0006418//GO:0016246	protein folding//transcription elongation from RNA polymerase II promoter//RNA transport//proteolysis//tRNA aminoacylation for protein translation//RNA interference	GO:0004812//GO:0005515//GO:0051082//GO:0004222//GO:0000166//GO:0008270//GO:0005524	aminoacyl-tRNA ligase activity//protein binding//unfolded protein binding//metalloendopeptidase activity//nucleotide binding//zinc ion binding//ATP binding
Cluster-15885.2	0	0	1	0	0	2	0	0	1	0	0	0	0	0	0.31	0	0	0.72	0	0	0.44	0	0	0	394	1249609181	GAX96175.1	142	9.7e-07	Hypothetical protein PINS_004069 [Pythium insidiosum]	--	--	--	--	--	--	--	--	--	P91685	372	7.9e-35	Metabotropic glutamate receptor OS=Drosophila melanogaster OX=7227 GN=mGluR PE=1 SV=2	PF00003	7 transmembrane sweet-taste receptor of 3 GCPR	GO:0007186	G protein-coupled receptor signaling pathway	GO:0004930	G protein-coupled receptor activity
Cluster-63567.10103	45	34	24	0	0	0	0	0	0	0	0	0	4.11	3.09	1.51	0	0	0	0	0	0	0	0	0	921	--	--	--	--	--	--	--	--	--	--	--	--	--	--	--	--	--	--	--	--	--	--	--	--
Cluster-63567.10102	0	0	1287	0	3	1059	0	0	968	0	0	923	0	0	30.07	0	0.11	29.68	0	0	33.19	0	0	32.25	2033	--	--	--	--	--	--	--	--	--	--	--	--	--	--	Q07016	282	1.1e-23	Protein max OS=Xenopus laevis OX=8355 GN=max PE=2 SV=1	PF00010//PF10589//PF05470//PF07749//PF02201	Helix-loop-helix DNA-binding domain//NADH-ubiquinone oxidoreductase-F iron-sulfur binding region//Eukaryotic translation initiation factor 3 subunit 8 N-terminus//Endoplasmic reticulum protein ERp29, C-terminal domain//SWIB/MDM2 domain	GO:0006413//GO:0006446	translational initiation//regulation of translational initiation	GO:0031369//GO:0003743//GO:0051539//GO:0005515//GO:0046983	translation initiation factor binding//translation initiation factor activity//4 iron, 4 sulfur cluster binding//protein binding//protein dimerization activity
Cluster-63567.10101	78	140	340	138	161	365	191	200	425	199	115	200	4.12	7.35	12.4	8.13	8.81	15.95	9.91	8.59	22.7	7.14	6.67	10.9	1398	1269903852	XP_022763248.1	737	3.5e-75	universal stress protein PHOS32-like [Durio zibethinus]	XM_022869600.1	XM_022869600	580	0	PREDICTED: Durio zibethinus universal stress protein Slr1101-like (LOC111281858), transcript variant X3, mRNA	--	--	--	--	--	--	--	--	--	--	--	--	--	--
Cluster-63567.10100	0	0	539	0	2	491	0	0	385	0	0	368	0	0	9.6	0	0.05	10.5	0	0	10.07	0	0	9.81	2583	--	--	--	--	--	--	--	--	--	--	--	--	--	--	Q04073	791	1.4e-82	DNA-binding protein P3A2 OS=Strongylocentrotus purpuratus OX=7668 PE=1 SV=1	--	--	--	--	--	--
Cluster-63567.10107	0	0	1	0	0	0	0	0	0	0	0	0	0	0	0.18	0	0	0	0	0	0	0	0	0	495	--	--	--	--	--	--	--	--	--	--	--	--	--	--	--	--	--	--	--	--	--	--	--	--
Cluster-8715.0	0	0	0	0	0	0	0	0	3	0	0	0	0	0	0	0	0	0	0	0	2.18	0	0	0	335	574100260	ETV65844.1	179	4.2e-11	5-formyltetrahydrofolate cyclo-ligase [Aphanomyces astaci]	--	--	--	--	--	K01934	MTHFS	5-formyltetrahydrofolate cyclo-ligase	http://www.genome.jp/dbget-bin/www_bget?ko:K01934	Q9D110	211	3.1e-16	5-formyltetrahydrofolate cyclo-ligase OS=Mus musculus OX=10090 GN=Mthfs PE=2 SV=2	--	--	--	--	--	--
Cluster-24967.0	0	0	2	0	0	0	0	0	0	0	0	0	0	0	0.11	0	0	0	0	0	0	0	0	0	1044	--	--	--	--	--	--	--	--	--	--	--	--	--	--	--	--	--	--	PF04851	Type III restriction enzyme, res subunit	--	--	GO:0016787//GO:0003677//GO:0005524	hydrolase activity//DNA binding//ATP binding
Cluster-63567.10104	12	11	32	8	21	13	10	17	17	14	12	12	0.89	0.81	1.64	0.66	1.61	0.79	0.73	1.02	1.27	0.7	0.98	0.92	1074	--	--	--	--	--	XM_022915265.1	XM_022915265	273	2.59939e-139	PREDICTED: Durio zibethinus zinc finger CCCH domain-containing protein 32-like (LOC111314166), transcript variant X3, mRNA	--	--	--	--	--	--	--	--	--	--	--	--	--	--
Cluster-63567.53353	9	13	16	8	28	6	16	17	19	46	13	11.71	3.11	4.49	3.87	3.18	9.94	1.7	5.39	4.77	6.54	10.83	4.94	4.17	432	--	--	--	--	--	XM_022912971.1	XM_022912971	101	4.1106e-44	PREDICTED: Durio zibethinus protein MRG2-like (LOC111312577), transcript variant X5, mRNA	--	--	--	--	--	--	--	--	--	--	--	--	--	--
Cluster-63567.53352	1	8	1	1	5	0	5	0	2	7	5	3	0.12	0.94	0.08	0.13	0.61	0	0.58	0	0.24	0.56	0.65	0.36	772	--	--	--	--	--	--	--	--	--	--	--	--	--	--	--	--	--	--	PF01422	NF-X1 type zinc finger	GO:0006355	regulation of transcription, DNA-templated	GO:0008270//GO:0003700	zinc ion binding//DNA-binding transcription factor activity
Cluster-63567.53351	0	1	2	0	0	0	1	0	2	0	0	1	0	0.25	0.35	0	0	0	0.25	0	0.5	0	0	0.26	499	--	--	--	--	--	--	--	--	--	--	--	--	--	--	--	--	--	--	--	--	--	--	--	--
Cluster-63567.53350	2.5	9.3	6.19	6.18	0	0	0	5.57	0	1.95	1.19	0	0.33	1.22	0.56	0.92	0	0	0	0.6	0	0.18	0.17	0	718	1137229581	OMO93339.1	451	2.6e-42	hypothetical protein COLO4_16973 [Corchorus olitorius]	LT594790.1	LT594790	274	4.75571e-140	Theobroma cacao genome assembly, chromosome: III	--	--	--	--	Q9LET7	350	5.2e-32	Calmodulin-interacting protein 111 OS=Arabidopsis thaliana OX=3702 GN=CIP111 PE=1 SV=1	--	--	--	--	--	--
Cluster-63567.53357	2	2	2	0	0	0	4	4	0	2	1	0	0.34	0.34	0.24	0	0	0	0.67	0.56	0	0.23	0.19	0	611	--	--	--	--	--	--	--	--	--	--	--	--	--	--	--	--	--	--	--	--	--	--	--	--
Cluster-63567.53356	0	2	1	0	0	0	0	0	0	2	2	0	0	1.39	0.49	0	0	0	0	0	0	0.94	1.51	0	341	--	--	--	--	--	--	--	--	--	--	--	--	--	--	--	--	--	--	--	--	--	--	--	--
Cluster-43155.0	0	0	0	0	0	2	1	4	3	0	0	0	0	0	0	0	0	0.47	0.28	0.92	0.85	0	0	0	471	--	--	--	--	--	--	--	--	--	--	--	--	--	--	A0ST44	133	4.9e-07	Ketoreductase CTB6 OS=Cercospora nicotianae OX=29003 GN=CTB6 PE=2 SV=1	--	--	--	--	--	--
Cluster-63567.53354	82	61	67	116.43	133	94	123.07	136	87	159.16	74.92	51	1.83	1.35	1.03	2.89	3.08	1.74	2.7	2.47	1.97	2.41	1.83	1.17	2948	1204902873	XP_021283655.1	585	3.1e-57	LOW QUALITY PROTEIN: putative receptor protein kinase ZmPK1 [Herrania umbratica]	XM_022917161.1	XM_022917161	587	0	PREDICTED: Durio zibethinus putative receptor protein kinase ZmPK1 (LOC111315449), mRNA	--	--	--	--	P17801	206	1.1e-14	Putative receptor protein kinase ZmPK1 OS=Zea mays OX=4577 GN=PK1 PE=2 SV=2	PF08655//PF08131	DASH complex subunit Ask1//Defensin-like peptide family	GO:0008608//GO:0009405	attachment of spindle microtubules to kinetochore//pathogenesis	--	--
Cluster-38704.0	0	0	0	0	0	4	0	0	0	1	0	0	0	0	0	0	0	0.68	0	0	0	0.14	0	0	551	1344026074	XP_023896015.1	670	8.1e-68	D-3-phosphoglycerate dehydrogenase 2-like [Quercus suber]	XM_025484163.1	XM_025484163	50	1.19607e-15	[Candida] haemulonis D-3-phosphoglycerate dehydrogenase 1 (CXQ85_000415), partial mRNA	K00058	serA, PHGDH	D-3-phosphoglycerate dehydrogenase	http://www.genome.jp/dbget-bin/www_bget?ko:K00058	P87228	656	1.3e-67	Putative D-3-phosphoglycerate dehydrogenase OS=Schizosaccharomyces pombe (strain 972 / ATCC 24843) OX=284812 GN=SPCC364.07 PE=1 SV=1	PF02737//PF03446//PF00389//PF09166//PF02826	3-hydroxyacyl-CoA dehydrogenase, NAD binding domain//NAD binding domain of 6-phosphogluconate dehydrogenase//D-isomer specific 2-hydroxyacid dehydrogenase, catalytic domain//Biliverdin reductase, catalytic//D-isomer specific 2-hydroxyacid dehydrogenase, NAD binding domain	GO:0006633//GO:0015994//GO:0042167//GO:0006550//GO:0006568//GO:0006554//GO:0018874//GO:0006574//GO:0055114//GO:0006552//GO:0006631	fatty acid biosynthetic process//chlorophyll metabolic process//heme catabolic process//isoleucine catabolic process//tryptophan metabolic process//lysine catabolic process//benzoate metabolic process//valine catabolic process//oxidation-reduction process//leucine catabolic process//fatty acid metabolic process	GO:0008270//GO:0051287//GO:0004074//GO:0016616//GO:0050661//GO:0003857//GO:0016491	zinc ion binding//NAD binding//biliverdin reductase activity//oxidoreductase activity, acting on the CH-OH group of donors, NAD or NADP as acceptor//NADP binding//3-hydroxyacyl-CoA dehydrogenase activity//oxidoreductase activity
Cluster-63567.53359	4	1	1	3	1	2	3	0	1	0	2	1	1.91	0.48	0.34	1.67	0.49	0.79	1.4	0	0.47	0	1.05	0.49	382	--	--	--	--	--	LT594797.1	LT594797	128	3.52125e-59	Theobroma cacao genome assembly, chromosome: X	--	--	--	--	--	--	--	--	--	--	--	--	--	--
Cluster-63567.53358	0	4	3	0	0	5	0	2	0	2	0	0	0	1.06	0.55	0	0	1.09	0	0.43	0	0.36	0	0	486	1270969226	PHT25569.1	242	3e-18	Protein TAR1 [Capsicum baccatum]	GU250381.1	GU250381	446	0	Capnodiales sp. CCFEE 5389 large subunit ribosomal RNA gene, partial sequence	--	--	--	--	--	--	--	--	--	--	--	--	--	--
Cluster-5034.0	0	0	0	0	0	0	0	0	0	0	0	0	0	0	0	0	0	0	0	0	0	0	0	0	1527	--	--	--	--	--	--	--	--	--	--	--	--	--	--	--	--	--	--	PF15454	Late endosomal/lysosomal adaptor and MAPK and MTOR activator	GO:0043410//GO:0016197//GO:0032008//GO:0042632//GO:0071230//GO:0007040//GO:0001919	positive regulation of MAPK cascade//endosomal transport//positive regulation of TOR signaling//cholesterol homeostasis//cellular response to amino acid stimulus//lysosome organization//regulation of receptor recycling	--	--
Cluster-10717.0	0	0	0	0	0	5	0	0	2	0	0	1	0	0	0	0	0	1.35	0	0	0.66	0	0	0.34	441	1492085087	XP_026661923.1	307	8.1e-26	protein RMD5 homolog [Phoenix dactylifera]	--	--	--	--	--	--	--	--	--	Q9H871	449	1.1e-43	E3 ubiquitin-protein transferase RMND5A OS=Homo sapiens OX=9606 GN=RMND5A PE=1 SV=1	--	--	--	--	--	--
Cluster-18697.0	0	0	3	0	0	83	0	0	36	0	0	21	0	0	0.07	0	0	2.27	0	0	1.21	0	0	0.72	2074	--	--	--	--	--	--	--	--	--	--	--	--	--	--	--	--	--	--	PF05992//PF06814	SbmA/BacA-like family//Lung seven transmembrane receptor	GO:0015833	peptide transport	GO:1904680	peptide transmembrane transporter activity
Cluster-63567.61648	5	0	1	1	1	0	3	1	0	1	0	0	0.55	0	0.08	0.12	0.11	0	0.33	0.09	0	0.08	0	0	806	--	--	--	--	--	--	--	--	--	--	--	--	--	--	--	--	--	--	--	--	--	--	--	--
Cluster-22967.0	0	0	1	0	0	0	0	0	0	0	0	0	0	0	0.4	0	0	0	0	0	0	0	0	0	362	--	--	--	--	--	--	--	--	--	--	--	--	--	--	--	--	--	--	PF01442	Apolipoprotein A1/A4/E domain	GO:0006869//GO:0042157	lipid transport//lipoprotein metabolic process	GO:0008289	lipid binding
Cluster-9284.0	0	0	0	0	0	4	0	0	4	0	0	1	0	0	0	0	0	1.08	0	0	1.31	0	0	0.34	442	--	--	--	--	--	--	--	--	--	--	--	--	--	--	--	--	--	--	PF06849	Protein of unknown function (DUF1246)	GO:0006188	IMP biosynthetic process	GO:0016879//GO:0005524//GO:0000287	ligase activity, forming carbon-nitrogen bonds//ATP binding//magnesium ion binding
Cluster-27275.0	0	0	1	0	0	1	0	0	0	0	0	0	0	0	0.69	0	0	0.78	0	0	0	0	0	0	314	1343991254	XP_023877629.1	154	3.1e-08	glucose oxidase-like [Quercus suber]	--	--	--	--	--	--	--	--	--	P81156	157	5.4e-10	Glucose oxidase OS=Penicillium amagasakiense OX=63559 PE=1 SV=1	PF05199	GMC oxidoreductase	GO:0055114	oxidation-reduction process	GO:0016614	oxidoreductase activity, acting on CH-OH group of donors
Cluster-36353.0	0	2	0	0	1	0	0	0	0	2	0	0	0	0.76	0	0	0.39	0	0	0	0	0.52	0	0	416	1269930324	XP_022777297.1	413	3.9e-38	uncharacterized protein LOC111318686 isoform X2 [Durio zibethinus]	XM_022921562.1	XM_022921562	182	3.70275e-89	PREDICTED: Durio zibethinus uncharacterized LOC111318686 (LOC111318686), transcript variant X2, mRNA	--	--	--	--	--	--	--	--	PF00711	Beta defensin	GO:0006952	defense response	--	--
Cluster-63201.0	1	1	2	0	0	0	4	2	1	0	1	0	0.22	0.22	0.31	0	0	0	0.87	0.36	0.22	0	0.25	0	529	--	--	--	--	--	--	--	--	--	--	--	--	--	--	--	--	--	--	--	--	--	--	--	--
Cluster-60228.0	142	121	101	0	0	0	0	0	0	164	95	37	15.4	13.05	7.57	0	0	0	0	0	0	12.09	11.31	4.13	817	--	--	--	--	--	--	--	--	--	--	--	--	--	--	--	--	--	--	--	--	--	--	--	--
Cluster-47086.0	0	0	3	7	6	4	0	4	6	1	3	5	0	0	0.32	1.21	0.95	0.51	0	0.5	0.92	0.1	0.51	0.79	653	--	--	--	--	--	XM_013571331.1	XM_013571331	137	6.20365e-64	Aureobasidium namibiae CBS 147.97 hypothetical protein partial mRNA	--	--	--	--	--	--	--	--	--	--	--	--	--	--
Cluster-55370.0	106	95	57.02	179	220	55.59	137	180	37.42	122	73	77.22	5.52	4.91	2.05	10.39	11.86	2.39	7	7.62	1.97	4.31	4.17	4.15	1415	1063458016	XP_007051210.2	1689	1.4e-185	PREDICTED: galactinol synthase 1 [Theobroma cacao]	XM_022914049.1	XM_022914049	940	0	PREDICTED: Durio zibethinus galactinol synthase 1-like (LOC111313380), mRNA	K18819	GOLS	inositol 3-alpha-galactosyltransferase	http://www.genome.jp/dbget-bin/www_bget?ko:K18819	O22893	1495	1.7e-164	Galactinol synthase 1 OS=Arabidopsis thaliana OX=3702 GN=GOLS1 PE=1 SV=1	PF01501//PF11051	Glycosyl transferase family 8//Mannosyltransferase putative	GO:0006486	protein glycosylation	GO:0016757	transferase activity, transferring glycosyl groups
Cluster-31573.0	0	0	2	0	2	70	0	0	5	0	0	17	0	0	0.25	0	0.38	10.52	0	0	0.92	0	0	3.2	590	--	--	--	--	--	--	--	--	--	--	--	--	--	--	P84252	151	5e-09	Cuticle protein 16.8 OS=Ixodes ricinus OX=34613 PE=1 SV=1	PF00379	Insect cuticle protein	--	--	GO:0042302	structural constituent of cuticle
Cluster-25347.0	0	0	3	0	0	1	0	0	4	0	0	4	0	0	0.68	0	0	0.27	0	0	1.29	0	0	1.33	444	--	--	--	--	--	--	--	--	--	--	--	--	--	--	--	--	--	--	--	--	--	--	--	--
Cluster-37453.0	0	0	3	0	0	2	0	3	0	0	0	0	0	0	0.83	0	0	0.65	0	0.96	0	0	0	0	409	--	--	--	--	--	--	--	--	--	--	--	--	--	--	--	--	--	--	PF06495//PF00096	Fruit fly transformer protein//Zinc finger, C2H2 type	GO:0006397//GO:0046660	mRNA processing//female sex differentiation	GO:0003676	nucleic acid binding
Cluster-38497.0	0	0	1	0	0	0	0	0	0	0	0	0	0	0	0.32	0	0	0	0	0	0	0	0	0	388	1344043152	XP_023901509.1	282	5.6e-23	protein phosphatase methylesterase 1-like [Quercus suber]	--	--	--	--	--	--	--	--	--	Q2URJ0	175	5.5e-12	Protein phosphatase methylesterase 1 OS=Aspergillus oryzae (strain ATCC 42149 / RIB 40) OX=510516 GN=ppe1 PE=3 SV=2	--	--	--	--	--	--
Cluster-63567.56808	0	0	262.81	0	0	199.79	0	0	213.08	0	0	215.16	0	0	28.62	0	0	25.84	0	0	33.6	0	0	34.79	644	1142662887	ONM22209.1	213	9.3e-15	Thiol protease aleurain [Zea mays]	--	--	--	--	--	--	--	--	--	Q10717	207	1.8e-15	Cysteine proteinase 2 OS=Zea mays OX=4577 GN=CCP2 PE=2 SV=1	PF00112	Papain family cysteine protease	GO:0006508	proteolysis	GO:0008234	cysteine-type peptidase activity
Cluster-63567.56809	0	0	189.35	0	1	136.71	0	0	107.38	0	0	149.24	0	0	13.26	0	0.1	11.41	0	0	10.95	0	0	15.56	856	1228799613	XP_022034134.1	195	1.5e-12	low-temperature-induced cysteine proteinase-like [Helianthus annuus]	--	--	--	--	--	--	--	--	--	Q9LT78	188	3.7e-13	Probable cysteine protease RD21C OS=Arabidopsis thaliana OX=3702 GN=RD21C PE=1 SV=1	PF00112	Papain family cysteine protease	GO:0006508	proteolysis	GO:0008234	cysteine-type peptidase activity
Cluster-16301.0	0	0	0	0	0	7	0	0	8	0	0	1	0	0	0	0	0	0.74	0	0	1.03	0	0	0.13	730	--	--	--	--	--	--	--	--	--	--	--	--	--	--	P62408	192	1.1e-13	Protein yellow OS=Drosophila mauritiana OX=7226 GN=y PE=3 SV=1	--	--	--	--	--	--
Cluster-63567.1190	1	0	3	0	0	0	7	2	6	1	3	2	0.06	0	0.13	0	0	0	0.43	0.1	0.38	0.04	0.21	0.13	1219	--	--	--	--	--	LT594788.1	LT594788	300	2.89927e-154	Theobroma cacao genome assembly, chromosome: I	--	--	--	--	--	--	--	--	PF00432	Prenyltransferase and squalene oxidase repeat	--	--	GO:0003824	catalytic activity
Cluster-63567.56800	0	0	2550	0	4	1887	2	1	1666	0	0	2059	0	0	11.64	0	0.03	10.36	0.01	0.01	11.19	0	0	14.08	9307	1333462110	PNR35464.1	829	5e-85	hypothetical protein PHYPA_023364 [Physcomitrella patens]	--	--	--	--	--	K11517	HAO	(S)-2-hydroxy-acid oxidase	http://www.genome.jp/dbget-bin/www_bget?ko:K11517	O89000	2122	2.2e-236	Dihydropyrimidine dehydrogenase [NADP(+)] OS=Rattus norvegicus OX=10116 GN=Dpyd PE=2 SV=1	PF00977//PF12678//PF01645//PF00715//PF07992//PF01070//PF04309//PF12861//PF00493//PF03060//PF01207//PF00478//PF00097//PF01180	Histidine biosynthesis protein//RING-H2 zinc finger domain//Conserved region in glutamate synthase//Interleukin 2//Pyridine nucleotide-disulphide oxidoreductase//FMN-dependent dehydrogenase//Glycerol-3-phosphate responsive antiterminator//Anaphase-promoting complex subunit 11 RING-H2 finger//MCM P-loop domain//Nitronate monooxygenase//Dihydrouridine synthase (Dus)//IMP dehydrogenase / GMP reducta…	GO:0006807//GO:0006955//GO:0006071//GO:0000105//GO:0008033//GO:0055114//GO:0006537//GO:0040007//GO:0008283//GO:0006270//GO:0016567//GO:0007165//GO:0006355	nitrogen compound metabolic process//immune response//glycerol metabolic process//histidine biosynthetic process//tRNA processing//oxidation-reduction process//glutamate biosynthetic process//growth//cell population proliferation//DNA replication initiation//protein ubiquitination//signal transduction//regulation of transcription, DNA-templated	GO:0018580//GO:0015930//GO:0008083//GO:0050660//GO:0016491//GO:0005134//GO:0004842//GO:0003677//GO:0016638//GO:0008270//GO:0005524//GO:0046872//GO:0016627//GO:0003824//GO:0017150	nitronate monooxygenase activity//glutamate synthase activity//growth factor activity//flavin adenine dinucleotide binding//oxidoreductase activity//interleukin-2 receptor binding//ubiquitin-protein transferase activity//DNA binding//oxidoreductase activity, acting on the CH-NH2 group of donors//zinc ion binding//ATP binding//metal ion binding//oxidoreductase activity, acting on the CH-CH group o…
Cluster-63567.56801	68	74	145	77	64	121	71	114	107.86	137	62	81	1.9	2.05	2.79	2.39	1.85	2.79	1.94	2.58	3.05	2.59	1.9	2.33	2413	1269974123	XP_022737627.1	874	7.9e-91	uncharacterized protein LOC111290545 [Durio zibethinus]	XM_022881892.1	XM_022881892	773	0	PREDICTED: Durio zibethinus uncharacterized LOC111290545 (LOC111290545), mRNA	--	--	--	--	--	--	--	--	--	--	--	--	--	--
Cluster-63567.56802	0	0	245	0	1	167	0	1	39	0	0	65	0	0	16.67	0	0.1	13.56	0	0.08	3.87	0	0	6.59	873	1269941397	XP_022720104.1	1086	7.4e-116	linoleate 9S-lipoxygenase 6-like [Durio zibethinus]	XM_022864369.1	XM_022864369	488	0	PREDICTED: Durio zibethinus linoleate 9S-lipoxygenase 6-like (LOC111277932), mRNA	K15718	LOX1_5	linoleate 9S-lipoxygenase	http://www.genome.jp/dbget-bin/www_bget?ko:K15718	Q43191	882	1.3e-93	Probable linoleate 9S-lipoxygenase 5 OS=Solanum tuberosum OX=4113 GN=LOX1.5 PE=2 SV=1	PF00305	Lipoxygenase	GO:0055114	oxidation-reduction process	GO:0016702//GO:0046872	oxidoreductase activity, acting on single donors with incorporation of molecular oxygen, incorporation of two atoms of oxygen//metal ion binding
Cluster-63567.56803	16	9	14	3	0	10	6	7	5	2	1	0	0.96	0.53	0.58	0.2	0	0.49	0.35	0.34	0.3	0.08	0.07	0	1268	508708185	EOY00082.1	380	7.9e-34	DNA/RNA polymerases superfamily protein [Theobroma cacao]	AC254598.1	AC254598	43	2.21505e-11	Capsella rubella clone CAP30-M12, complete sequence	--	--	--	--	P20825	179	6.1e-12	Retrovirus-related Pol polyprotein from transposon 297 OS=Drosophila melanogaster OX=7227 GN=pol PE=4 SV=1	--	--	--	--	--	--
Cluster-63567.56804	0	0	5	0	0	0	0	0	0	0	0	0	0	0	2.3	0	0	0	0	0	0	0	0	0	347	1269967617	XP_022734166.1	225	2e-16	two-component response regulator ORR21-like [Durio zibethinus]	LT594789.1	LT594789	162	3.98513e-78	Theobroma cacao genome assembly, chromosome: II	K14491	ARR-B	two-component response regulator ARR-B family	http://www.genome.jp/dbget-bin/www_bget?ko:K14491	Q940D0	129	1e-06	Two-component response regulator ARR1 OS=Arabidopsis thaliana OX=3702 GN=ARR1 PE=1 SV=2	--	--	--	--	--	--
Cluster-63567.56805	0	0	169.67	0	0	89.61	0	0	133.88	0	0	85.21	0	0	65.81	0	0	40.41	0	0	72.84	0	0	48.25	365	1149825182	XP_020170527.1	136	4.5e-06	oryzain alpha chain-like [Aegilops tauschii subsp. tauschii]	--	--	--	--	--	--	--	--	--	Q9FMH8	124	4.2e-06	Probable cysteine protease RD21B OS=Arabidopsis thaliana OX=3702 GN=RD21B PE=1 SV=1	PF00112	Papain family cysteine protease	GO:0006508	proteolysis	GO:0008234	cysteine-type peptidase activity
Cluster-63567.56806	0	0	77.35	0	0	28.93	1	0	69.62	0	0	54.34	0	0	50.16	0	0	21.52	0.87	0	62.08	0	0	50.89	318	--	--	--	--	--	--	--	--	--	--	--	--	--	--	--	--	--	--	PF00112	Papain family cysteine protease	GO:0006508	proteolysis	GO:0008234	cysteine-type peptidase activity
Cluster-63567.56807	0	0	24.84	0	0	18	0	0	14.77	0	0	13.04	0	0	8.43	0	0	7.13	0	0	7.07	0	0	6.48	381	567134879	XP_006393620.1	138	2.7e-06	cysteine proteinase RD21A [Eutrema salsugineum]	--	--	--	--	--	--	--	--	--	F4JNL3	135	2.3e-07	Probable cysteine protease RDL6 OS=Arabidopsis thaliana OX=3702 GN=RDL6 PE=3 SV=1	PF00112	Papain family cysteine protease	GO:0006508	proteolysis	GO:0008234	cysteine-type peptidase activity
Cluster-60470.0	0	1	4	1	1	4	0	3	0	2	2	5	0	0.15	0.4	0.16	0.15	0.48	0	0.36	0	0.2	0.32	0.75	674	--	--	--	--	--	--	--	--	--	--	--	--	--	--	--	--	--	--	--	--	--	--	--	--
Cluster-5768.2	0	0	0	0	0	0	0	0	0	0	0	0	0	0	0	0	0	0	0	0	0	0	0	0	510	551652717	XP_005829137.1	222	6.7e-16	hypothetical protein GUITHDRAFT_41520, partial [Guillardia theta CCMP2712]	--	--	--	--	--	--	--	--	--	P17970	585	2.1e-59	Potassium voltage-gated channel protein Shab OS=Drosophila melanogaster OX=7227 GN=Shab PE=1 SV=2	PF00520	Ion transport protein	GO:0006811//GO:0055085	ion transport//transmembrane transport	GO:0005216	ion channel activity
Cluster-63567.719	0	0	0	0	0	0	0	2	1	0	0	0	0	0	0	0	0	0	0	0.5	0.31	0	0	0	454	1344052706	XP_023909630.1	187	6.8e-12	mucin-5AC-like [Quercus suber]	--	--	--	--	--	--	--	--	--	--	--	--	--	--	--	--	--	--	--
Cluster-45110.0	0	0	0	1	0	0	0	0	6	0	0	0	0	0	0	0.54	0	0	0	0	2.79	0	0	0	385	970657921	KUF95746.1	278	1.6e-22	Molybdopterin synthase catalytic subunit [Phytophthora nicotianae]	--	--	--	--	--	K03635	MOCS2B, moaE	molybdopterin synthase catalytic subunit	http://www.genome.jp/dbget-bin/www_bget?ko:K03635	Q171H3	303	7.7e-27	Molybdopterin synthase catalytic subunit 1 OS=Aedes aegypti OX=7159 GN=Mocs2-1 PE=3 SV=1	PF02391	MoaE protein	GO:0006777	Mo-molybdopterin cofactor biosynthetic process	--	--
Cluster-20251.0	0	0	0	0	0	2	0	0	2	0	0	3	0	0	0	0	0	0.87	0	0	1.05	0	0	1.64	369	--	--	--	--	--	--	--	--	--	--	--	--	--	--	--	--	--	--	--	--	--	--	--	--
Cluster-63567.715	9	19	47	22	43	49	38	109	66	38	32	35	0.75	1.57	2.7	2.04	3.69	3.36	3.1	7.36	5.53	2.14	2.92	2.99	986	1343983118	XP_023873367.1	516	1e-49	multiprotein-bridging factor 1-like [Quercus suber]	XM_013575597.1	XM_013575597	392	0	Aureobasidium namibiae CBS 147.97 multi protein-bridging factor 1 partial mRNA	--	--	--	--	Q4WX89	345	2.7e-31	Multiprotein-bridging factor 1 OS=Neosartorya fumigata (strain ATCC MYA-4609 / Af293 / CBS 101355 / FGSC A1100) OX=330879 GN=mbf1 PE=3 SV=1	--	--	--	--	--	--
Cluster-63567.714	0	0	0	0	0	0	0	0	0	0	0	0	0	0	0	0	0	0	0	0	0	0	0	0	1703	--	--	--	--	--	--	--	--	--	--	--	--	--	--	Q9VSF2	214	7.2e-16	Mediator of RNA polymerase II transcription subunit 24 OS=Drosophila melanogaster OX=7227 GN=MED24 PE=1 SV=2	PF11277	Mediator complex subunit 24 N-terminal	--	--	--	--
Cluster-63567.717	3	13	4	8	1	6	9	8	1	2	1	0	0.29	1.24	0.27	0.86	0.1	0.48	0.85	0.63	0.1	0.13	0.11	0	888	--	--	--	--	--	KX885105.1	KX885105	34	1.54438e-06	Colletotrichum aenigma strain XY15 mitochondrion, complete genome	--	--	--	--	P02382	336	2.7e-30	Ribosomal protein S5, mitochondrial OS=Emericella nidulans OX=162425 PE=3 SV=1	--	--	--	--	--	--
Cluster-63567.716	38	59	109	117	113	207	133	304	116	126	47	35	0.86	1.33	1.71	2.95	2.66	3.89	2.96	5.61	2.67	1.94	1.17	0.82	2905	--	--	--	--	--	--	--	--	--	--	--	--	--	--	P02382	381	5.3e-35	Ribosomal protein S5, mitochondrial OS=Emericella nidulans OX=162425 PE=3 SV=1	PF07688	KaiA C-terminal domain	GO:0007623//GO:0006468	circadian rhythm//protein phosphorylation	--	--
Cluster-63567.711	2	1	1	0	1	0	1	1	1	0	3	1	0.33	0.16	0.11	0	0.17	0	0.16	0.13	0.16	0	0.54	0.17	628	--	--	--	--	--	--	--	--	--	--	--	--	--	--	--	--	--	--	--	--	--	--	--	--
Cluster-63567.710	0	0	0	0	0	0	0	0	0	0	0	0	0	0	0	0	0	0	0	0	0	0	0	0	396	--	--	--	--	--	XR_002454276.1	XR_002454276	32	8.50816e-06	PREDICTED: Sorghum bicolor small glutamine-rich tetratricopeptide repeat-containing protein 2 (LOC8085852), transcript variant X2, misc_RNA	--	--	--	--	--	--	--	--	--	--	--	--	--	--
Cluster-63567.713	0	0	0	0	0	0	0	0	0	0	0	0	0	0	0	0	0	0	0	0	0	0	0	0	575	--	--	--	--	--	--	--	--	--	--	--	--	--	--	Q6PI53	292	2.2e-25	Mediator of RNA polymerase II transcription subunit 24 OS=Xenopus laevis OX=8355 GN=med24 PE=2 SV=1	PF11277	Mediator complex subunit 24 N-terminal	--	--	--	--
Cluster-63729.0	0	1	0	3	1	0	0	1	0	1	0	1	0	0.33	0	1.14	0.34	0	0	0.27	0	0.23	0	0.34	439	--	--	--	--	--	--	--	--	--	--	--	--	--	--	--	--	--	--	--	--	--	--	--	--
Cluster-46569.0	0	2	2	7	14	0	6	6	0	3	1	1	0	1.29	0.91	5.3	9.18	0	3.74	3.12	0	1.32	0.7	0.66	348	--	--	--	--	--	XM_022901234.1	XM_022901234	213	1.78269e-106	PREDICTED: Durio zibethinus lysine-specific demethylase JMJ706-like (LOC111304571), mRNA	--	--	--	--	--	--	--	--	--	--	--	--	--	--
Cluster-51833.0	1	1	0	0	1	1	0	0	0	0	0	0	0.55	0.55	0	0	0.56	0.45	0	0	0	0	0	0	365	--	--	--	--	--	--	--	--	--	--	--	--	--	--	--	--	--	--	--	--	--	--	--	--
Cluster-63567.2108	0	3	5	2	0	2	3	0	0	4	0	4	0	0.25	0.28	0.18	0	0.14	0.24	0	0	0.22	0	0.34	991	--	--	--	--	--	LT594788.1	LT594788	137	9.56688e-64	Theobroma cacao genome assembly, chromosome: I	--	--	--	--	--	--	--	--	--	--	--	--	--	--
Cluster-21869.0	0	0	13	0	0	572	0	0	266	0	0	224	0	0	0.63	0	0	33.16	0	0	18.84	0	0	16.2	1118	326499920	BAJ90795.1	644	1.7e-64	predicted protein [Hordeum vulgare subsp. vulgare]	--	--	--	--	--	K09584	PDIA6, TXNDC7	protein disulfide-isomerase A6	http://www.genome.jp/dbget-bin/www_bget?ko:K09584	Q63081	620	3.9e-63	Protein disulfide-isomerase A6 OS=Rattus norvegicus OX=10116 GN=Pdia6 PE=1 SV=2	PF00424//PF00578//PF08534//PF00085//PF01216	REV protein (anti-repression trans-activator protein)//AhpC/TSA family//Redoxin//Thioredoxin//Calsequestrin	GO:0045454//GO:0055114//GO:0006355	cell redox homeostasis//oxidation-reduction process//regulation of transcription, DNA-templated	GO:0016491//GO:0016209//GO:0005509//GO:0003700	oxidoreductase activity//antioxidant activity//calcium ion binding//DNA-binding transcription factor activity
Cluster-63567.2105	0	0	0	0	0	0	0	0	0	0	0	0	0	0	0	0	0	0	0	0	0	0	0	0	389	--	--	--	--	--	--	--	--	--	--	--	--	--	--	--	--	--	--	PF03810	Importin-beta N-terminal domain	GO:0006886	intracellular protein transport	GO:0008536	Ran GTPase binding
Cluster-63567.2104	36	48	70	92	108	105	37	28	51	27	34	53	1.95	2.58	2.62	5.56	6.06	4.7	1.97	1.23	2.79	0.99	2.02	2.96	1370	1204922090	XP_021293987.1	612	1.1e-60	mitotic apparatus protein p62 [Herrania umbratica]	LT594793.1	LT594793	737	0	Theobroma cacao genome assembly, chromosome: VI	--	--	--	--	--	--	--	--	PF00832	Ribosomal L39 protein	GO:0006412//GO:0042254	translation//ribosome biogenesis	GO:0003735	structural constituent of ribosome
Cluster-63567.2107	0	0	1	0	0	1	0	0	0	0	0	1	0	0	0.06	0	0	0.08	0	0	0	0	0	0.1	912	1523517952	RQM15825.1	269	4.3e-21	hypothetical protein DD237_003028 [Peronospora effusa]	--	--	--	--	--	K20352	TMED10, ERV25	p24 family protein delta-1	http://www.genome.jp/dbget-bin/www_bget?ko:K20352	B3NZM5	734	1.9e-76	Transmembrane emp24 domain-containing protein eca OS=Drosophila erecta OX=7220 GN=eca PE=3 SV=1	--	--	--	--	--	--
Cluster-63567.2106	5	1	54	0	5	9	4.96	4	2	5	0	7	0.21	0.04	1.59	0	0.22	0.32	0.21	0.14	0.09	0.14	0	0.31	1670	1269869096	XP_022775665.1	1710	6.3e-188	GDSL esterase/lipase At1g74460-like [Durio zibethinus]	XM_022919930.1	XM_022919930	950	0	PREDICTED: Durio zibethinus GDSL esterase/lipase At1g74460-like (LOC111317494), mRNA	--	--	--	--	Q9CA68	1407	3.3e-154	GDSL esterase/lipase At1g74460 OS=Arabidopsis thaliana OX=3702 GN=At1g74460 PE=2 SV=1	PF00657	GDSL-like Lipase/Acylhydrolase	--	--	GO:0016788	hydrolase activity, acting on ester bonds
Cluster-63567.2101	0	0	0	0	0	0	0	0	0	0	0	0	0	0	0	0	0	0	0	0	0	0	0	0	1167	--	--	--	--	--	--	--	--	--	--	--	--	--	--	Q29M42	149	1.7e-08	Coiled-coil and C2 domain-containing protein 1-like OS=Drosophila pseudoobscura pseudoobscura OX=46245 GN=GA18377 PE=3 SV=2	--	--	--	--	--	--
Cluster-1830.0	0	0	0	0	0	0	0	0	0	0	0	0	0	0	0	0	0	0	0	0	0	0	0	0	496	--	--	--	--	--	--	--	--	--	--	--	--	--	--	--	--	--	--	--	--	--	--	--	--
Cluster-63567.2103	0	0	0	0	0	0	0	0	0	0	0	0	0	0	0	0	0	0	0	0	0	0	0	0	496	--	--	--	--	--	--	--	--	--	--	--	--	--	--	--	--	--	--	--	--	--	--	--	--
Cluster-63567.2102	0	0	0	0	0	0	0	0	0	0	0	0	0	0	0	0	0	0	0	0	0	0	0	0	792	--	--	--	--	--	--	--	--	--	--	--	--	--	--	--	--	--	--	--	--	--	--	--	--
Cluster-57603.0	1	0	0	0	0	0	0	0	0	0	0	3	0.83	0	0	0	0	0	0	0	0	0	0	2.57	325	--	--	--	--	--	--	--	--	--	--	--	--	--	--	--	--	--	--	--	--	--	--	--	--
Cluster-13553.0	0	0	0	0	0	2	0	0	3	0	0	0	0	0	0	0	0	1.13	0	0	2.05	0	0	0	341	--	--	--	--	--	--	--	--	--	--	--	--	--	--	--	--	--	--	--	--	--	--	--	--
Cluster-51990.0	1	0	15	0	1	0	0	0	3	3	3	4	0.1	0	1.03	0	0.1	0	0	0	0.3	0.2	0.33	0.41	867	508705349	EOX97245.1	248	1.1e-18	Mads box protein, putative [Theobroma cacao]	XM_022866245.1	XM_022866245	141	4.97718e-66	PREDICTED: Durio zibethinus hydroxyproline O-galactosyltransferase GALT3 (LOC111279262), transcript variant X1, mRNA	--	--	--	--	--	--	--	--	PF11857	Domain of unknown function (DUF3377)	--	--	GO:0004222	metalloendopeptidase activity
Cluster-41969.0	0	0	5	0	0	0	1	0	0	0	0	0	0	0	1.8	0	0	0	0.5	0	0	0	0	0	374	--	--	--	--	--	CP023744.1	CP023744	143	1.57834e-67	Gossypium hirsutum cultivar TM1 chromosome D11	--	--	--	--	--	--	--	--	--	--	--	--	--	--
Cluster-20236.0	0	0	10	0	0	149	0	0	74	0	0	42	0	0	0.16	0	0	2.88	0	0	1.75	0	0	1.01	2827	--	--	--	--	--	--	--	--	--	--	--	--	--	--	--	--	--	--	PF02140//PF03742	Galactose binding lectin domain//PetN	GO:0006118//GO:0017004	obsolete electron transport//cytochrome complex assembly	GO:0045158//GO:0030246	electron transporter, transferring electrons within cytochrome b6/f complex of photosystem II activity//carbohydrate binding
Cluster-8977.0	0	0	0	0	0	0	0	0	2	0	0	1	0	0	0	0	0	0	0	0	0.5	0	0	0.26	501	--	--	--	--	--	--	--	--	--	--	--	--	--	--	Q1RMS5	145	2.1e-08	Nuclear RNA export factor 1 OS=Bos taurus OX=9913 GN=NXF1 PE=2 SV=1	PF03943	TAP C-terminal domain	GO:0051028	mRNA transport	--	--
Cluster-22910.2	64	75	184	66	49	138.04	75	106	118	147	76	169.97	2.39	2.78	4.74	2.74	1.9	4.27	2.75	3.22	4.46	3.73	3.12	6.55	1868	1204928369	XP_021297341.1	1612	1.6e-176	E3 ubiquitin-protein ligase SINAT5-like [Herrania umbratica]	XM_022909050.1	XM_022909050	938	0	PREDICTED: Durio zibethinus E3 ubiquitin-protein ligase SINAT5-like (LOC111309991), transcript variant X2, mRNA	K04506	SIAH1	E3 ubiquitin-protein ligase SIAH1	http://www.genome.jp/dbget-bin/www_bget?ko:K04506	Q10L91	1409	2.1e-154	E3 ubiquitin-protein ligase DIS1 OS=Oryza sativa subsp. japonica OX=39947 GN=DIS1 PE=1 SV=1	PF06905//PF03145	Fas apoptotic inhibitory molecule (FAIM1)//Seven in absentia protein family	GO:0006511//GO:0043066//GO:0007275	ubiquitin-dependent protein catabolic process//negative regulation of apoptotic process//multicellular organism development	--	--
Cluster-22910.0	0	0	208	0	0	122	0	0	122	0	0	167	0	0	4.84	0	0	3.41	0	0	4.17	0	0	5.82	2039	--	--	--	--	--	--	--	--	--	--	--	--	--	--	--	--	--	--	--	--	--	--	--	--
Cluster-22910.1	0	2	1	1	0	0	0	3	0	0	0	0	0	0.57	0.2	0.33	0	0	0	0.69	0	0	0	0	470	1269986747	XP_022744426.1	238	8.6e-18	E3 ubiquitin-protein ligase SINAT5-like isoform X2 [Durio zibethinus]	LT594797.1	LT594797	139	3.38249e-65	Theobroma cacao genome assembly, chromosome: X	--	--	--	--	--	--	--	--	--	--	--	--	--	--
Cluster-63567.61368	0	0	0	0	0	0	0	0	0	0	0	0	0	0	0	0	0	0	0	0	0	0	0	0	735	--	--	--	--	--	--	--	--	--	--	--	--	--	--	--	--	--	--	--	--	--	--	--	--
Cluster-37609.0	0	1	0	0	0	0	0	1	0	2	0	4	0	0.1	0	0	0	0	0	0.08	0	0.13	0	0.4	882	326506628	BAJ91355.1	167	2.8e-09	predicted protein [Hordeum vulgare subsp. vulgare]	--	--	--	--	--	--	--	--	--	O42799	141	1.1e-07	Allergen Asp f 7 OS=Neosartorya fumigata (strain ATCC MYA-4609 / Af293 / CBS 101355 / FGSC A1100) OX=330879 GN=AFUA_4G06670 PE=1 SV=2	--	--	--	--	--	--
Cluster-57205.0	2	1	0	2	1	0	2	2	5	0	0	0	0.54	0.27	0	0.61	0.28	0	0.53	0.44	1.34	0	0	0	483	--	--	--	--	--	--	--	--	--	--	--	--	--	--	--	--	--	--	--	--	--	--	--	--
Cluster-66878.1	3	0	42	4	3.01	16	4	5	39	1	1	21	0.13	0	1.23	0.19	0.13	0.56	0.17	0.17	1.68	0.03	0.05	0.92	1674	1269915827	XP_022769659.1	829	9e-86	cell number regulator 6-like [Durio zibethinus]	XM_022913924.1	XM_022913924	643	0	PREDICTED: Durio zibethinus cell number regulator 6-like (LOC111313262), mRNA	--	--	--	--	B6SGC5	563	2.4e-56	Cell number regulator 6 OS=Zea mays OX=4577 GN=CNR6 PE=2 SV=1	PF08992	Quinohemoprotein amine dehydrogenase, gamma subunit	GO:0055114	oxidation-reduction process	GO:0016638	oxidoreductase activity, acting on the CH-NH2 group of donors
Cluster-25394.0	0	0	1	0	0	0	0	0	1	0	0	0	0	0	0.18	0	0	0	0	0	0.26	0	0	0	492	944082451	KQK17803.1	359	8.4e-32	hypothetical protein BRADI_1g36830v3 [Brachypodium distachyon]	XM_014321467.1	XM_014321467	65	4.86288e-24	Trichosporon asahii var. asahii CBS 2479 26S protease regulatory subunit 6B partial mRNA	K03066	PSMC5, RPT6	26S proteasome regulatory subunit T6	http://www.genome.jp/dbget-bin/www_bget?ko:K03066	P62196	366	4.9e-34	26S proteasome regulatory subunit 8 OS=Mus musculus OX=10090 GN=Psmc5 PE=1 SV=1	--	--	--	--	--	--
Cluster-63567.10317	106	92	147	95	79	83	98	87	89	126	83	72	1.03	0.89	0.98	1.02	0.79	0.67	0.93	0.69	0.88	0.83	0.88	0.72	6432	1269895157	XP_022758497.1	3002	0	pentatricopeptide repeat-containing protein At2g41080 [Durio zibethinus]	XM_022902762.1	XM_022902762	1639	0	PREDICTED: Durio zibethinus pentatricopeptide repeat-containing protein At2g41080 (LOC111305334), mRNA	--	--	--	--	Q8S9M4	2079	1.5e-231	Pentatricopeptide repeat-containing protein At2g41080 OS=Arabidopsis thaliana OX=3702 GN=PCMP-H29 PE=2 SV=2	PF11107//PF14432	Fanconi anemia group F protein (FANCF)//DYW family of nucleic acid deaminases	GO:0036297	interstrand cross-link repair	GO:0008270	zinc ion binding
Cluster-27925.0	0	0	0	0	0	0	0	4	1	0	0	0	0	0	0	0	0	0	0	0.75	0.23	0	0	0	520	1173952154	OQR99890.1	517	4.2e-50	glutaryl-CoA dehydrogenase [Achlya hypogyna]	--	--	--	--	--	K00252	GCDH, gcdH	glutaryl-CoA dehydrogenase	http://www.genome.jp/dbget-bin/www_bget?ko:K00252	Q2KHZ9	517	1.6e-51	Glutaryl-CoA dehydrogenase, mitochondrial OS=Bos taurus OX=9913 GN=GCDH PE=2 SV=1	PF02771//PF02770	Acyl-CoA dehydrogenase, N-terminal domain//Acyl-CoA dehydrogenase, middle domain	GO:0055114	oxidation-reduction process	GO:0016627//GO:0050660	oxidoreductase activity, acting on the CH-CH group of donors//flavin adenine dinucleotide binding
Cluster-63380.0	2	0	1	0	0	3	1	0	2	0	0	1	0.46	0	0.16	0	0	0.56	0.22	0	0.46	0	0	0.23	524	1050642614	XP_017644548.1	452	1.5e-42	PREDICTED: putative F-box protein At5g55150 [Gossypium arboreum]	XM_007022931.2	XM_007022931	121	3.85365e-55	PREDICTED: Theobroma cacao uncharacterized LOC18595112 (LOC18595112), mRNA	--	--	--	--	--	--	--	--	--	--	--	--	--	--
Cluster-27878.0	0	0	11	0	0	0	0	0	1	0	0	0	0	0	1.09	0	0	0	0	0	0.14	0	0	0	681	--	--	--	--	--	CP022833.1	CP022833	101	6.66945e-44	Parastagonospora nodorum isolate Sn2000 chromosome 5 sequence	--	--	--	--	--	--	--	--	PF00430//PF09090//PF00739//PF05132	ATP synthase B/B' CF(0)//MIF4G like//Trans-activation protein X//RNA polymerase III RPC4	GO:0006383//GO:0015986//GO:0019079//GO:0016070	transcription by RNA polymerase III//ATP synthesis coupled proton transport//viral genome replication//RNA metabolic process	GO:0003677//GO:0015078	DNA binding//proton transmembrane transporter activity
Cluster-9995.0	0	0	0	0	0	12	0	0	7	0	0	12	0	0	0	0	0	0.65	0	0	0.46	0	0	0.81	1176	300261479	EFJ45692.1	786	6.2e-81	hypothetical protein VOLCADRAFT_42065, partial [Volvox carteri f. nagariensis]	XM_028074048.1	XM_028074048	33	7.42561e-06	PREDICTED: Vigna unguiculata uncharacterized LOC114186047 (LOC114186047), mRNA	K14538	NUG1, GNL3	nuclear GTP-binding protein	http://www.genome.jp/dbget-bin/www_bget?ko:K14538	Q8MT06	940	3.3e-100	Guanine nucleotide-binding protein-like 3 homolog OS=Drosophila melanogaster OX=7227 GN=Ns1 PE=1 SV=2	PF03193//PF01926//PF04548//PF02826//PF00009//PF00025//PF02421	RsgA GTPase//50S ribosome-binding GTPase//AIG1 family//D-isomer specific 2-hydroxyacid dehydrogenase, NAD binding domain//Elongation factor Tu GTP binding domain//ADP-ribosylation factor family//Ferrous iron transport protein B	GO:0055114	oxidation-reduction process	GO:0003924//GO:0051287//GO:0005525	GTPase activity//NAD binding//GTP binding
Cluster-30393.0	0	0	0	0	3	3	0	0	0	0	0	0	0	0	0	0	0.81	0.64	0	0	0	0	0	0	490	1032147998	OAO12298.1	161	7.6e-09	ribosomal protein 30 40S small ribosomal subunit [Blastocystis sp. ATCC 50177/Nand II]	XM_016370151.1	XM_016370151	115	7.76522e-52	Exophiala mesophila 40S ribosomal protein S30 mRNA	K02983	RP-S30e, RPS30	small subunit ribosomal protein S30e	http://www.genome.jp/dbget-bin/www_bget?ko:K02983	P0CX34	197	1.9e-14	40S ribosomal protein S30-B OS=Saccharomyces cerevisiae (strain ATCC 204508 / S288c) OX=559292 GN=RPS30B PE=1 SV=1	PF04758	Ribosomal protein S30	GO:0006412//GO:0042254	translation//ribosome biogenesis	GO:0003735	structural constituent of ribosome
Cluster-15963.0	0	0	0	0	0	0	0	0	6	0	0	0	0	0	0	0	0	0	0	0	5.28	0	0	0	319	1344013010	XP_023889125.1	468	1.2e-44	glucose-6-phosphate 1-dehydrogenase [Quercus suber]	--	--	--	--	--	K00036	G6PD, zwf	glucose-6-phosphate 1-dehydrogenase	http://www.genome.jp/dbget-bin/www_bget?ko:K00036	P41764	475	7.2e-47	Glucose-6-phosphate 1-dehydrogenase OS=Emericella nidulans (strain FGSC A4 / ATCC 38163 / CBS 112.46 / NRRL 194 / M139) OX=227321 GN=gsdA PE=3 SV=2	PF02781	Glucose-6-phosphate dehydrogenase, C-terminal domain	GO:0006749//GO:0006098//GO:0006006//GO:0055114	glutathione metabolic process//pentose-phosphate shunt//glucose metabolic process//oxidation-reduction process	GO:0050661//GO:0004345	NADP binding//glucose-6-phosphate dehydrogenase activity
Cluster-31699.0	0	0	31	0	3	720	0	0	343	0	0	222	0	0	0.49	0	0.07	13.53	0	0	7.89	0	0	5.2	2904	971515949	GAQ82246.1	975	1.8e-102	hypothetical protein KFL_001050100 [Klebsormidium nitens]	--	--	--	--	--	K09613	COPS5, CSN5	COP9 signalosome complex subunit 5	http://www.genome.jp/dbget-bin/www_bget?ko:K09613	Q9TZC4	1468	4.8e-161	Integrin-linked protein kinase homolog pat-4 OS=Caenorhabditis elegans OX=6239 GN=pat-4 PE=1 SV=1	PF00069//PF13606//PF04833//PF07714//PF01398//PF03665//PF00023	Protein kinase domain//Ankyrin repeat//COBRA-like protein//Protein tyrosine and serine/threonine kinase//JAB1/Mov34/MPN/PAD-1 ubiquitin protease//Uncharacterised protein family (UPF0172)//Ankyrin repeat	GO:0006468//GO:0010215	protein phosphorylation//cellulose microfibril organization	GO:0005524//GO:0004672//GO:0005515	ATP binding//protein kinase activity//protein binding
Cluster-56800.1	0	0	0	0	0	0	0	0	0	0	1	0	0	0	0	0	0	0	0	0	0	0	0.54	0	379	--	--	--	--	--	--	--	--	--	--	--	--	--	--	--	--	--	--	--	--	--	--	--	--
Cluster-54240.1	13	15	43	5	22	63	12	25	45	31	21	44	2.09	2.4	4.78	0.91	3.65	8.32	1.89	3.26	7.25	3.39	3.7	7.27	636	1347692757	PPR93434.1	551	5.9e-54	hypothetical protein GOBAR_AA27243 [Gossypium barbadense]	XM_022872620.1	XM_022872620	439	0	PREDICTED: Durio zibethinus nuclear transcription factor Y subunit B-3-like (LOC111283931), mRNA	K08065	NFYB	nuclear transcription Y subunit beta	http://www.genome.jp/dbget-bin/www_bget?ko:K08065	O23310	492	1.6e-48	Nuclear transcription factor Y subunit B-3 OS=Arabidopsis thaliana OX=3702 GN=NFYB3 PE=1 SV=1	PF00125	Core histone H2A/H2B/H3/H4	--	--	GO:0003677	DNA binding
Cluster-54240.0	7	8	19	5	10	26	7	6	22	14	3	14	2.47	2.83	4.7	2.03	3.63	7.55	2.41	1.72	7.75	3.37	1.17	5.09	428	--	--	--	--	--	--	--	--	--	--	--	--	--	--	--	--	--	--	--	--	--	--	--	--
Cluster-51641.0	0	0	2	0	0	0	3	0	0	1	2	0	0	0	0.47	0	0	0	0.98	0	0	0.23	0.73	0	438	--	--	--	--	--	--	--	--	--	--	--	--	--	--	--	--	--	--	--	--	--	--	--	--
Cluster-63567.37247	56	42	28	32	13	26	53	29	9	47	23	11	2.07	1.54	0.71	1.32	0.5	0.8	1.93	0.87	0.34	1.18	0.93	0.42	1883	508703803	EOX95699.1	966	1.3e-101	Embryo defective 1703, putative isoform 2 [Theobroma cacao]	XM_018119889.1	XM_018119889	873	0	PREDICTED: Theobroma cacao uncharacterized LOC18613973 (LOC18613973), transcript variant X3, mRNA	--	--	--	--	--	--	--	--	--	--	--	--	--	--
Cluster-63567.37246	2	16	22	26	1	6	15	20.09	5	26	10	4	0.15	1.23	1.17	2.24	0.08	0.38	1.13	1.26	0.39	1.36	0.85	0.32	1042	1063460382	XP_017975372.1	1006	1.7e-106	PREDICTED: uncharacterized protein LOC18613973 isoform X2 [Theobroma cacao]	XM_018119889.1	XM_018119889	625	0	PREDICTED: Theobroma cacao uncharacterized LOC18613973 (LOC18613973), transcript variant X3, mRNA	--	--	--	--	--	--	--	--	PF04277//PF00895	Oxaloacetate decarboxylase, gamma chain//ATP synthase protein 8	GO:0006090//GO:0006814//GO:0006560//GO:0006525//GO:0036376//GO:0015986	pyruvate metabolic process//sodium ion transport//proline metabolic process//arginine metabolic process//sodium ion export across plasma membrane//ATP synthesis coupled proton transport	GO:0008948//GO:0015078//GO:0015081	oxaloacetate decarboxylase activity//proton transmembrane transporter activity//sodium ion transmembrane transporter activity
Cluster-63567.37245	4	3	38	0	0	9	0	1	28	0	0	2	0.9	0.68	5.97	0	0	1.67	0	0.18	6.33	0	0	0.47	526	1269937655	XP_022718120.1	138	3.8e-06	uncharacterized protein LOC111276639 [Durio zibethinus]	--	--	--	--	--	--	--	--	--	--	--	--	--	PF01129//PF06160	NAD:arginine ADP-ribosyltransferase//Septation ring formation regulator, EzrA	GO:0000921//GO:0006471	septin ring assembly//protein ADP-ribosylation	GO:0003956	NAD(P)+-protein-arginine ADP-ribosyltransferase activity
Cluster-63567.22978	1190	1140	1868	1075	847.74	1171.98	1133	1261	1186.32	1466	925	989.06	18.8	17.87	20.35	18.85	13.88	15.34	17.58	16.2	19	15.71	16.03	16.13	4055	1204921391	XP_021293608.1	1379	3.7e-149	pyruvate dehydrogenase E1 component subunit alpha-1, mitochondrial [Herrania umbratica]	XM_022870519.1	XM_022870519	756	0	PREDICTED: Durio zibethinus pyruvate dehydrogenase E1 component subunit alpha-1, mitochondrial (LOC111282442), mRNA	K00161	PDHA, pdhA	pyruvate dehydrogenase E1 component alpha subunit	http://www.genome.jp/dbget-bin/www_bget?ko:K00161	P52902	1232	1.6e-133	Pyruvate dehydrogenase E1 component subunit alpha, mitochondrial OS=Pisum sativum OX=3888 PE=2 SV=1	PF00676//PF13292//PF02775	Dehydrogenase E1 component//1-deoxy-D-xylulose-5-phosphate synthase//Thiamine pyrophosphate enzyme, C-terminal TPP binding domain	GO:0006694//GO:0016114	steroid biosynthetic process//terpenoid biosynthetic process	GO:0030976//GO:0016624//GO:0003824//GO:0008661	thiamine pyrophosphate binding//oxidoreductase activity, acting on the aldehyde or oxo group of donors, disulfide as acceptor//catalytic activity//1-deoxy-D-xylulose-5-phosphate synthase activity
Cluster-63567.37243	17	23	13	3	1	5	8	11	5	15	10	5	1.07	1.44	0.57	0.21	0.07	0.26	0.5	0.56	0.32	0.64	0.69	0.33	1213	--	--	--	--	--	LT594790.1	LT594790	139	9.10946e-65	Theobroma cacao genome assembly, chromosome: III	--	--	--	--	--	--	--	--	--	--	--	--	--	--
Cluster-63567.37242	78.08	95.3	111	63	53	42.05	91.01	91	54	142	73	56.01	7.35	8.92	7.22	6.65	5.16	3.26	8.4	6.97	5.12	9.09	7.55	5.43	901	1063510105	XP_017978676.1	328	6e-28	PREDICTED: protein FLX-like 3 [Theobroma cacao]	XM_022867824.1	XM_022867824	523	0	PREDICTED: Durio zibethinus protein FLX-like 3 (LOC111280431), transcript variant X10, mRNA	--	--	--	--	Q9C717	139	1.9e-07	Protein FLX-like 3 OS=Arabidopsis thaliana OX=3702 GN=FLXL3 PE=1 SV=1	--	--	--	--	--	--
Cluster-63567.37241	18	20	21.03	12	14	13	15	28	9	19	9	5	1.2	1.32	0.97	0.89	0.96	0.71	0.98	1.51	0.6	0.86	0.66	0.34	1165	--	--	--	--	--	LT594793.1	LT594793	299	9.95285e-154	Theobroma cacao genome assembly, chromosome: VI	--	--	--	--	--	--	--	--	PF06373	Cocaine and amphetamine regulated transcript protein (CART)	GO:0009267//GO:0008343//GO:0032099//GO:0000186//GO:0007186	cellular response to starvation//adult feeding behavior//negative regulation of appetite//activation of MAPKK activity//G protein-coupled receptor signaling pathway	--	--
Cluster-63567.37240	4	16	10	9	17	13	19	14	6	9	9	8	1.04	4.15	1.81	2.66	4.55	2.77	4.82	2.95	1.56	1.59	2.57	2.14	491	--	--	--	--	--	XR_002689038.1	XR_002689038	102	1.31148e-44	PREDICTED: Durio zibethinus protein FLX-like 3 (LOC111280431), transcript variant X9, misc_RNA	--	--	--	--	--	--	--	--	--	--	--	--	--	--
Cluster-63567.22973	41	36	94	31	39	141	32	49	63	64	27	68	1.37	1.19	2.16	1.15	1.35	3.89	1.05	1.33	2.12	1.45	0.99	2.34	2063	1269926156	XP_022775117.1	1557	4.3e-170	BTB/POZ and TAZ domain-containing protein 4-like isoform X1 [Durio zibethinus]	XM_022919382.1	XM_022919382	903	0	PREDICTED: Durio zibethinus BTB/POZ and TAZ domain-containing protein 4-like (LOC111317061), transcript variant X1, mRNA	--	--	--	--	Q9FJX5	1141	2.8e-123	BTB/POZ and TAZ domain-containing protein 4 OS=Arabidopsis thaliana OX=3702 GN=BT4 PE=1 SV=1	PF01885//PF00651//PF02135	RNA 2'-phosphotransferase, Tpt1 / KptA family//BTB/POZ domain//TAZ zinc finger	GO:0006355//GO:0042967//GO:0006388	regulation of transcription, DNA-templated//obsolete acyl-carrier-protein biosynthetic process//tRNA splicing, via endonucleolytic cleavage and ligation	GO:0016772//GO:0004402//GO:0003712//GO:0008270//GO:0005515	transferase activity, transferring phosphorus-containing groups//histone acetyltransferase activity//transcription coregulator activity//zinc ion binding//protein binding
Cluster-63567.22972	6.58	8.14	9.03	5.06	0	8.11	6.02	9.01	10.04	9	5.35	5.04	0.38	0.47	0.36	0.33	0	0.39	0.34	0.42	0.59	0.35	0.34	0.3	1299	1269870136	XP_022719370.1	427	2.9e-39	3-oxoacyl-[acyl-carrier-protein] synthase III, chloroplastic-like isoform X5 [Durio zibethinus]	LT594790.1	LT594790	255	3.20627e-129	Theobroma cacao genome assembly, chromosome: III	K00648	fabH	3-oxoacyl-	http://www.genome.jp/dbget-bin/www_bget?ko:K00648	P49244	341	1e-30	3-oxoacyl-[acyl-carrier-protein] synthase 3 A, chloroplastic OS=Cuphea wrightii OX=35942 GN=KAS3A PE=2 SV=2	--	--	--	--	--	--
Cluster-63567.22971	96.23	79.4	92.34	38.9	7	53.93	47	62	29	76.45	80.04	37.15	8.08	6.63	5.36	3.66	0.61	3.74	3.87	4.23	2.45	4.36	7.38	3.21	978	1063504259	XP_007027241.2	1046	3.6e-111	PREDICTED: E3 ubiquitin-protein ligase UPL4 isoform X1 [Theobroma cacao]	XM_022911682.1	XM_022911682	560	0	PREDICTED: Durio zibethinus E3 ubiquitin-protein ligase UPL4-like (LOC111311875), transcript variant X9, mRNA	K10590	TRIP12	E3 ubiquitin-protein ligase TRIP12	http://www.genome.jp/dbget-bin/www_bget?ko:K10590	Q9LYZ7	593	4.7e-60	E3 ubiquitin-protein ligase UPL4 OS=Arabidopsis thaliana OX=3702 GN=UPL4 PE=3 SV=1	PF06816	NOTCH protein	GO:0030154	cell differentiation	--	--
Cluster-63567.22970	3	2	0	0	0	0	0	3	0	0	0	1	2.61	1.76	0	0	0	0	0	2.11	0	0	0	0.9	321	--	--	--	--	--	LT594794.1	LT594794	46	1.11449e-13	Theobroma cacao genome assembly, chromosome: VII	--	--	--	--	--	--	--	--	--	--	--	--	--	--
Cluster-63567.22977	0	4	5	2	0	0	0	0	0	0	0	0	0	3.86	3.43	2.31	0	0	0	0	0	0	0	0	314	1572935368	RZC21519.1	168	7.5e-10	Heme-binding-like protein, chloroplastic isoform B [Glycine soja]	--	--	--	--	--	--	--	--	--	--	--	--	--	--	--	--	--	--	--
Cluster-38950.0	0	0	0	0	3	0	0	0	0	0	0	0	0	0	0	0	1.95	0	0	0	0	0	0	0	349	--	--	--	--	--	XM_018528004.1	XM_018528004	231	1.76321e-116	Alternaria alternata hypothetical protein partial mRNA	--	--	--	--	--	--	--	--	--	--	--	--	--	--
Cluster-63567.37249	6	0	0	1	0	1	0	4	0	2.11	0	1	2.54	0	0	0.49	0	0.35	0	1.37	0	0.61	0	0.44	399	--	--	--	--	--	--	--	--	--	--	--	--	--	--	--	--	--	--	--	--	--	--	--	--
Cluster-63567.37248	975.15	1071.47	1360.25	545.35	448.15	578.77	1039.68	866.28	731.77	1165.06	809.25	662.09	52.37	57.16	50.43	32.66	24.91	25.69	54.81	37.83	39.71	42.49	47.71	36.66	1380	1344129839	PPE02178.1	407	6.4e-37	hypothetical protein GOBAR_DD00776 [Gossypium barbadense]	XM_022919557.1	XM_022919557	381	0	PREDICTED: Durio zibethinus splicing factor U2af large subunit B-like (LOC111317166), transcript variant X3, mRNA	K12837	U2AF2	splicing factor U2AF 65 kDa subunit	http://www.genome.jp/dbget-bin/www_bget?ko:K12837	Q9ZR39	248	6.7e-20	Splicing factor U2af large subunit A OS=Nicotiana plumbaginifolia OX=4092 GN=U2AF65A PE=2 SV=1	--	--	--	--	--	--
Cluster-65611.0	180	130	170	114	73	55	128	213	133	478	248	177	5.32	3.81	3.47	3.75	2.23	1.35	3.72	5.12	3.98	9.59	8.04	5.4	2291	1269980505	XP_022741057.1	1272	5.3e-137	very-long-chain 3-oxoacyl-CoA reductase-like [Durio zibethinus]	XM_022918220.1	XM_022918220	916	0	PREDICTED: Durio zibethinus very-long-chain 3-oxoacyl-CoA reductase-like (LOC111316209), transcript variant X1, mRNA	--	--	--	--	P14802	170	1.2e-10	Uncharacterized oxidoreductase YoxD OS=Bacillus subtilis (strain 168) OX=224308 GN=yoxD PE=3 SV=2	PF02737	3-hydroxyacyl-CoA dehydrogenase, NAD binding domain	GO:0006568//GO:0006550//GO:0006633//GO:0018874//GO:0006631//GO:0006552//GO:0006554//GO:0055114//GO:0006574	tryptophan metabolic process//isoleucine catabolic process//fatty acid biosynthetic process//benzoate metabolic process//fatty acid metabolic process//leucine catabolic process//lysine catabolic process//oxidation-reduction process//valine catabolic process	GO:0016491//GO:0003857	oxidoreductase activity//3-hydroxyacyl-CoA dehydrogenase activity
Cluster-58313.0	0	0	0	0	0	0	0	0	0	3	1	0	0	0	0	0	0	0	0	0	0	0.7	0.38	0	433	1269983188	XP_022742510.1	559	4.8e-55	uncharacterized protein LOC111293811 [Durio zibethinus]	XM_022886775.1	XM_022886775	336	9.53257e-175	PREDICTED: Durio zibethinus uncharacterized LOC111293811 (LOC111293811), mRNA	--	--	--	--	--	--	--	--	PF00560//PF13855	Leucine Rich Repeat//Leucine rich repeat	--	--	GO:0005515	protein binding
Cluster-42665.0	0	0	0	0	1	0	1	1	0	0	0	0	0	0	0	0	0.37	0	0.35	0.29	0	0	0	0	425	1344000594	XP_023882540.1	358	9.4e-32	CTD kinase subunit alpha-like [Quercus suber]	--	--	--	--	--	--	--	--	--	O14098	203	3.4e-15	CTD kinase subunit alpha OS=Schizosaccharomyces pombe (strain 972 / ATCC 24843) OX=284812 GN=lsk1 PE=1 SV=1	PF00069	Protein kinase domain	GO:0006468	protein phosphorylation	GO:0005524//GO:0004672	ATP binding//protein kinase activity
Cluster-57948.0	19	16	44	14	45	35	25	56	31	23	13	14	0.47	0.4	0.76	0.39	1.16	0.72	0.61	1.14	0.78	0.39	0.36	0.36	2666	1344074662	XP_023921202.1	2439	2.9e-272	serine/threonine-protein kinase srk1-like [Quercus suber]	XM_013489672.1	XM_013489672	1428	0	Aureobasidium subglaciale EXF-2481 hypothetical protein mRNA	K08794	CAMK1	calcium/calmodulin-dependent protein kinase I	http://www.genome.jp/dbget-bin/www_bget?ko:K08794	O94547	1251	6.4e-136	Serine/threonine-protein kinase srk1 OS=Schizosaccharomyces pombe (strain 972 / ATCC 24843) OX=284812 GN=srk1 PE=1 SV=1	PF07714//PF00069//PF01484	Protein tyrosine and serine/threonine kinase//Protein kinase domain//Nematode cuticle collagen N-terminal domain	GO:0006468	protein phosphorylation	GO:0042302//GO:0004672//GO:0005524	structural constituent of cuticle//protein kinase activity//ATP binding
Cluster-56431.0	0	0	0	0	0	0	0	0	1	0	3	2	0	0	0	0	0	0	0	0	0.41	0	1.36	0.85	403	--	--	--	--	--	--	--	--	--	--	--	--	--	--	--	--	--	--	--	--	--	--	--	--
Cluster-59256.0	3	0	12	3	1	1	1	2	1	1	2	1	0.34	0	0.94	0.38	0.12	0.09	0.11	0.18	0.11	0.08	0.25	0.12	791	--	--	--	--	--	LT594788.1	LT594788	244	2.50093e-123	Theobroma cacao genome assembly, chromosome: I	--	--	--	--	--	--	--	--	--	--	--	--	--	--
Cluster-34408.0	0	2	0	0	0	1	0	0	0	0	0	2	0	0.25	0	0	0	0.1	0	0	0	0	0	0.26	734	1344029032	XP_023897584.1	765	1e-78	endoplasmic reticulum vesicle protein 25-like [Quercus suber]	CP031388.1	CP031388	95	1.55881e-40	Epichloe festucae Fl1 chromosome 4, complete sequence	K20352	TMED10, ERV25	p24 family protein delta-1	http://www.genome.jp/dbget-bin/www_bget?ko:K20352	Q5B5L5	672	2.4e-69	Endoplasmic reticulum vesicle protein 25 OS=Emericella nidulans (strain FGSC A4 / ATCC 38163 / CBS 112.46 / NRRL 194 / M139) OX=227321 GN=erv25 PE=3 SV=1	--	--	--	--	--	--
Cluster-63567.52656	1	0	4	1	0	1	0	0	2	2	0	1	0.52	0	1.47	0.61	0	0.43	0	0	1.04	0.71	0	0.54	371	1137224902	OMO89641.1	137	3.5e-06	Transcription factor, TCP [Corchorus capsularis]	XM_022880425.1	XM_022880425	68	7.70272e-26	PREDICTED: Durio zibethinus transcription factor TCP19-like (LOC111289406), mRNA	--	--	--	--	--	--	--	--	--	--	--	--	--	--
Cluster-12311.0	0	0	0	0	0	27	0	0	33	0	0	10	0	0	0	0	0	1.64	0	0	2.45	0	0	0.76	1078	412990260	CCO19578.1	274	1.3e-21	predicted protein [Bathycoccus prasinos]	--	--	--	--	--	K10949	KDELR	ER lumen protein retaining receptor	http://www.genome.jp/dbget-bin/www_bget?ko:K10949	Q6PFS5	333	7.2e-30	ER lumen protein-retaining receptor 3 OS=Danio rerio OX=7955 GN=kdelr3 PE=2 SV=1	PF00810	ER lumen protein retaining receptor	GO:0006621	protein retention in ER lumen	GO:0046923	ER retention sequence binding
Cluster-63567.10315	0	0	27.34	0	0	21.95	0	0	27.61	0	0	25.49	0	0	7.86	0	0	7.39	0	0	11.24	0	0	10.75	404	1350246171	XP_010096099.2	298	8.1e-25	mitochondrial pyruvate carrier 4 [Morus notabilis]	--	--	--	--	--	--	--	--	--	O95563	317	1.9e-28	Mitochondrial pyruvate carrier 2 OS=Homo sapiens OX=9606 GN=MPC2 PE=1 SV=1	PF03650	Mitochondrial pyruvate carriers	GO:0006850	mitochondrial pyruvate transmembrane transport	--	--
Cluster-63567.20784	2.76	0.21	10.45	0.19	0	1.89	1	0	0	2	0.25	2	1.56	0.12	4.16	0.13	0	0.88	0.55	0	0	0.77	0.15	1.16	362	1204906179	XP_021285409.1	405	2.9e-37	LOW QUALITY PROTEIN: uncharacterized protein LOC110417398 [Herrania umbratica]	XM_022893351.1	XM_022893351	246	8.41984e-125	PREDICTED: Durio zibethinus uncharacterized LOC111298604 (LOC111298604), transcript variant X4, mRNA	--	--	--	--	--	--	--	--	--	--	--	--	--	--
Cluster-32540.0	0	0	0	0	0	1	0	0	1	0	0	0	0	0	0	0	0	0.56	0	0	0.68	0	0	0	342	--	--	--	--	--	--	--	--	--	--	--	--	--	--	--	--	--	--	PF15234	Linker for activation of T-cells	GO:0007165	signal transduction	--	--
Cluster-63567.49268	0	0	0	0	0	0	2	4	0	0	0	0	0	0	0	0	0	0	1.73	2.89	0	0	0	0	319	1109268707	XP_019158456.1	290	5.5e-24	PREDICTED: uncharacterized protein LOC109155190 [Ipomoea nil]	--	--	--	--	--	--	--	--	--	--	--	--	--	--	--	--	--	--	--
Cluster-10797.0	0	0	0	0	0	2	0	0	1	0	0	0	0	0	0	0	0	1.4	0	0	0.84	0	0	0	323	1376841618	PTQ32275.1	321	1.4e-27	hypothetical protein MARPO_0101s0062 [Marchantia polymorpha]	--	--	--	--	--	K03010	RPB2, POLR2B	DNA-directed RNA polymerase II subunit RPB2	http://www.genome.jp/dbget-bin/www_bget?ko:K03010	P08266	484	6.7e-48	DNA-directed RNA polymerase II subunit RPB2 OS=Drosophila melanogaster OX=7227 GN=RpII140 PE=2 SV=2	PF00562	RNA polymerase Rpb2, domain 6	GO:0006206//GO:0006144//GO:0006351	pyrimidine nucleobase metabolic process//purine nucleobase metabolic process//transcription, DNA-templated	GO:0003677//GO:0003899	DNA binding//DNA-directed 5'-3' RNA polymerase activity
Cluster-23871.0	0	0	91	0	0	69	0	0	61	0	0	49	0	0	2.49	0	0	2.27	0	0	2.45	0	0	2.01	1774	--	--	--	--	--	--	--	--	--	--	--	--	--	--	--	--	--	--	--	--	--	--	--	--
Cluster-1953.0	0	0	0	0	0	0	0	0	0	0	0	0	0	0	0	0	0	0	0	0	0	0	0	0	305	--	--	--	--	--	--	--	--	--	--	--	--	--	--	--	--	--	--	--	--	--	--	--	--
Cluster-35502.0	0	1	47	0	2	51	0	2	25	0	0	4	0	0.09	2.89	0	0.18	3.74	0	0.14	2.24	0	0	0.37	938	1204891130	XP_021277272.1	783	1.1e-80	auxin-responsive protein IAA1-like [Herrania umbratica]	XM_022875224.1	XM_022875224	405	0	PREDICTED: Durio zibethinus auxin-responsive protein IAA1-like (LOC111285669), transcript variant X2, mRNA	K14484	IAA	auxin-responsive protein IAA	http://www.genome.jp/dbget-bin/www_bget?ko:K14484	Q5VRD1	433	1.6e-41	Auxin-responsive protein IAA1 OS=Oryza sativa subsp. japonica OX=39947 GN=IAA1 PE=2 SV=1	--	--	--	--	--	--
Cluster-63567.50073	21	21	36	20	5	16	24	16	10	18	31	12.21	5.29	5.29	6.32	5.74	1.3	3.32	5.92	3.28	2.52	3.09	8.59	3.17	498	1269923000	XP_022773447.1	410	1e-37	type IV inositol polyphosphate 5-phosphatase 3-like isoform X1 [Durio zibethinus]	XR_002693356.1	XR_002693356	262	1.51644e-133	PREDICTED: Durio zibethinus type IV inositol polyphosphate 5-phosphatase 3-like (LOC111315742), transcript variant X4, misc_RNA	--	--	--	--	Q84MA2	154	1.9e-09	Type I inositol polyphosphate 5-phosphatase 1 OS=Arabidopsis thaliana OX=3702 GN=IP5P1 PE=1 SV=2	--	--	--	--	--	--
Cluster-63567.50072	101.99	109.25	102.8	40	28.38	30	44	38.97	17	32.42	27.73	19.32	3.35	3.57	2.33	1.46	0.97	0.82	1.42	1.04	0.57	0.72	1	0.66	2086	1063521863	XP_017981612.1	486	6.7e-46	PREDICTED: type IV inositol polyphosphate 5-phosphatase 3 isoform X2 [Theobroma cacao]	XM_018126124.1	XM_018126124	333	2.26794e-172	PREDICTED: Theobroma cacao type IV inositol polyphosphate 5-phosphatase 3 (LOC18592725), transcript variant X6, mRNA	--	--	--	--	Q8H0Z6	366	2.1e-33	Type IV inositol polyphosphate 5-phosphatase 3 OS=Arabidopsis thaliana OX=3702 GN=IP5P3 PE=1 SV=1	PF07359	Liver-expressed antimicrobial peptide 2 precursor (LEAP-2)	GO:0042742	defense response to bacterium	--	--
Cluster-63567.1450	0	1	5	0	1	0	0	0	0	0	0	0	0	0.1	0.35	0	0.1	0	0	0	0	0	0	0	860	--	--	--	--	--	--	--	--	--	--	--	--	--	--	--	--	--	--	PF15894	Inhibitor of glucose uptake transporter SgrT	GO:0046325	negative regulation of glucose import	--	--
Cluster-63567.50070	12	10	6	3	4	1	0	0	0	0	0	0	0.75	0.62	0.26	0.21	0.26	0.05	0	0	0	0	0	0	1217	--	--	--	--	--	--	--	--	--	--	--	--	--	--	--	--	--	--	PF06442	R67 dihydrofolate reductase	GO:0006761//GO:0042493//GO:0046656//GO:0055114	dihydrofolate biosynthetic process//response to drug//folic acid biosynthetic process//oxidation-reduction process	GO:0004146	dihydrofolate reductase activity
Cluster-63567.50077	7	9	9	3	0	0	8	0	6	7	2	1	1.16	1.49	1.04	0.56	0	0	1.3	0	1	0.79	0.37	0.17	623	--	--	--	--	--	LT594795.1	LT594795	194	1.21624e-95	Theobroma cacao genome assembly, chromosome: VIII	--	--	--	--	--	--	--	--	--	--	--	--	--	--
Cluster-63567.1457	0	3	2	0	2	0	0	1	0	0	0	0	0	0.56	0.26	0	0.39	0	0	0.15	0	0	0	0	580	1344012126	XP_023888652.1	191	3e-12	cell wall mannoprotein HSP150-like [Quercus suber]	--	--	--	--	--	--	--	--	--	P47001	163	2e-10	Cell wall mannoprotein CIS3 OS=Saccharomyces cerevisiae (strain ATCC 204508 / S288c) OX=559292 GN=CIS3 PE=1 SV=1	PF03320	Bacterial fructose-1,6-bisphosphatase, glpX-encoded	GO:0006094//GO:0006071//GO:0006096//GO:0015976//GO:0006000//GO:0006098//GO:0006013	gluconeogenesis//glycerol metabolic process//glycolytic process//carbon utilization//fructose metabolic process//pentose-phosphate shunt//mannose metabolic process	GO:0042132	fructose 1,6-bisphosphate 1-phosphatase activity
Cluster-63567.50075	18	27	22	6	7.05	1	3	2	1	1	2	3	0.92	1.37	0.78	0.34	0.37	0.04	0.15	0.08	0.05	0.03	0.11	0.16	1433	1347707658	PPS05904.1	180	1.4e-10	hypothetical protein GOBAR_AA14750 [Gossypium barbadense]	LT594795.1	LT594795	351	0	Theobroma cacao genome assembly, chromosome: VIII	--	--	--	--	--	--	--	--	PF05933	Fungal ATP synthase protein 8 (A6L)	GO:0015986	ATP synthesis coupled proton transport	GO:0015078	proton transmembrane transporter activity
Cluster-63567.1455	0	0	0	3	1	1	0	0	0	0	0	0	0	0	0	2.76	0.79	0.63	0	0	0	0	0	0	331	--	--	--	--	--	--	--	--	--	--	--	--	--	--	--	--	--	--	--	--	--	--	--	--
Cluster-63567.1458	0	0	0	0	0	0	0	0	0	0	0	0	0	0	0	0	0	0	0	0	0	0	0	0	621	1335052079	PNW86684.1	233	4.3e-17	hypothetical protein CHLRE_02g095071v5 [Chlamydomonas reinhardtii]	--	--	--	--	--	K01148	PARN	poly(A)-specific ribonuclease	http://www.genome.jp/dbget-bin/www_bget?ko:K01148	Q90ZA1	250	1.8e-20	Poly(A)-specific ribonuclease PARN OS=Xenopus laevis OX=8355 GN=parn PE=1 SV=1	--	--	--	--	--	--
Cluster-63567.50078	236	272	428	255	249.96	353	213	315	302	503	281	330.95	10.12	11.58	12.66	12.17	11.09	12.51	8.96	10.98	13.09	14.64	13.22	14.63	1662	1269948030	XP_022723691.1	1150	5.4e-123	chaperone protein dnaJ 50-like isoform X2 [Durio zibethinus]	XM_022867956.1	XM_022867956	725	0	PREDICTED: Durio zibethinus chaperone protein dnaJ 50-like (LOC111280495), transcript variant X2, mRNA	K19371	DNAJC25	DnaJ homolog subfamily C member 25	http://www.genome.jp/dbget-bin/www_bget?ko:K19371	Q2QUP1	920	9.6e-98	DnaJ protein ERDJ7 OS=Oryza sativa subsp. japonica OX=39947 GN=ERDJ7 PE=3 SV=1	--	--	--	--	--	--
Cluster-148.0	0	0	0	0	0	0	0	0	0	0	0	0	0	0	0	0	0	0	0	0	0	0	0	0	354	--	--	--	--	--	--	--	--	--	--	--	--	--	--	--	--	--	--	PF04080//PF01097	Per1-like family//Arthropod defensin	GO:0006506//GO:0006952	GPI anchor biosynthetic process//defense response	--	--
Cluster-62105.0	6	3	18	2	14	23	4	21	17	6	1	3	0.48	0.24	1	0.18	1.17	1.53	0.32	1.38	1.38	0.33	0.09	0.25	1008	326518444	BAJ88251.1	1191	5.7e-128	predicted protein [Hordeum vulgare subsp. vulgare]	AK357036.1	AK357036	447	0	Hordeum vulgare subsp. vulgare mRNA for predicted protein, complete cds, clone: NIASHv1044K23	K02998	RP-SAe, RPSA	small subunit ribosomal protein SAe	http://www.genome.jp/dbget-bin/www_bget?ko:K02998	P0CQ56	1024	5.1e-110	40S ribosomal protein S0 OS=Cryptococcus neoformans var. neoformans serotype D (strain JEC21 / ATCC MYA-565) OX=214684 GN=RPS0 PE=3 SV=1	PF00318	Ribosomal protein S2	GO:0006412//GO:0042254	translation//ribosome biogenesis	GO:0003735	structural constituent of ribosome
Cluster-28843.0	0	0	0	0	0	0	0	3	11	0	0	2	0	0	0	0	0	0	0	0.43	1.95	0	0	0.36	601	--	--	--	--	--	--	--	--	--	--	--	--	--	--	Q6GP80	182	1.3e-12	Nucleolar protein 16 OS=Xenopus laevis OX=8355 GN=nop16 PE=2 SV=1	--	--	--	--	--	--
Cluster-30764.0	0	0	6	0	1	41	0	0	24	0	0	9	0	0	0.33	0	0.08	2.73	0	0	1.96	0	0	0.75	1006	--	--	--	--	--	--	--	--	--	--	--	--	--	--	--	--	--	--	PF14991	Protein melan-A	--	--	--	--
Cluster-30764.1	0	0	1	0	0	33	0	0	22	0	0	15	0	0	0.02	0	0	0.97	0	0	0.79	0	0	0.55	1952	--	--	--	--	--	--	--	--	--	--	--	--	--	--	--	--	--	--	--	--	--	--	--	--
Cluster-47729.0	0	1	3	1	0	0	1	1	2	3	0	0	0	0.09	0.19	0.1	0	0	0.09	0.07	0.19	0.19	0	0	916	1344043398	XP_023901642.1	292	9.2e-24	chromatin-associated protein swi6-like [Quercus suber]	--	--	--	--	--	--	--	--	--	O42934	147	2.3e-08	Chromo domain-containing protein 2 OS=Schizosaccharomyces pombe (strain 972 / ATCC 24843) OX=284812 GN=chp2 PE=1 SV=1	PF01393	Chromo shadow domain	--	--	--	--
Cluster-49250.0	0	0	489	1	0	390	0	0	192	0	0	233	0	0	3.83	0.01	0	3.67	0	0	2.21	0	0	2.73	5534	950886308	XP_014526089.1	548	1.1e-52	chitin binding [Blastocystis sp. subtype 4]	--	--	--	--	--	K01183	E3.2.1.14	chitinase	http://www.genome.jp/dbget-bin/www_bget?ko:K01183	Q13231	779	7.1e-81	Chitotriosidase-1 OS=Homo sapiens OX=9606 GN=CHIT1 PE=1 SV=1	PF01607//PF00704//PF03893//PF08880//PF04186	Chitin binding Peritrophin-A domain//Glycosyl hydrolases family 18//Lipase 3 N-terminal region//QLQ//FxsA cytoplasmic membrane protein	GO:0006355//GO:0005975//GO:0016042	regulation of transcription, DNA-templated//carbohydrate metabolic process//lipid catabolic process	GO:0005524//GO:0008061	ATP binding//chitin binding
Cluster-28942.0	0	0	0	0	0	1	0	3	0	0	0	0	0	0	0	0	0	0.18	0	0.54	0	0	0	0	529	1344084602	XP_023926367.1	263	1.2e-20	signal recognition particle subunit srp14-like [Quercus suber]	--	--	--	--	--	--	--	--	--	--	--	--	--	PF02290	Signal recognition particle 14kD protein	GO:0006614	SRP-dependent cotranslational protein targeting to membrane	GO:0008312//GO:0030942	7S RNA binding//endoplasmic reticulum signal peptide binding
Cluster-30163.0	0	0	3	0	1	1	0	0	21	0	0	19	0	0	0.08	0	0.04	0.03	0	0	0.86	0	0	0.8	1737	397610345	EJK60781.1	674	8.8e-68	hypothetical protein THAOC_18807 [Thalassiosira oceanica]	--	--	--	--	--	K00318	PRODH	proline dehydrogenase	http://www.genome.jp/dbget-bin/www_bget?ko:K00318	Q04499	1629	6.1e-180	Proline dehydrogenase 1, mitochondrial OS=Drosophila melanogaster OX=7227 GN=slgA PE=2 SV=2	PF04262//PF00150	Glutamate-cysteine ligase//Cellulase (glycosyl hydrolase family 5)	GO:0006750//GO:0006749//GO:0005975	glutathione biosynthetic process//glutathione metabolic process//carbohydrate metabolic process	GO:0004357//GO:0004553	glutamate-cysteine ligase activity//hydrolase activity, hydrolyzing O-glycosyl compounds
Cluster-1557.0	0	0	0	0	0	0	0	0	0	0	0	0	0	0	0	0	0	0	0	0	0	0	0	0	581	--	--	--	--	--	--	--	--	--	--	--	--	--	--	--	--	--	--	--	--	--	--	--	--
Cluster-30032.0	0	0	11	0	1	351	0	0	197	0	0	104	0	0	0.37	0	0.05	14.14	0	0	9.7	0	0	5.23	1494	1026096789	XP_016547542.1	167	4.7e-09	PREDICTED: cleavage and polyadenylation specificity factor subunit 6 [Capsicum annuum]	--	--	--	--	--	K14398	CPSF6_7	cleavage and polyadenylation specificity factor subunit 6/7	http://www.genome.jp/dbget-bin/www_bget?ko:K14398	Q6NWC6	291	7.4e-25	Cleavage and polyadenylation specificity factor subunit 6 OS=Danio rerio OX=7955 GN=cpsf6 PE=2 SV=1	PF05887//PF00076//PF02862//PF13965	Procyclic acidic repetitive protein (PARP)//RNA recognition motif. (a.k.a. RRM, RBD, or RNP domain)//DDHD domain//dsRNA-gated channel SID-1	GO:0015931//GO:0033227	nucleobase-containing compound transport//dsRNA transport	GO:0046872//GO:0003676//GO:0051033	metal ion binding//nucleic acid binding//RNA transmembrane transporter activity
Cluster-48844.0	0	0	0	6	0	1	0	3	0	0	0	0	0	0	0	2.67	0	0.32	0	0.94	0	0	0	0	413	1344063471	XP_023915349.1	183	1.8e-11	aquaporin-3-like [Quercus suber]	--	--	--	--	--	--	--	--	--	P43549	257	1.8e-21	Aquaglycerol porin AQY3 OS=Saccharomyces cerevisiae (strain ATCC 204508 / S288c) OX=559292 GN=AQY3 PE=1 SV=1	PF00230	Major intrinsic protein	GO:0055085//GO:0006810	transmembrane transport//transport	GO:0015267	channel activity
Cluster-3203.0	0	0	0	0	0	0	0	0	0	0	0	0	0	0	0	0	0	0	0	0	0	0	0	0	311	--	--	--	--	--	--	--	--	--	--	--	--	--	--	--	--	--	--	--	--	--	--	--	--
Cluster-68237.0	1	0	0	0	3	0	1	3	0	0	1	0	0.37	0	0	0	1.13	0	0.36	0.89	0	0	0.4	0	422	--	--	--	--	--	--	--	--	--	--	--	--	--	--	--	--	--	--	--	--	--	--	--	--
Cluster-67979.0	0	0	0	3	0	0	1	3	0	1	0	0	0	0	0	3.91	0	0	1.03	2.6	0	0.73	0	0	306	--	--	--	--	--	LT594796.1	LT594796	132	1.65396e-61	Theobroma cacao genome assembly, chromosome: IX	--	--	--	--	--	--	--	--	--	--	--	--	--	--
Cluster-63567.55599	0	0	4	0	0	2	0	1	1	0	0	0	0	0	1.67	0	0	0.97	0	0.48	0.58	0	0	0	357	1204897131	XP_021280533.1	235	1.4e-17	dynamin-related protein 1B [Herrania umbratica]	XM_022914854.1	XM_022914854	131	7.02782e-61	PREDICTED: Durio zibethinus dynamin-related protein 1B (LOC111313950), transcript variant X4, mRNA	--	--	--	--	Q84XF3	229	2.7e-18	Dynamin-related protein 1B OS=Arabidopsis thaliana OX=3702 GN=DRP1B PE=1 SV=1	--	--	--	--	--	--
Cluster-63567.55598	0	0	1	0	0	1	1	1	3	0	0	0	0	0	0.17	0	0	0.21	0.24	0.2	0.75	0	0	0	500	--	--	--	--	--	LT594788.1	LT594788	186	2.69682e-91	Theobroma cacao genome assembly, chromosome: I	--	--	--	--	--	--	--	--	--	--	--	--	--	--
Cluster-43065.0	0	1	1	0	2	1	1	1	0	1	0	0	0	0.26	0.18	0	0.54	0.21	0.25	0.21	0	0.18	0	0	490	1344052420	XP_023909472.1	354	3.2e-31	elongation factor 2-like [Quercus suber]	XM_020275414.1	XM_020275414	130	3.56205e-60	Diplodia corticola elongation factor 2 (BKCO1_4000010), partial mRNA	K03234	EEF2	elongation factor 2	http://www.genome.jp/dbget-bin/www_bget?ko:K03234	Q96X45	313	6.9e-28	Elongation factor 2 OS=Neurospora crassa (strain ATCC 24698 / 74-OR23-1A / CBS 708.71 / DSM 1257 / FGSC 987) OX=367110 GN=cot-3 PE=3 SV=3	--	--	--	--	--	--
Cluster-9472.0	0	0	0	0	0	1	0	0	0	0	0	0	0	0	0	0	0	0.03	0	0	0	0	0	0	1859	971508916	GAQ89285.1	1662	2.6e-182	TCP-1/cpn60 chaperonin family protein [Klebsormidium nitens]	--	--	--	--	--	K09495	CCT3, TRIC5	T-complex protein 1 subunit gamma	http://www.genome.jp/dbget-bin/www_bget?ko:K09495	Q3T0K2	1858	1.8e-206	T-complex protein 1 subunit gamma OS=Bos taurus OX=9913 GN=CCT3 PE=1 SV=1	PF00118	TCP-1/cpn60 chaperonin family	--	--	GO:0005524	ATP binding
Cluster-63567.55593	371	406	482	251	261	245	341	408	197	491	338	242	5.2	5.65	4.66	3.9	3.79	2.85	4.7	4.65	2.8	4.67	5.2	3.5	4537	1269960784	XP_022730527.1	484	2.5e-45	mitochondrial outer membrane protein porin 4-like isoform X1 [Durio zibethinus]	LT594796.1	LT594796	447	0	Theobroma cacao genome assembly, chromosome: IX	K15040	VDAC2	voltage-dependent anion channel protein 2	http://www.genome.jp/dbget-bin/www_bget?ko:K15040	Q9FKM2	350	3.3e-31	Mitochondrial outer membrane protein porin 4 OS=Arabidopsis thaliana OX=3702 GN=VDAC4 PE=1 SV=1	PF01459//PF17051//PF03526	Eukaryotic porin//Cytochrome C oxidase assembly factor 2//Colicin E1 (microcin) immunity protein	GO:0030153//GO:0055085//GO:0006955//GO:0033617	bacteriocin immunity//transmembrane transport//immune response//mitochondrial cytochrome c oxidase assembly	GO:0015643	toxic substance binding
Cluster-63567.55592	530	773	216	1036	1136	427	467	1255	377	1166	722	175	45.67	66.22	12.86	99.93	101.24	30.35	39.48	87.92	32.74	68.28	68.32	15.53	960	1269995874	XP_022746747.1	599	2.4e-59	sigma factor binding protein 1, chloroplastic-like [Durio zibethinus]	XM_022891012.1	XM_022891012	306	1.04689e-157	PREDICTED: Durio zibethinus sigma factor binding protein 1, chloroplastic-like (LOC111296615), mRNA	--	--	--	--	Q9LDH1	142	9e-08	Sigma factor binding protein 1, chloroplastic OS=Arabidopsis thaliana OX=3702 GN=SIB1 PE=1 SV=1	--	--	--	--	--	--
Cluster-63567.55591	0	0	0	0	0	0	0	0	0	8	3	1	0	0	0	0	0	0	0	0	0	2.8	1.69	0.53	373	508705933	EOX97829.1	405	2.9e-37	Ribosome-binding factor A family protein isoform 1 [Theobroma cacao]	LT594789.1	LT594789	251	1.44564e-127	Theobroma cacao genome assembly, chromosome: II	K02834	rbfA	ribosome-binding factor A	http://www.genome.jp/dbget-bin/www_bget?ko:K02834	O65693	298	2.9e-26	Probable ribosome-binding factor A, chloroplastic OS=Arabidopsis thaliana OX=3702 GN=At4g34730 PE=2 SV=2	PF02033	Ribosome-binding factor A	GO:0006364	rRNA processing	--	--
Cluster-63567.55590	0	2	2	0	0	0	1	1	0	0	0	0	0	0.58	0.4	0	0	0	0.28	0.23	0	0	0	0	467	--	--	--	--	--	--	--	--	--	--	--	--	--	--	--	--	--	--	--	--	--	--	--	--
Cluster-63567.55597	0	1	2	1	0	0	6	2	0	0	0	0	0	0.25	0.35	0.28	0	0	1.47	0.41	0	0	0	0	500	--	--	--	--	--	--	--	--	--	--	--	--	--	--	--	--	--	--	--	--	--	--	--	--
Cluster-63567.55596	392.13	522.99	1559.5	351.98	472.99	864.41	393.85	490.02	989.35	825.66	504	1341.88	20.16	26.7	55.33	20.17	25.17	36.73	19.87	20.48	51.4	28.82	28.43	71.12	1430	1360877471	PSC75488.1	331	4.3e-28	polyubiquitin [Micractinium conductrix]	LT594790.1	LT594790	301	9.49519e-155	Theobroma cacao genome assembly, chromosome: III	K08770	UBC	ubiquitin C	http://www.genome.jp/dbget-bin/www_bget?ko:K08770	P69315	315	1.2e-27	Polyubiquitin (Fragment) OS=Linum usitatissimum OX=4006 PE=3 SV=2	PF14560//PF01020//PF00240	Ubiquitin-like domain//Ribosomal L40e family//Ubiquitin family	GO:0006412//GO:0042254	translation//ribosome biogenesis	GO:0003735//GO:0005515	structural constituent of ribosome//protein binding
Cluster-63567.55595	0	0	0	0	2	0	1	3	0	0	1	0	0	0	0	0	0.45	0	0.21	0.53	0	0	0.24	0	537	--	--	--	--	--	--	--	--	--	--	--	--	--	--	--	--	--	--	--	--	--	--	--	--
Cluster-63567.55594	0	0	0	0	1	1	0	4	0	0	0	0	0	0	0	0	0.43	0.34	0	1.35	0	0	0	0	402	--	--	--	--	--	LT594796.1	LT594796	139	2.85735e-65	Theobroma cacao genome assembly, chromosome: IX	--	--	--	--	--	--	--	--	PF04508	Viral A-type inclusion protein repeat	GO:0016032	viral process	--	--
Cluster-53489.0	8	17	69	26	14	104.97	5	14	68	4	3	44	0.15	0.32	0.9	0.55	0.28	1.65	0.09	0.22	1.31	0.05	0.06	0.86	3416	1050626262	XP_017636041.1	3341	0	PREDICTED: probable LRR receptor-like serine/threonine-protein kinase At3g47570 [Gossypium arboreum]	LT594790.1	LT594790	204	1.92014e-100	Theobroma cacao genome assembly, chromosome: III	--	--	--	--	Q9SD62	2039	3.5e-227	Putative receptor-like protein kinase At3g47110 OS=Arabidopsis thaliana OX=3702 GN=At3g47110 PE=3 SV=1	PF00069//PF07714//PF00560//PF13855	Protein kinase domain//Protein tyrosine and serine/threonine kinase//Leucine Rich Repeat//Leucine rich repeat	GO:0006468	protein phosphorylation	GO:0005524//GO:0005515//GO:0004672	ATP binding//protein binding//protein kinase activity
Cluster-11626.0	0	0	0	0	0	0	0	0	3	0	0	2	0	0	0	0	0	0	0	0	2.86	0	0	2	313	--	--	--	--	--	--	--	--	--	--	--	--	--	--	--	--	--	--	PF00089	Trypsin	GO:0006508	proteolysis	GO:0004252	serine-type endopeptidase activity
Cluster-63147.0	1	0	0	0	1	0	0	0	0	0	0	0	0.35	0	0	0	0.36	0	0	0	0	0	0	0	429	--	--	--	--	--	--	--	--	--	--	--	--	--	--	--	--	--	--	--	--	--	--	--	--
Cluster-63567.12311	0	0	2	2	2	3	0	0	0	2	0	1	0	0	0.62	1.02	0.9	1.08	0	0	0	0.6	0	0.45	394	--	--	--	--	--	LT594788.1	LT594788	137	3.6163e-64	Theobroma cacao genome assembly, chromosome: I	--	--	--	--	--	--	--	--	--	--	--	--	--	--
Cluster-42341.0	0	0	1	0	3	4	6	8	13	0	2	0	0	0	0.55	0	2.36	2.53	4.48	4.99	9.89	0	1.69	0	331	--	--	--	--	--	--	--	--	--	--	--	--	--	--	--	--	--	--	--	--	--	--	--	--
Cluster-5712.0	0	0	0	0	0	0	0	0	0	0	0	0	0	0	0	0	0	0	0	0	0	0	0	0	349	1343966550	XP_023912867.1	137	3.3e-06	calnexin homolog [Quercus suber]	--	--	--	--	--	--	--	--	--	--	--	--	--	--	--	--	--	--	--
Cluster-63567.6720	0	0	5	0	3	321	0	0	158	0	0	101	0	0	0.24	0	0.22	18.41	0	0	11.08	0	0	7.23	1127	--	--	--	--	--	--	--	--	--	--	--	--	--	--	--	--	--	--	PF02724//PF04931//PF08597//PF04889	CDC45-like protein//DNA polymerase phi//Translation initiation factor eIF3 subunit//Cwf15/Cwc15 cell cycle control protein	GO:0000398//GO:0006270//GO:0006355//GO:0006446	mRNA splicing, via spliceosome//DNA replication initiation//regulation of transcription, DNA-templated//regulation of translational initiation	GO:0003743//GO:0008134//GO:0003677	translation initiation factor activity//transcription factor binding//DNA binding
Cluster-22627.0	0	0	13	0	0	5	0	0	0	0	0	3	0	0	1.38	0	0	0.63	0	0	0	0	0	0.47	653	--	--	--	--	--	--	--	--	--	--	--	--	--	--	--	--	--	--	--	--	--	--	--	--
Cluster-22789.0	0	0	7	0	0	0	0	0	0	0	0	118	0	0	0.41	0	0	0	0	0	0	0	0	10.29	972	388496562	AFK36347.1	237	2.3e-17	unknown [Lotus japonicus]	AK407014.1	AK407014	287	3.86839e-147	Cryptomeria japonica mRNA, clone: CFFL006_G22, expressed in female strobili	--	--	--	--	P53777	361	3.7e-33	Muscle LIM protein 1 OS=Drosophila melanogaster OX=7227 GN=Mlp60A PE=2 SV=1	PF00096	Zinc finger, C2H2 type	--	--	GO:0003676	nucleic acid binding
Cluster-17692.0	0	0	3	0	0	71	0	0	80	0	0	69	0	0	0.07	0	0	2.04	0	0	2.82	0	0	2.48	1987	326495874	BAJ90559.1	1967	1.2e-217	predicted protein [Hordeum vulgare subsp. vulgare]	--	--	--	--	--	K09494	CCT2	T-complex protein 1 subunit beta	http://www.genome.jp/dbget-bin/www_bget?ko:K09494	Q3ZBH0	1873	3.6e-208	T-complex protein 1 subunit beta OS=Bos taurus OX=9913 GN=CCT2 PE=1 SV=3	PF00118	TCP-1/cpn60 chaperonin family	--	--	GO:0005524	ATP binding
Cluster-15323.0	0	0	0	0	0	5	0	0	1	0	0	7	0	0	0	0	0	1.56	0	0	0.38	0	0	2.74	416	--	--	--	--	--	--	--	--	--	--	--	--	--	--	--	--	--	--	PF13855//PF00560	Leucine rich repeat//Leucine Rich Repeat	--	--	GO:0005515	protein binding
Cluster-60797.0	66	82	134	94	77	105.03	78	94	94	110	62	87	1.92	2.37	2.69	3.04	2.32	2.53	2.23	2.22	2.77	2.17	1.98	2.61	2322	1029027964	XP_016677780.1	429	3e-39	PREDICTED: protein CMSS1-like [Gossypium hirsutum]	LT594791.1	LT594791	404	0	Theobroma cacao genome assembly, chromosome: IV	--	--	--	--	--	--	--	--	--	--	--	--	--	--
Cluster-7152.0	0	0	0	0	0	0	0	0	0	0	0	0	0	0	0	0	0	0	0	0	0	0	0	0	456	--	--	--	--	--	--	--	--	--	--	--	--	--	--	--	--	--	--	--	--	--	--	--	--
Cluster-39718.0	0	0	2	0	0	0	1	0	0	0	0	6	0	0	0.24	0	0	0	0.17	0	0	0	0	1.06	610	--	--	--	--	--	LT594792.1	LT594792	127	2.09148e-58	Theobroma cacao genome assembly, chromosome: V	--	--	--	--	--	--	--	--	--	--	--	--	--	--
Cluster-31313.0	0	0	0	0	0	4	0	2	0	0	0	0	0	0	0	0	0	1.48	0	0.73	0	0	0	0	390	--	--	--	--	--	--	--	--	--	--	--	--	--	--	--	--	--	--	--	--	--	--	--	--
Cluster-64212.0	0	0	0	0	1	3	3	0	3	0	0	2	0	0	0	0	0.54	1.31	1.55	0	1.58	0	0	1.09	369	--	--	--	--	--	LT594790.1	LT594790	144	4.32421e-68	Theobroma cacao genome assembly, chromosome: III	--	--	--	--	--	--	--	--	--	--	--	--	--	--
Cluster-14865.0	0	0	0	0	0	12	0	0	3	0	0	1	0	0	0	0	0	2.2	0	0	0.67	0	0	0.23	530	326497197	BAK02183.1	615	1.9e-61	predicted protein [Hordeum vulgare subsp. vulgare]	--	--	--	--	--	--	--	--	--	P20007	798	4.3e-84	Phosphoenolpyruvate carboxykinase [GTP] OS=Drosophila melanogaster OX=7227 GN=Pepck PE=2 SV=2	PF00821	Phosphoenolpyruvate carboxykinase C-terminal P-loop domain	GO:0006094	gluconeogenesis	GO:0004611	phosphoenolpyruvate carboxykinase activity
Cluster-9915.0	0	0	0	0	0	0	0	0	9	0	0	3	0	0	0	0	0	0	0	0	1.25	0	0	0.43	697	1343995866	XP_023880052.1	652	1.3e-65	transcriptional repressor rco-1-like [Quercus suber]	--	--	--	--	--	K06666	TUP1	glucose repression regulatory protein TUP1	http://www.genome.jp/dbget-bin/www_bget?ko:K06666	O76734	679	3.5e-70	General transcriptional corepressor tupA OS=Dictyostelium discoideum OX=44689 GN=tupA PE=2 SV=1	PF00400	WD domain, G-beta repeat	--	--	GO:0005515	protein binding
Cluster-28660.0	0	0	0	0	0	2	0	3	0	0	0	0	0	0	0	0	0	0.36	0	0.53	0	0	0	0	535	1344061621	XP_023914364.1	274	6.6e-22	uncharacterized mitochondrial carrier C8C9.12c-like [Quercus suber]	--	--	--	--	--	K15113	SLC25A28_37, MFRN	solute carrier family 25 (mitochondrial iron transporter), member 28/37	http://www.genome.jp/dbget-bin/www_bget?ko:K15113	O14281	198	1.6e-14	Uncharacterized mitochondrial carrier C8C9.12c OS=Schizosaccharomyces pombe (strain 972 / ATCC 24843) OX=284812 GN=SPAC8C9.12c PE=3 SV=1	--	--	--	--	--	--
Cluster-40316.0	0	0	0	0	1	0	1	0	0	0	0	0	0	0	0	0	0.92	0	0.87	0	0	0	0	0	318	1269997520	XP_022747623.1	259	2.1e-20	F-box/kelch-repeat protein SKIP25-like [Durio zibethinus]	XM_022889045.1	XM_022889045	126	3.7221e-58	PREDICTED: Durio zibethinus F-box/kelch-repeat protein SKIP25-like (LOC111295521), mRNA	--	--	--	--	Q8GX29	124	3.6e-06	F-box/kelch-repeat protein SKIP25 OS=Arabidopsis thaliana OX=3702 GN=SKIP25 PE=1 SV=1	--	--	--	--	--	--
Cluster-60036.0	2	2	8	7	5	5	7	15	5	4	3	1	0.1	0.1	0.28	0.39	0.26	0.21	0.34	0.61	0.25	0.14	0.17	0.05	1458	1344001229	XP_023882894.1	1868	2.6e-206	actin-related protein 3-like [Quercus suber]	XM_013567434.1	XM_013567434	933	0	Aureobasidium namibiae CBS 147.97 actin-related protein, ARP3 class partial mRNA	K18584	ACTR3, ARP3	actin-related protein 3	http://www.genome.jp/dbget-bin/www_bget?ko:K18584	P78712	1834	8.7e-204	Actin-related protein 3 OS=Neurospora crassa (strain ATCC 24698 / 74-OR23-1A / CBS 708.71 / DSM 1257 / FGSC 987) OX=367110 GN=arp-3 PE=2 SV=2	PF08181	DegQ (SacQ) family	GO:1900192	positive regulation of single-species biofilm formation	--	--
Cluster-31410.0	0	0	2	0	11	0	0	0	0	0	0	0	0	0	0.11	0	0.9	0	0	0	0	0	0	0	1024	1238327290	PAN49923.1	249	9.9e-19	hypothetical protein PAHAL_9G485000 [Panicum hallii]	--	--	--	--	--	K17278	PGRMC1_2	membrane-associated progesterone receptor component	http://www.genome.jp/dbget-bin/www_bget?ko:K17278	O15173	292	3.9e-25	Membrane-associated progesterone receptor component 2 OS=Homo sapiens OX=9606 GN=PGRMC2 PE=1 SV=1	PF03863	Phage maturation protein	GO:0039666	virion attachment to host cell pilus	--	--
Cluster-4766.0	0	0	0	0	0	0	0	0	0	0	0	0	0	0	0	0	0	0	0	0	0	0	0	0	1312	1389816330	XP_024972945.1	369	1.5e-32	cleavage stimulating factor 64 isoform X3 [Cynara cardunculus var. scolymus]	--	--	--	--	--	K14407	CSTF2, RNA15	cleavage stimulation factor subunit 2	http://www.genome.jp/dbget-bin/www_bget?ko:K14407	Q8BIQ5	518	3.1e-51	Cleavage stimulation factor subunit 2 OS=Mus musculus OX=10090 GN=Cstf2 PE=1 SV=2	PF00076//PF16367//PF14304	RNA recognition motif. (a.k.a. RRM, RBD, or RNP domain)//RNA recognition motif//Transcription termination and cleavage factor C-terminal	GO:0031124	mRNA 3'-end processing	GO:0003676	nucleic acid binding
Cluster-63567.30448	20	14	6	48	33	17	6	1	1	5	0	1	1	0.7	0.21	2.68	1.71	0.7	0.3	0.04	0.05	0.17	0	0.05	1460	1344091271	PPD67386.1	162	1.7e-08	hypothetical protein GOBAR_DD35740 [Gossypium barbadense]	XM_016833476.1	XM_016833476	74	1.49739e-28	PREDICTED: Gossypium hirsutum WD repeat-containing protein 43-like (LOC107906478), mRNA	--	--	--	--	--	--	--	--	PF03854	P-11 zinc finger	--	--	GO:0008270//GO:0003723	zinc ion binding//RNA binding
Cluster-65152.0	8	8	3	5	9	4	2	7	5	7	5	5	0.41	0.41	0.11	0.29	0.48	0.17	0.1	0.29	0.26	0.24	0.28	0.26	1431	1269954663	XP_022727285.1	494	5.4e-47	pentatricopeptide repeat-containing protein At1g59720, chloroplastic/mitochondrial-like [Durio zibethinus]	XM_022871550.1	XM_022871550	543	0	PREDICTED: Durio zibethinus pentatricopeptide repeat-containing protein At1g59720, chloroplastic/mitochondrial-like (LOC111283134), mRNA	--	--	--	--	Q0WQW5	302	3.8e-26	Pentatricopeptide repeat-containing protein At1g59720, chloroplastic/mitochondrial OS=Arabidopsis thaliana OX=3702 GN=PCMP-H51 PE=1 SV=2	PF08996	DNA Polymerase alpha zinc finger	GO:0006260	DNA replication	GO:0003887	DNA-directed DNA polymerase activity
Cluster-66019.0	4	11	26	0	0	1	0	2	1	13	4	2	1.17	3.22	5.32	0	0	0.24	0	0.48	0.29	2.6	1.29	0.6	464	--	--	--	--	--	XM_018398860.1	XM_018398860	65	4.56687e-24	Fusarium oxysporum f. sp. lycopersici 4287 hypothetical protein mRNA	--	--	--	--	--	--	--	--	--	--	--	--	--	--
Cluster-50261.0	0	4	1	1	0	0	0	0	0	1	0	1	0	0.85	0.15	0.24	0	0	0	0	0	0.14	0	0.22	543	--	--	--	--	--	XM_022865102.1	XM_022865102	202	3.75557e-100	PREDICTED: Durio zibethinus cysteine-rich repeat secretory protein 38-like (LOC111278496), mRNA	--	--	--	--	--	--	--	--	--	--	--	--	--	--
Cluster-41967.0	0	0	0	0	0	3	5	0	0	0	0	0	0	0	0	0	0	1.6	3.15	0	0	0	0	0	347	--	--	--	--	--	--	--	--	--	--	--	--	--	--	--	--	--	--	--	--	--	--	--	--
Cluster-63567.5229	0	0	10.29	0	0	13	0	0	11	0	0	13.24	0	0	0.2	0	0	0.3	0	0	0.31	0	0	0.38	2431	--	--	--	--	--	--	--	--	--	--	--	--	--	--	Q91880	1867	2.2e-207	Suppressor of hairless protein homolog OS=Xenopus laevis OX=8355 GN=rbpj PE=1 SV=1	PF10152//PF03153//PF09271//PF09270	Subunit CCDC53 of WASH complex//Transcription factor IIA, alpha/beta subunit//LAG1, DNA binding//Beta-trefoil DNA-binding domain	GO:0006357//GO:0006367//GO:0006355	regulation of transcription by RNA polymerase II//transcription initiation from RNA polymerase II promoter//regulation of transcription, DNA-templated	GO:0003700//GO:0003677//GO:0000978	DNA-binding transcription factor activity//DNA binding//RNA polymerase II cis-regulatory region sequence-specific DNA binding
Cluster-63567.5228	0	0	22	0	0	642	0	0	143	0	0	174	0	0	0.23	0	0	7.99	0	0	2.18	0	0	2.7	4249	585110507	EWM28162.1	173	2.7e-09	Acyltransferase 3 [Nannochloropsis gaditana]	--	--	--	--	--	--	--	--	--	--	--	--	--	PF04434	SWIM zinc finger	--	--	GO:0008270	zinc ion binding
Cluster-61392.0	9	9	9	17	21	39	9	7	2	1	7	6	1.43	1.42	0.99	3.05	3.44	5.1	1.4	0.9	0.32	0.11	1.22	0.98	640	--	--	--	--	--	--	--	--	--	--	--	--	--	--	--	--	--	--	--	--	--	--	--	--
Cluster-63567.5225	4	5	0	13	8	1	11	0	5	1	3	0	0.36	0.45	0	1.31	0.75	0.07	0.97	0	0.45	0.06	0.3	0	930	1217001602	XP_021640146.1	240	1e-17	uncharacterized protein LOC110635208 [Hevea brasiliensis]	--	--	--	--	--	--	--	--	--	--	--	--	--	PF03462	PCRF domain	GO:0006415	translational termination	--	--
Cluster-63567.5224	3	3	27	1	0	20	0	0	3	2	6	7	0.43	0.43	2.7	0.16	0	2.38	0	0	0.44	0.2	0.95	1.04	678	1269874672	XP_022741973.1	737	1.7e-75	cell wall / vacuolar inhibitor of fructosidase 1-like [Durio zibethinus]	XM_022886238.1	XM_022886238	525	0	PREDICTED: Durio zibethinus cell wall / vacuolar inhibitor of fructosidase 1-like (LOC111293492), mRNA	--	--	--	--	F4HWQ8	251	1.5e-20	Cell wall / vacuolar inhibitor of fructosidase 1 OS=Arabidopsis thaliana OX=3702 GN=C/VIF1 PE=1 SV=1	PF04043	Plant invertase/pectin methylesterase inhibitor	--	--	GO:0004857	enzyme inhibitor activity
Cluster-63567.5227	0	0	4	0	0	0	0	0	0	0	0	0	0	0	2.1	0	0	0	0	0	0	0	0	0	335	--	--	--	--	--	--	--	--	--	--	--	--	--	--	--	--	--	--	--	--	--	--	--	--
Cluster-63567.5226	0	0	6	0	0	428	0	0	223	0	0	106	0	0	0.06	0	0	4.76	0	0	3.03	0	0	1.47	4730	1228821446	XP_021969502.1	1632	2e-178	CCR4-NOT transcription complex subunit 1-like isoform X1 [Helianthus annuus]	--	--	--	--	--	K12604	CNOT1, NOT1	CCR4-NOT transcription complex subunit 1	http://www.genome.jp/dbget-bin/www_bget?ko:K12604	A0JP85	1434	6.8e-157	CCR4-NOT transcription complex subunit 1 OS=Xenopus tropicalis OX=8364 GN=cnot1 PE=2 SV=1	--	--	--	--	--	--
Cluster-63567.5221	1	4	0	0	0	0	0	0	0	0	0	0	0.98	3.97	0	0	0	0	0	0	0	0	0	0	312	--	--	--	--	--	LT594789.1	LT594789	112	2.2087e-50	Theobroma cacao genome assembly, chromosome: II	--	--	--	--	--	--	--	--	--	--	--	--	--	--
Cluster-17594.0	0	0	3	0	0	0	0	0	0	0	0	0	0	0	0.08	0	0	0	0	0	0	0	0	0	1804	--	--	--	--	--	--	--	--	--	--	--	--	--	--	--	--	--	--	PF00973//PF01080//PF05866//PF06821//PF03153	Paramyxovirus nucleocapsid protein//Presenilin//Endodeoxyribonuclease RusA//Serine hydrolase//Transcription factor IIA, alpha/beta subunit	GO:0006310//GO:0006367//GO:0006281//GO:0016485	DNA recombination//transcription initiation from RNA polymerase II promoter//DNA repair//protein processing	GO:0005198//GO:0000287//GO:0016787//GO:0004190	structural molecule activity//magnesium ion binding//hydrolase activity//aspartic-type endopeptidase activity
Cluster-63474.0	1	10	1	0	2	0	1	1	0	0	0	0	0.14	1.39	0.1	0	0.29	0	0.14	0.11	0	0	0	0	692	--	--	--	--	--	--	--	--	--	--	--	--	--	--	--	--	--	--	PF06152//PF06457	Phage minor capsid protein 2//Ectatomin	GO:0009405//GO:0006811	pathogenesis//ion transport	GO:0005198//GO:0005216	structural molecule activity//ion channel activity
Cluster-63567.5222	13	9	58	10	15	24	7	10	50	9	6	19	0.66	0.46	2.05	0.57	0.79	1.01	0.35	0.42	2.58	0.31	0.34	1	1436	1137219962	OMO86405.1	1592	2.6e-174	hypothetical protein COLO4_21194 [Corchorus olitorius]	XM_022899017.1	XM_022899017	1010	0	PREDICTED: Durio zibethinus DNA repair protein RAD51 homolog (LOC111303025), mRNA	K04482	RAD51	DNA repair protein RAD51	http://www.genome.jp/dbget-bin/www_bget?ko:K04482	Q40134	1533	6.9e-169	DNA repair protein RAD51 homolog OS=Solanum lycopersicum OX=4081 GN=RAD51 PE=2 SV=1	PF00154//PF03796//PF03460//PF00730	recA bacterial DNA recombination protein//DnaB-like helicase C terminal domain//Nitrite/Sulfite reductase ferredoxin-like half domain//HhH-GPD superfamily base excision DNA repair protein	GO:0006260//GO:0006281//GO:0006284//GO:0055114	DNA replication//DNA repair//base-excision repair//oxidation-reduction process	GO:0003697//GO:0005524//GO:0003678//GO:0016491	single-stranded DNA binding//ATP binding//DNA helicase activity//oxidoreductase activity
Cluster-63567.16198	76	64	162	150	126	116	236	348	156	88	47	73	5.9	4.93	8.68	13.01	10.11	7.43	17.96	21.95	12.2	4.64	4	5.83	1037	1063501102	XP_007029678.2	827	9.6e-86	PREDICTED: putative gamma-glutamylcyclotransferase At3g02910 [Theobroma cacao]	XM_022888400.1	XM_022888400	421	0	PREDICTED: Durio zibethinus putative gamma-glutamylcyclotransferase At3g02910 (LOC111295049), mRNA	K19761	GGACT	gamma-glutamylaminecyclotransferase	http://www.genome.jp/dbget-bin/www_bget?ko:K19761	Q9M8T3	645	4.6e-66	Putative gamma-glutamylcyclotransferase At3g02910 OS=Arabidopsis thaliana OX=3702 GN=At3g02910 PE=2 SV=2	PF06479//PF11051	Ribonuclease 2-5A//Mannosyltransferase putative	GO:0006397//GO:0051252//GO:0006486	mRNA processing//regulation of RNA metabolic process//protein glycosylation	GO:0004540//GO:0016757	ribonuclease activity//transferase activity, transferring glycosyl groups
Cluster-63567.16199	1	0	1	0	1	2	5	2	7	5	1	1	0.14	0	0.1	0	0.15	0.24	0.71	0.23	1.02	0.49	0.16	0.15	678	--	--	--	--	--	LT594789.1	LT594789	129	1.80702e-59	Theobroma cacao genome assembly, chromosome: II	--	--	--	--	--	--	--	--	--	--	--	--	--	--
Cluster-26008.0	0	0	3	0	0	166	0	0	76	0	0	62	0	0	0.15	0	0	10.19	0	0	5.7	0	0	4.75	1070	670358560	XP_008665646.1	383	3e-34	putative cyclin-T1 family protein isoform X1 [Zea mays]	--	--	--	--	--	K15188	CCNT	cyclin T	http://www.genome.jp/dbget-bin/www_bget?ko:K15188	O88874	720	9.6e-75	Cyclin-K OS=Mus musculus OX=10090 GN=Ccnk PE=1 SV=3	--	--	--	--	--	--
Cluster-12748.0	0	0	0	0	0	4	0	0	5	0	0	1	0	0	0	0	0	0.58	0	0	0.89	0	0	0.18	600	1004140802	KXZ48798.1	148	3e-07	hypothetical protein GPECTOR_25g382 [Gonium pectorale]	--	--	--	--	--	K12486	SMAP	stromal membrane-associated protein	http://www.genome.jp/dbget-bin/www_bget?ko:K12486	Q2LGB5	440	1.6e-42	Toll-interacting protein OS=Bos taurus OX=9913 GN=TOLLIP PE=2 SV=1	PF02845	CUE domain	--	--	GO:0005515	protein binding
Cluster-63567.16192	660	689	970	647	435	608	816	918	619	1107	760	642	33.44	34.67	33.92	36.54	22.81	25.46	40.58	37.81	31.7	38.08	42.26	33.54	1447	1269976709	XP_022739016.1	313	5.3e-26	ATP synthase subunit delta', mitochondrial [Durio zibethinus]	LT594790.1	LT594790	309	3.43227e-159	Theobroma cacao genome assembly, chromosome: III	K02134	ATPeF1D, ATP5D, ATP16	F-type H+-transporting ATPase subunit delta	http://www.genome.jp/dbget-bin/www_bget?ko:K02134	Q40089	257	6.3e-21	ATP synthase subunit delta', mitochondrial OS=Ipomoea batatas OX=4120 PE=1 SV=1	--	--	--	--	--	--
Cluster-63567.16193	15	14	10	5	2	3	7	18	4	16	22	10	6.96	6.51	3.27	2.7	0.95	1.14	3.16	6.77	1.84	5.07	11.21	4.78	386	--	--	--	--	--	--	--	--	--	--	--	--	--	--	--	--	--	--	--	--	--	--	--	--
Cluster-63567.16190	20	23	11	13	15.99	3.75	11	11	5	5	7	2	1.87	2.14	0.71	1.36	1.55	0.29	1.01	0.84	0.47	0.32	0.72	0.19	904	1269982629	XP_022742216.1	263	2.1e-20	uncharacterized protein LOC111293645 isoform X2 [Durio zibethinus]	JN127774.1	JN127774	445	0	Theobroma cacao clone TCC_BC090G10, complete sequence	--	--	--	--	--	--	--	--	--	--	--	--	--	--
Cluster-63567.16191	26	28	11	16	8	15	20	14	19	16	23	10	2.69	2.88	0.79	1.86	0.86	1.28	2.03	1.18	1.98	1.12	2.61	1.06	844	--	--	--	--	--	LT594790.1	LT594790	143	3.74148e-67	Theobroma cacao genome assembly, chromosome: III	--	--	--	--	--	--	--	--	--	--	--	--	--	--
Cluster-63567.16196	3	1	5	0	0	0	1	0	2	2	0	0	0.65	0.22	0.75	0	0	0	0.21	0	0.43	0.29	0	0	539	--	--	--	--	--	LT594790.1	LT594790	232	7.8407e-117	Theobroma cacao genome assembly, chromosome: III	--	--	--	--	--	--	--	--	--	--	--	--	--	--
Cluster-63567.16197	4	0	3	0	0	1	0	2	0	3	8	1	0.9	0	0.47	0	0	0.18	0	0.36	0	0.46	1.97	0.23	528	--	--	--	--	--	--	--	--	--	--	--	--	--	--	--	--	--	--	--	--	--	--	--	--
Cluster-63755.0	1	2	4	1	0	3	0	3	0	0	0	0	0.32	0.63	0.89	0.36	0	0.78	0	0.77	0	0	0	0	448	--	--	--	--	--	XM_022868416.1	XM_022868416	54	5.72921e-18	PREDICTED: Durio zibethinus desumoylating isopeptidase 2-like (LOC111280883), mRNA	--	--	--	--	--	--	--	--	--	--	--	--	--	--
Cluster-63567.16195	21	7	10	3	0	2	11	10	11	4	3	9	1.25	0.41	0.41	0.2	0	0.1	0.64	0.48	0.66	0.16	0.2	0.55	1272	151368108	ABS10786.1	177	2.8e-10	apocytochrome b, partial (mitochondrion) [Vantanea guianensis]	AP018041.1	AP018041	125	5.79748e-57	Brassica oxyrrhina mitochondrial DNA, complete sequence, strain: Ox-107	K00412	CYTB, petB	ubiquinol-cytochrome c reductase cytochrome b subunit	http://www.genome.jp/dbget-bin/www_bget?ko:K00412	P05718	176	1.4e-11	Cytochrome b OS=Vicia faba OX=3906 GN=MT-CYB PE=3 SV=2	--	--	--	--	--	--
Cluster-63567.21231	288.96	263.25	78	222.89	341.2	45	217.05	270.74	31	525.66	296.12	43.18	7.53	6.81	1.4	6.46	9.21	0.97	5.56	5.74	0.82	9.3	8.47	1.16	2562	508783331	EOY30587.1	575	3.9e-56	Nudix hydrolase [Theobroma cacao]	XM_022899200.1	XM_022899200	288	2.89463e-147	PREDICTED: Durio zibethinus nudix hydrolase 8-like (LOC111303147), mRNA	--	--	--	--	Q8L7W2	189	8.6e-13	Nudix hydrolase 8 OS=Arabidopsis thaliana OX=3702 GN=NUDT8 PE=2 SV=2	--	--	--	--	--	--
Cluster-63567.21230	359.04	211.75	58	189.01	235.8	16	215.95	304.26	31	727.34	466.87	55.81	9.87	5.78	1.1	5.78	6.72	0.36	5.83	6.8	0.86	13.58	14.09	1.58	2442	508783331	EOY30587.1	535	1.6e-51	Nudix hydrolase [Theobroma cacao]	XM_022899200.1	XM_022899200	257	4.71278e-130	PREDICTED: Durio zibethinus nudix hydrolase 8-like (LOC111303147), mRNA	--	--	--	--	Q8L7W2	300	1.1e-25	Nudix hydrolase 8 OS=Arabidopsis thaliana OX=3702 GN=NUDT8 PE=2 SV=2	PF00293	NUDIX domain	--	--	GO:0016787	hydrolase activity
Cluster-63567.21233	563	456	752	513	504	418	556	517	363	567	381	334	11.14	8.95	10.26	11.27	10.33	6.85	10.8	8.31	7.28	7.61	8.27	6.82	3292	1269921986	XP_022772927.1	2358	9e-263	pre-mRNA-processing protein 40A isoform X1 [Durio zibethinus]	XM_022917194.1	XM_022917194	1558	0	PREDICTED: Durio zibethinus pre-mRNA-processing protein 40A (LOC111315470), transcript variant X3, mRNA	K12821	PRPF40, PRP40	pre-mRNA-processing factor 40	http://www.genome.jp/dbget-bin/www_bget?ko:K12821	B6EUA9	1674	7e-185	Pre-mRNA-processing protein 40A OS=Arabidopsis thaliana OX=3702 GN=PRP40A PE=1 SV=1	--	--	--	--	--	--
Cluster-63567.21232	433.07	372.89	699.17	469.66	581.99	376.22	490	536.67	439	604.85	307.07	387.91	10.1	8.63	11.24	12.17	14.06	7.26	11.22	10.17	10.37	9.57	7.86	9.34	2833	1269921990	XP_022772929.1	433	1.3e-39	pre-mRNA-processing protein 40A isoform X3 [Durio zibethinus]	XR_002688767.1	XR_002688767	1091	0	PREDICTED: Durio zibethinus uncharacterized LOC111278351 (LOC111278351), transcript variant X4, ncRNA	K12821	PRPF40, PRP40	pre-mRNA-processing factor 40	http://www.genome.jp/dbget-bin/www_bget?ko:K12821	B6EUA9	219	3.2e-16	Pre-mRNA-processing protein 40A OS=Arabidopsis thaliana OX=3702 GN=PRP40A PE=1 SV=1	PF00397//PF02845	WW domain//CUE domain	--	--	GO:0005515	protein binding
Cluster-63567.21235	9	8	10	4	5	4	1	14	2	5	13	4	1.06	0.94	0.82	0.53	0.61	0.39	0.12	1.35	0.24	0.4	1.69	0.49	771	--	--	--	--	--	XM_022860984.1	XM_022860984	66	2.16842e-24	PREDICTED: Durio zibethinus phosphatidylinositol/phosphatidylcholine transfer protein SFH1-like (LOC111275576), transcript variant X3, mRNA	--	--	--	--	--	--	--	--	--	--	--	--	--	--
Cluster-63567.21234	92.93	64.11	129.83	47.34	31.01	59.78	82	59.33	52	103.15	73.93	64	7.06	4.84	6.81	4.02	2.44	3.75	6.11	3.67	3.99	5.33	6.17	5.01	1053	1137199739	OMO70843.1	1093	1.4e-116	hypothetical protein COLO4_28463 [Corchorus olitorius]	XM_022912877.1	XM_022912877	694	0	PREDICTED: Durio zibethinus pre-mRNA-processing protein 40A-like (LOC111312531), transcript variant X4, mRNA	K12821	PRPF40, PRP40	pre-mRNA-processing factor 40	http://www.genome.jp/dbget-bin/www_bget?ko:K12821	B6EUA9	466	2.7e-45	Pre-mRNA-processing protein 40A OS=Arabidopsis thaliana OX=3702 GN=PRP40A PE=1 SV=1	PF00397	WW domain	--	--	GO:0005515	protein binding
Cluster-63567.21237	3.03	9	10	1.59	2	9.51	9	15	9.17	18.85	7	9	0.37	1.08	0.83	0.22	0.25	0.94	1.06	1.47	1.11	1.54	0.93	1.11	762	763814749	KJB81601.1	372	4e-33	hypothetical protein B456_013G151500 [Gossypium raimondii]	XM_022897285.1	XM_022897285	181	2.52736e-88	PREDICTED: Durio zibethinus phosphatidylinositol/phosphatidylcholine transfer protein SFH1-like (LOC111301535), transcript variant X5, mRNA	--	--	--	--	--	--	--	--	--	--	--	--	--	--
Cluster-63567.21236	55	79	84	21	13	27	46	65	30	79	50	34	6.3	9.01	6.66	2.7	1.54	2.55	5.17	6.06	3.46	6.16	6.29	4.01	787	--	--	--	--	--	XM_007020390.2	XM_007020390	93	2.16891e-39	PREDICTED: Theobroma cacao phosphatidylinositol/phosphatidylcholine transfer protein SFH1 (LOC18593254), transcript variant X2, mRNA	--	--	--	--	--	--	--	--	--	--	--	--	--	--
Cluster-63567.21239	28	26	18	7	5	4	7	16	11	11	12	5	2.32	2.14	1.03	0.65	0.43	0.27	0.57	1.08	0.92	0.62	1.09	0.43	989	1347720777	PPS16919.1	158	3.4e-08	hypothetical protein GOBAR_AA03672 [Gossypium barbadense]	XM_022860984.1	XM_022860984	66	2.80896e-24	PREDICTED: Durio zibethinus phosphatidylinositol/phosphatidylcholine transfer protein SFH1-like (LOC111275576), transcript variant X3, mRNA	--	--	--	--	--	--	--	--	--	--	--	--	--	--
Cluster-36826.0	0	5	3	0	1	1	0	0	1	3	2	0	0	0.61	0.26	0	0.13	0.1	0	0	0.12	0.25	0.27	0	751	--	--	--	--	--	LT594793.1	LT594793	326	6.18028e-169	Theobroma cacao genome assembly, chromosome: VI	--	--	--	--	--	--	--	--	--	--	--	--	--	--
Cluster-55613.0	1	0	0	0	3	0	0	0	0	1	0	0	0.31	0	0	0	0.95	0	0	0	0	0.21	0	0	453	1344053809	XP_023910222.1	320	2.6e-27	uncharacterized exonuclease C637.09-like [Quercus suber]	--	--	--	--	--	--	--	--	--	O94443	175	6.3e-12	Uncharacterized exonuclease C637.09 OS=Schizosaccharomyces pombe (strain 972 / ATCC 24843) OX=284812 GN=SPAC637.09 PE=3 SV=2	--	--	--	--	--	--
Cluster-57819.0	1	3	0	0	2	0	0	1	1	1	0	0	0.3	0.91	0	0	0.63	0	0	0.25	0.3	0.21	0	0	456	--	--	--	--	--	--	--	--	--	--	--	--	--	--	--	--	--	--	--	--	--	--	--	--
Cluster-63567.40644	16	24	21	14	6	13	10	22	10	26	11	4	4.24	6.36	3.88	4.23	1.64	2.83	2.59	4.74	2.65	4.7	3.21	1.09	486	1269863124	XP_022761543.1	642	1.3e-64	uncharacterized protein LOC111307676 isoform X1 [Durio zibethinus]	XM_022905890.1	XM_022905890	328	3.02202e-170	PREDICTED: Durio zibethinus ribosomal RNA small subunit methyltransferase I-like (LOC111307676), transcript variant X2, mRNA	K07056	rsmI	16S rRNA (cytidine1402-2'-O)-methyltransferase	http://www.genome.jp/dbget-bin/www_bget?ko:K07056	Q9CN04	343	2.3e-31	Ribosomal RNA small subunit methyltransferase I OS=Pasteurella multocida (strain Pm70) OX=272843 GN=rsmI PE=3 SV=1	PF00590//PF00196	Tetrapyrrole (Corrin/Porphyrin) Methylases//Bacterial regulatory proteins, luxR family	GO:0006355	regulation of transcription, DNA-templated	GO:0008168	methyltransferase activity
Cluster-45776.0	0	0	0	0	0	0	0	0	0	0	0	0	0	0	0	0	0	0	0	0	0	0	0	0	367	1344084279	XP_023926195.1	667	1.2e-67	ubiquitin-conjugating enzyme E2-16 kDa [Quercus suber]	XM_023603083.1	XM_023603083	262	1.09014e-133	Cercospora beticola Ubiquitin-conjugating enzyme E2-16 kDa (CB0940_10290), mRNA	K06689	UBE2D, UBC4, UBC5	ubiquitin-conjugating enzyme E2 D	http://www.genome.jp/dbget-bin/www_bget?ko:K06689	O74196	655	1.1e-67	Ubiquitin-conjugating enzyme E2-16 kDa OS=Colletotrichum gloeosporioides OX=474922 GN=UBC1 PE=2 SV=1	PF05773//PF05743	RWD domain//UEV domain	GO:0006464//GO:0015031	cellular protein modification process//protein transport	GO:0005515	protein binding
Cluster-53536.0	1	0	4	0	0	2	0	0	0	1	3	2	0.15	0	0.43	0	0	0.25	0	0	0	0.1	0.51	0.32	653	--	--	--	--	--	--	--	--	--	--	--	--	--	--	--	--	--	--	--	--	--	--	--	--
Cluster-38030.0	0	0	0	0	0	0	0	0	0	3	0	0	0	0	0	0	0	0	0	0	0	1.07	0	0	371	--	--	--	--	--	--	--	--	--	--	--	--	--	--	--	--	--	--	--	--	--	--	--	--
Cluster-63567.53561	4	2	1	2	3	3	5	3	6	10	1	3	1.32	0.66	0.23	0.75	1.01	0.81	1.61	0.8	1.97	2.24	0.36	1.02	441	--	--	--	--	--	--	--	--	--	--	--	--	--	--	--	--	--	--	--	--	--	--	--	--
Cluster-16019.0	0	0	0	0	0	17	0	0	20	0	0	8	0	0	0	0	0	1.15	0	0	1.65	0	0	0.67	997	--	--	--	--	--	--	--	--	--	--	--	--	--	--	--	--	--	--	--	--	--	--	--	--
Cluster-50613.0	0	0	10	1	0	0	2	0	0	1	0	0	0	0	0.69	0.11	0	0	0.2	0	0	0.07	0	0	861	1343990928	XP_023877449.1	812	4.3e-84	probable phosphatidylinositol phosphate kinase DDB_G0267588 [Quercus suber]	--	--	--	--	--	--	--	--	--	--	--	--	--	PF01504	Phosphatidylinositol-4-phosphate 5-Kinase	GO:0046488	phosphatidylinositol metabolic process	GO:0016307	phosphatidylinositol phosphate kinase activity
Cluster-8471.0	0	0	0	0	0	0	0	0	2	0	0	7	0	0	0	0	0	0	0	0	0.44	0	0	1.58	534	1594614586	TDH68515.1	478	1.4e-45	hypothetical protein CCR75_000477 [Bremia lactucae]	--	--	--	--	--	K14455	GOT2	aspartate aminotransferase, mitochondrial	http://www.genome.jp/dbget-bin/www_bget?ko:K14455	Q5REB0	491	1.7e-48	Aspartate aminotransferase, mitochondrial OS=Pongo abelii OX=9601 GN=GOT2 PE=2 SV=1	PF00155//PF03949	Aminotransferase class I and II//Malic enzyme, NAD binding domain	GO:0009058	biosynthetic process	GO:0030170//GO:0051287	pyridoxal phosphate binding//NAD binding
Cluster-41403.0	0	0	1	0	0	0	0	0	2	2	1	0	0	0	0.23	0	0	0	0	0	0.67	0.46	0.37	0	438	--	--	--	--	--	--	--	--	--	--	--	--	--	--	--	--	--	--	--	--	--	--	--	--
Cluster-38047.0	0	0	7	0	0	0	0	0	3	10	0	0	0	0	0.42	0	0	0	0	0	0.26	0.58	0	0	962	--	--	--	--	--	--	--	--	--	--	--	--	--	--	Q2IBC1	210	1.2e-15	Caveolin-1 OS=Rhinolophus ferrumequinum OX=59479 GN=CAV1 PE=3 SV=1	PF01146	Caveolin	GO:0070836	caveola assembly	--	--
Cluster-57946.0	5	4	4	2	1	2	0	14	5	11	2	1	0.4	0.31	0.22	0.18	0.08	0.13	0	0.9	0.4	0.59	0.17	0.08	1021	1344001261	XP_023882913.1	852	1.2e-88	uncharacterized protein LOC111995231 [Quercus suber]	XM_013489575.1	XM_013489575	461	0	Aureobasidium subglaciale EXF-2481 hypothetical protein partial mRNA	--	--	--	--	Q9X248	344	3.6e-31	3-oxoacyl-[acyl-carrier-protein] reductase FabG OS=Thermotoga maritima (strain ATCC 43589 / MSB8 / DSM 3109 / JCM 10099) OX=243274 GN=fabG PE=3 SV=1	PF01370	NAD dependent epimerase/dehydratase family	--	--	GO:0003824//GO:0050662	catalytic activity//obsolete coenzyme binding
Cluster-8754.0	0	0	0	0	0	0	0	0	4	0	0	2	0	0	0	0	0	0	0	0	1.36	0	0	0.7	434	--	--	--	--	--	--	--	--	--	--	--	--	--	--	--	--	--	--	--	--	--	--	--	--
Cluster-9658.0	0	0	0	0	0	0	0	0	0	0	0	0	0	0	0	0	0	0	0	0	0	0	0	0	386	1365976291	XP_024187029.1	266	4e-21	cell division cycle protein 48 homolog [Rosa chinensis]	--	--	--	--	--	--	--	--	--	Q3ZBT1	300	1.7e-26	Transitional endoplasmic reticulum ATPase OS=Bos taurus OX=9913 GN=VCP PE=2 SV=1	--	--	--	--	--	--
Cluster-63567.40977	440.29	317.52	521.37	383.92	426.96	310.49	355.94	248.72	214.41	296.74	173.8	194.91	26.34	18.87	21.53	25.63	26.44	15.35	20.9	12.1	12.96	12.06	11.41	12.02	1266	1063509717	XP_007026422.2	1494	5.3e-163	PREDICTED: enhancer of mRNA-decapping protein 4 isoform X1 [Theobroma cacao]	XM_007026361.2	XM_007026361	850	0	PREDICTED: Theobroma cacao enhancer of mRNA-decapping protein 4 (LOC18597369), transcript variant X2, mRNA	K12616	EDC4	enhancer of mRNA-decapping protein 4	http://www.genome.jp/dbget-bin/www_bget?ko:K12616	Q9LTT8	526	3.6e-52	Enhancer of mRNA-decapping protein 4 OS=Arabidopsis thaliana OX=3702 GN=VCS PE=1 SV=1	--	--	--	--	--	--
Cluster-56362.0	1	0	0	0	3	0	0	0	0	3	0	1	0.37	0	0	0	1.14	0	0	0	0	0.76	0	0.38	420	--	--	--	--	--	LT594795.1	LT594795	153	4.94352e-73	Theobroma cacao genome assembly, chromosome: VIII	--	--	--	--	--	--	--	--	PF08141	Small acid-soluble spore protein H family	GO:0030436	asexual sporulation	--	--
Cluster-41431.0	0	0	0	0	0	7	2	0	0	0	0	0	0	0	0	0	0	1.84	0.63	0	0	0	0	0	446	1063495040	XP_017983122.1	600	8.6e-60	PREDICTED: U-box domain-containing protein 52 isoform X1 [Theobroma cacao]	XM_018127633.1	XM_018127633	296	1.69412e-152	PREDICTED: Theobroma cacao U-box domain-containing protein 35 (LOC18588097), transcript variant X1, mRNA	--	--	--	--	--	--	--	--	--	--	--	--	--	--
Cluster-19786.0	0	0	1	0	0	3	0	0	0	0	0	0	0	0	0.23	0	0	0.82	0	0	0	0	0	0	439	1343973915	XP_023871095.1	178	7.3e-11	purine nucleoside permease-like [Quercus suber]	--	--	--	--	--	--	--	--	--	Q5AGW8	205	2e-15	Purine nucleoside permease OS=Candida albicans (strain SC5314 / ATCC MYA-2876) OX=237561 GN=NUP PE=1 SV=1	PF06516	Purine nucleoside permease (NUP)	GO:0055085	transmembrane transport	--	--
Cluster-63567.56028	1	0	3	0	0	0	0	1	3	6	1	0	0.36	0	0.75	0	0	0	0	0.29	1.06	1.45	0.39	0	427	--	--	--	--	--	JX578914.1	JX578914	53	1.95657e-17	Gossypium hirsutum clone NBRI_GE11043 microsatellite sequence	--	--	--	--	--	--	--	--	--	--	--	--	--	--
Cluster-63567.56029	103.16	104	113.1	71.01	27.19	45.03	97.01	87	58.03	86.86	62.01	46.04	5.32	5.33	4.03	4.08	1.45	1.92	4.91	3.65	3.02	3.04	3.51	2.45	1426	1204915281	XP_021290323.1	1047	4.1e-111	uncharacterized protein LOC110421152 [Herrania umbratica]	XM_022866853.1	XM_022866853	817	0	PREDICTED: Durio zibethinus increased DNA methylation 1-like (LOC111279800), mRNA	--	--	--	--	--	--	--	--	--	--	--	--	--	--
Cluster-60924.0	0	0	0	0	0	0	1	0	0	2	0	0	0	0	0	0	0	0	0.64	0	0	0.9	0	0	345	--	--	--	--	--	--	--	--	--	--	--	--	--	--	--	--	--	--	--	--	--	--	--	--
Cluster-41171.0	0	0	0	0	0	0	0	0	0	0	0	0	0	0	0	0	0	0	0	0	0	0	0	0	303	--	--	--	--	--	--	--	--	--	--	--	--	--	--	--	--	--	--	--	--	--	--	--	--
Cluster-36521.0	0	0	0	0	0	0	0	0	0	3	2	2	0	0	0	0	0	0	0	0	0	1.32	1.41	1.33	348	--	--	--	--	--	--	--	--	--	--	--	--	--	--	--	--	--	--	--	--	--	--	--	--
Cluster-63567.56022	1	0	0.5	2.5	0	1.5	0	1.5	0	0	0	0	0.26	0	0.09	0.73	0	0.32	0	0.31	0	0	0	0	494	--	--	--	--	--	--	--	--	--	--	--	--	--	--	--	--	--	--	--	--	--	--	--	--
Cluster-56565.0	5	0	3	0	0	0	1	0	0	0	2	0	0.75	0	0.31	0	0	0	0.15	0	0	0	0.33	0	661	--	--	--	--	--	LT594791.1	LT594791	159	3.70232e-76	Theobroma cacao genome assembly, chromosome: IV	--	--	--	--	--	--	--	--	--	--	--	--	--	--
Cluster-63567.56020	30	34	55	32	10	31	35	24	20	40	24	24	6.08	6.88	7.74	7.36	2.09	5.17	6.95	3.95	4.06	5.52	5.35	5.01	557	--	--	--	--	--	XM_007039105.2	XM_007039105	222	2.94087e-111	PREDICTED: Theobroma cacao GTPase-activating protein gyp7 (LOC18605833), transcript variant X2, mRNA	--	--	--	--	--	--	--	--	--	--	--	--	--	--
Cluster-63567.56021	16	12	18	2	2	20	7	4	14	8	9	12	2.86	2.13	2.23	0.4	0.37	2.94	1.22	0.58	2.5	0.97	1.76	2.2	598	1204877803	XP_021274067.1	151	1.3e-07	GTPase-activating protein gyp7-like isoform X1 [Herrania umbratica]	XM_007039105.2	XM_007039105	209	5.34309e-104	PREDICTED: Theobroma cacao GTPase-activating protein gyp7 (LOC18605833), transcript variant X2, mRNA	--	--	--	--	--	--	--	--	PF00325	Bacterial regulatory proteins, crp family	GO:0006355	regulation of transcription, DNA-templated	GO:0003677	DNA binding
Cluster-63567.56026	0	1	1	1	0	3	0	0	0	0	2	0	0	0.87	0.61	1.03	0	2.12	0	0	0	0	1.88	0	322	--	--	--	--	--	--	--	--	--	--	--	--	--	--	--	--	--	--	--	--	--	--	--	--
Cluster-63567.56027	24	28.24	29.46	33.08	37.98	33	29.94	28	25	53.19	27.99	20	1.1	1.29	0.94	1.7	1.81	1.26	1.35	1.05	1.16	1.66	1.41	0.95	1566	--	--	--	--	--	LT594791.1	LT594791	213	8.63665e-106	Theobroma cacao genome assembly, chromosome: IV	--	--	--	--	--	--	--	--	PF02560	Cyanate lyase C-terminal domain	GO:0009439	cyanate metabolic process	--	--
Cluster-63567.56024	0	0	0	0	0	0	2	0	0	0	1	0	0	0	0	0	0	0	1.28	0	0	0	0.73	0	345	--	--	--	--	--	LT594790.1	LT594790	73	1.18169e-28	Theobroma cacao genome assembly, chromosome: III	--	--	--	--	--	--	--	--	--	--	--	--	--	--
Cluster-63567.56025	0	2.06	20	2	1	3.14	3	0	4	0	3	7.78	0	0.48	3.24	0.53	0.24	0.6	0.68	0	0.93	0	0.77	1.86	518	1269903043	XP_022762803.1	821	2.4e-85	RING-H2 finger protein ATL65-like [Durio zibethinus]	XM_022892922.1	XM_022892922	392	0	PREDICTED: Durio zibethinus RING-H2 finger protein ATL65-like (LOC111298185), mRNA	--	--	--	--	Q67YI6	332	4.5e-30	RING-H2 finger protein ATL65 OS=Arabidopsis thaliana OX=3702 GN=ATL65 PE=2 SV=2	PF12678	RING-H2 zinc finger domain	--	--	GO:0008270	zinc ion binding
Cluster-63567.50716	82.68	61.03	102.15	76.43	62.85	90.9	79.32	44.63	49.96	97.89	49.92	72.76	5.65	4.14	4.82	5.83	4.44	5.13	5.32	2.48	3.44	4.54	3.74	5.12	1142	1028967660	XP_016727355.1	1640	5.6e-180	PREDICTED: DNA polymerase I B, chloroplastic/mitochondrial-like [Gossypium hirsutum]	XM_007020863.2	XM_007020863	914	0	PREDICTED: Theobroma cacao DNA polymerase I B, chloroplastic/mitochondrial (LOC18593578), mRNA	K02335	DPO1, polA	DNA polymerase I	http://www.genome.jp/dbget-bin/www_bget?ko:K02335	F4I6M1	1241	3.9e-135	DNA polymerase I A, chloroplastic/mitochondrial OS=Arabidopsis thaliana OX=3702 GN=POLIA PE=2 SV=1	PF00476//PF01612//PF09788	DNA polymerase family A//3'-5' exonuclease//Transmembrane protein 55A	GO:0006260//GO:0006139//GO:0046856	DNA replication//nucleobase-containing compound metabolic process//phosphatidylinositol dephosphorylation	GO:0003677//GO:0008408//GO:0034597//GO:0003887//GO:0003676	DNA binding//3'-5' exonuclease activity//phosphatidylinositol-4,5-bisphosphate 4-phosphatase activity//DNA-directed DNA polymerase activity//nucleic acid binding
Cluster-62494.0	43	37	16	28	29	3	53	44	15	146	69	16	3.83	3.27	0.98	2.79	2.67	0.22	4.63	3.18	1.34	8.83	6.74	1.47	938	508701563	EOX93459.1	398	4.8e-36	Uncharacterized protein TCM_002329 [Theobroma cacao]	LT594788.1	LT594788	627	0	Theobroma cacao genome assembly, chromosome: I	--	--	--	--	--	--	--	--	--	--	--	--	--	--
Cluster-64665.1	0	0	0	2	2	0	0	0	0	0	0	0	0	0	0	0.87	0.77	0	0	0	0	0	0	0	417	--	--	--	--	--	--	--	--	--	--	--	--	--	--	--	--	--	--	--	--	--	--	--	--
Cluster-64665.0	5	1	0	2	4	0	4	11	1	1	0	0	0.55	0.11	0	0.25	0.45	0	0.43	0.98	0.11	0.07	0	0	812	--	--	--	--	--	LT594797.1	LT594797	94	6.23032e-40	Theobroma cacao genome assembly, chromosome: X	--	--	--	--	--	--	--	--	--	--	--	--	--	--
Cluster-59103.0	2	2	1	7	8	2	10	1	0	15	3	0	0.13	0.13	0.04	0.5	0.53	0.11	0.63	0.05	0	0.65	0.21	0	1204	1269970188	XP_022735530.1	1351	1.9e-146	cytochrome b561 and DOMON domain-containing protein At5g35735-like [Durio zibethinus]	XM_022879795.1	XM_022879795	597	0	PREDICTED: Durio zibethinus cytochrome b561 and DOMON domain-containing protein At5g35735-like (LOC111288830), mRNA	--	--	--	--	Q9SV71	491	3.9e-48	Cytochrome b561 and DOMON domain-containing protein At4g12980 OS=Arabidopsis thaliana OX=3702 GN=At4g12980 PE=2 SV=1	--	--	--	--	--	--
Cluster-27912.0	0	0	0	0	0	0	0	2	0	0	0	0	0	0	0	0	0	0	0	0.34	0	0	0	0	549	--	--	--	--	--	--	--	--	--	--	--	--	--	--	--	--	--	--	--	--	--	--	--	--
Cluster-19802.0	0	0	2	0	0	42	0	0	66	0	0	34	0	0	0.05	0	0	1.22	0	0	2.35	0	0	1.23	1967	1004144986	KXZ52965.1	193	6e-12	hypothetical protein GPECTOR_8g338 [Gonium pectorale]	--	--	--	--	--	--	--	--	--	Q9D3D0	419	1.4e-39	Alpha-tocopherol transfer protein-like OS=Mus musculus OX=10090 GN=Ttpal PE=1 SV=3	--	--	--	--	--	--
Cluster-31337.0	0	0	0	0	3	0	0	0	0	0	0	0	0	0	0	0	1.67	0	0	0	0	0	0	0	366	--	--	--	--	--	--	--	--	--	--	--	--	--	--	--	--	--	--	--	--	--	--	--	--
Cluster-63567.4172	1	4	8	8	2	11	0	0	9	7	4	13	0.06	0.23	0.32	0.52	0.12	0.53	0	0	0.53	0.28	0.26	0.78	1293	--	--	--	--	--	LT594795.1	LT594795	136	4.52556e-63	Theobroma cacao genome assembly, chromosome: VIII	--	--	--	--	--	--	--	--	PF00450	Serine carboxypeptidase	GO:0006508	proteolysis	GO:0004185	serine-type carboxypeptidase activity
Cluster-63567.4173	2	0	0	3	0	1	0	3	1	6	3	3	0.24	0	0	0.4	0	0.1	0	0.29	0.12	0.48	0.39	0.36	772	--	--	--	--	--	--	--	--	--	--	--	--	--	--	--	--	--	--	--	--	--	--	--	--
Cluster-63567.4170	1	2	3	0	0	0	0	0	2	0	0	0	0.54	1.09	1.15	0	0	0	0	0	1.08	0	0	0	366	--	--	--	--	--	XM_022895300.1	XM_022895300	35	1.67799e-07	PREDICTED: Durio zibethinus E3 ubiquitin-protein ligase MARCH8-like (LOC111299832), transcript variant X2, mRNA	--	--	--	--	--	--	--	--	--	--	--	--	--	--
Cluster-63567.34716	102.86	74	53.74	35	16	32	57.03	57.04	35.97	38.92	43	11.35	9.33	6.68	3.37	3.56	1.5	2.39	5.08	4.21	3.29	2.4	4.28	1.06	925	1063511422	XP_007024634.2	289	2.1e-23	PREDICTED: probable GTP diphosphokinase RSH2, chloroplastic [Theobroma cacao]	XM_022859539.1	XM_022859539	374	0	PREDICTED: Durio zibethinus probable GTP diphosphokinase RSH2, chloroplastic (LOC111274695), mRNA	--	--	--	--	--	--	--	--	PF08030	Ferric reductase NAD binding domain	GO:0055114	oxidation-reduction process	GO:0016491	oxidoreductase activity
Cluster-63567.4176	18	19	56	21.9	11	41	13	11	50.51	17	12	15	2.32	2.44	4.99	3.17	1.46	4.35	1.64	1.15	6.54	1.49	1.7	1.99	729	1366018967	XP_024161980.1	298	1.5e-24	B3 domain-containing protein Os01g0723500-like [Rosa chinensis]	--	--	--	--	--	--	--	--	--	Q9FGD2	178	4.6e-12	Putative B3 domain-containing protein At5g66980 OS=Arabidopsis thaliana OX=3702 GN=At5g66980 PE=1 SV=1	PF02362	B3 DNA binding domain	--	--	GO:0003677	DNA binding
Cluster-63567.4177	13	18	55	25.1	24	46	16	16	67.49	26	13	40	1.12	1.54	3.27	2.42	2.14	3.27	1.35	1.12	5.86	1.52	1.23	3.55	960	1137222192	OMO87944.1	211	2.4e-14	reverse transcriptase [Corchorus capsularis]	XM_018118906.1	XM_018118906	42	5.97989e-11	PREDICTED: Theobroma cacao DUF724 domain-containing protein 2 (LOC18602305), mRNA	--	--	--	--	Q8L3W1	136	4.5e-07	B3 domain-containing transcription factor VRN1 OS=Arabidopsis thaliana OX=3702 GN=VRN1 PE=1 SV=1	PF02362	B3 DNA binding domain	--	--	GO:0003677	DNA binding
Cluster-63567.4174	0	0	11	0	0	620.63	0	0	256	0	0	205	0	0	0.12	0	0	8.3	0	0	4.19	0	0	3.42	3975	1205958918	XP_021316893.1	1263	1e-135	long chain acyl-CoA synthetase 8 [Sorghum bicolor]	--	--	--	--	--	K01897	ACSL, fadD	long-chain acyl-CoA synthetase	http://www.genome.jp/dbget-bin/www_bget?ko:K01897	O60488	1356	6.4e-148	Long-chain-fatty-acid--CoA ligase 4 OS=Homo sapiens OX=9606 GN=ACSL4 PE=1 SV=2	PF16011//PF00501//PF04995	Carbohydrate-binding family 9//AMP-binding enzyme//Heme exporter protein D (CcmD)	GO:0015886//GO:0016052//GO:0017004//GO:0005975	heme transport//carbohydrate catabolic process//cytochrome complex assembly//carbohydrate metabolic process	GO:0003824//GO:0004553//GO:0030246	catalytic activity//hydrolase activity, hydrolyzing O-glycosyl compounds//carbohydrate binding
Cluster-41116.0	0	1	2	0	0	3	1	12	1	3	2	0	0	0.08	0.11	0	0	0.2	0.08	0.78	0.08	0.16	0.18	0	1011	1344039104	XP_023906916.1	1124	3.4e-120	NADPH dehydrogenase afvA-like [Quercus suber]	--	--	--	--	--	--	--	--	--	B8N8Q9	863	2.4e-91	NADPH dehydrogenase afvA OS=Aspergillus flavus (strain ATCC 200026 / FGSC A1120 / NRRL 3357 / JCM 12722 / SRRC 167) OX=332952 GN=afvA PE=2 SV=1	PF01207//PF02817//PF00724//PF01070	Dihydrouridine synthase (Dus)//e3 binding domain//NADH:flavin oxidoreductase / NADH oxidase family//FMN-dependent dehydrogenase	GO:0008033//GO:0055114	tRNA processing//oxidation-reduction process	GO:0016491//GO:0010181//GO:0017150//GO:0016746//GO:0050660	oxidoreductase activity//FMN binding//tRNA dihydrouridine synthase activity//transferase activity, transferring acyl groups//flavin adenine dinucleotide binding
Cluster-63567.36306	24917	21044	6194	11133	8937	2093	17676	25411	2832	31886	21782	3068	2616.73	2198.25	449.61	1311.5	970.16	181.13	1820.17	2169.26	299.23	2276.32	2512.27	331.59	835	1063462114	XP_007046747.2	795	3.9e-82	PREDICTED: fructose-bisphosphate aldolase 1, chloroplastic [Theobroma cacao]	XM_021418383.1	XM_021418383	494	0	PREDICTED: Herrania umbratica fructose-bisphosphate aldolase 1, chloroplastic-like (LOC110409135), mRNA	--	--	--	--	P16096	690	2.2e-71	Fructose-bisphosphate aldolase, chloroplastic OS=Spinacia oleracea OX=3562 PE=1 SV=3	PF00274	Fructose-bisphosphate aldolase class-I	GO:0006098//GO:0006020//GO:0006013//GO:0015976//GO:0006000//GO:0006096//GO:0006094	pentose-phosphate shunt//inositol metabolic process//mannose metabolic process//carbon utilization//fructose metabolic process//glycolytic process//gluconeogenesis	GO:0004332	fructose-bisphosphate aldolase activity
Cluster-63567.4178	0	0	10	0	0	211	0	0	95	0	0	92	0	0	0.23	0	0	5.78	0	0	3.19	0	0	3.14	2073	--	--	--	--	--	--	--	--	--	--	--	--	--	--	--	--	--	--	--	--	--	--	--	--
Cluster-63567.4179	0	0	327	0	0	246	0	0	228	0	0	230	0	0	5.41	0	0	4.89	0	0	5.55	0	0	5.7	2759	301111686	XP_002904922.1	528	1.2e-50	conserved hypothetical protein [Phytophthora infestans T30-4]	--	--	--	--	--	K13341	PEX7, PTS2R	peroxin-7	http://www.genome.jp/dbget-bin/www_bget?ko:K13341	Q96S15	1274	1.4e-138	GATOR complex protein WDR24 OS=Homo sapiens OX=9606 GN=WDR24 PE=1 SV=2	PF00400	WD domain, G-beta repeat	--	--	GO:0005515	protein binding
Cluster-31096.0	0	0	2	0	6	0	0	0	0	0	1	0	0	0	0.32	0	1.42	0	0	0	0	0	0.25	0	522	1445429598	RDY13504.1	509	3.6e-49	Proteasome subunit alpha type-2-A, partial [Mucuna pruriens]	--	--	--	--	--	K02726	PSMA2	20S proteasome subunit alpha 2	http://www.genome.jp/dbget-bin/www_bget?ko:K02726	O73672	626	3.7e-64	Proteasome subunit alpha type-2 OS=Carassius auratus OX=7957 GN=psma2 PE=2 SV=3	PF00227//PF10584	Proteasome subunit//Proteasome subunit A N-terminal signature	GO:0051603//GO:0006511	proteolysis involved in cellular protein catabolic process//ubiquitin-dependent protein catabolic process	GO:0004298//GO:0004175	threonine-type endopeptidase activity//endopeptidase activity
Cluster-59471.0	3	0	2	0	3	0	0	2	1	6	1	2	1.87	0	0.88	0	1.91	0	0	1.01	0.62	2.56	0.68	1.29	351	--	--	--	--	--	XM_022909099.1	XM_022909099	217	1.07545e-108	PREDICTED: Durio zibethinus pre-mRNA cleavage factor Im 25 kDa subunit 2 (LOC111310013), mRNA	--	--	--	--	--	--	--	--	--	--	--	--	--	--
Cluster-39008.0	0	0	1	0	0	1	0	0	0	1	0	0	0	0	0.15	0	0	0.18	0	0	0	0.15	0	0	542	1344071955	XP_023919778.1	288	1.6e-23	uncharacterized protein LOC112031324 [Quercus suber]	XM_020274871.1	XM_020274871	44	2.54414e-12	Diplodia corticola c-x8-c-x5-c-x3-h type zinc finger protein (BKCO1_36000117), partial mRNA	--	--	--	--	--	--	--	--	--	--	--	--	--	--
Cluster-63567.20541	21	25.43	54	24.29	27	29.73	34.57	73.94	73.02	79.89	48.82	68.58	0.97	1.17	1.73	1.25	1.29	1.14	1.57	2.78	3.42	2.51	2.48	3.28	1558	1269932531	XP_022715420.1	434	5.4e-40	uncharacterized protein LOC111274780 [Durio zibethinus]	XM_022859685.1	XM_022859685	354	0	PREDICTED: Durio zibethinus uncharacterized LOC111274780 (LOC111274780), mRNA	--	--	--	--	--	--	--	--	--	--	--	--	--	--
Cluster-63567.20542	0	0	3	0	0	0	17.08	17	2	51	20	7	0	0	0.19	0	0	0	1.55	1.28	0.19	3.2	2.03	0.66	914	1269952277	XP_022726008.1	155	7e-08	stress enhanced protein 1, chloroplastic [Durio zibethinus]	XM_021424832.1	XM_021424832	81	1.18743e-32	PREDICTED: Herrania umbratica stress enhanced protein 1, chloroplastic (LOC110413840), transcript variant X1, mRNA	--	--	--	--	--	--	--	--	--	--	--	--	--	--
Cluster-63567.9037	11	10	38.99	5	2	17	13	13	27	23	18	22	0.4	0.36	0.98	0.2	0.08	0.51	0.47	0.39	1	0.57	0.72	0.83	1908	508721526	EOY13423.1	248	2.4e-18	Uncharacterized protein TCM_031997 [Theobroma cacao]	LT594794.1	LT594794	179	8.4014e-87	Theobroma cacao genome assembly, chromosome: VII	--	--	--	--	--	--	--	--	PF02935	Cytochrome c oxidase subunit VIIc	GO:0006123	mitochondrial electron transport, cytochrome c to oxygen	GO:0004129	cytochrome-c oxidase activity
Cluster-63567.20544	876	1070	1498	934	797	1016	1027	1502	1113	1899	1195	1347	105.62	128.38	124.91	126.54	99.29	100.88	121.38	147.2	134.88	155.69	158.26	167.09	761	1269867413	XP_022766646.1	496	1.7e-47	uncharacterized protein LOC111311493 [Durio zibethinus]	XM_022910911.1	XM_022910911	408	0	PREDICTED: Durio zibethinus uncharacterized LOC111311493 (LOC111311493), mRNA	--	--	--	--	--	--	--	--	--	--	--	--	--	--
Cluster-66618.0	7	3	10	1	0	0	0	2	0	0	0	0	0.56	0.24	0.55	0.09	0	0	0	0.13	0	0	0	0	1016	1343990758	XP_023877361.1	358	2.3e-31	uncharacterized protein LOC111989802 [Quercus suber]	--	--	--	--	--	--	--	--	--	Q9UTA2	149	1.5e-08	Putative redox protein fmp46, mitochondrial OS=Schizosaccharomyces pombe (strain 972 / ATCC 24843) OX=284812 GN=fmp46 PE=3 SV=1	PF07955	Protein of unknown function (DUF1687)	GO:0055114	oxidation-reduction process	GO:0016491	oxidoreductase activity
Cluster-63567.20546	9	9	42.43	13	9	34	10	13	14	6	1	16	0.69	0.69	2.24	1.11	0.71	2.15	0.75	0.81	1.08	0.31	0.08	1.26	1047	590605059	XP_007020394.1	509	7.2e-49	PREDICTED: uridine kinase-like protein 3 [Theobroma cacao]	XM_012607009.1	XM_012607009	335	8.66661e-174	PREDICTED: Gossypium raimondii uridine kinase-like protein 3 (LOC105782322), transcript variant X2, mRNA	K00876	udk, UCK	uridine kinase	http://www.genome.jp/dbget-bin/www_bget?ko:K00876	O65583	399	1.6e-37	Uridine kinase-like protein 4 OS=Arabidopsis thaliana OX=3702 GN=UKL4 PE=2 SV=2	PF02224//PF01121//PF06309//PF01637//PF00485//PF06414	Cytidylate kinase//Dephospho-CoA kinase//Torsin//ATPase domain predominantly from Archaea//Phosphoribulokinase / Uridine kinase family//Zeta toxin	GO:0006206//GO:0006139//GO:0015940//GO:0015937	pyrimidine nucleobase metabolic process//nucleobase-containing compound metabolic process//pantothenate biosynthetic process//coenzyme A biosynthetic process	GO:0004127//GO:0004140//GO:0016301//GO:0005524	cytidylate kinase activity//dephospho-CoA kinase activity//kinase activity//ATP binding
Cluster-63567.20547	2	0	0	0	4	1	3	0	1	3	2	0	1.19	0	0	0	2.43	0.49	1.73	0	0.59	1.22	1.31	0	356	--	--	--	--	--	XM_022905662.1	XM_022905662	69	2.04688e-26	PREDICTED: Durio zibethinus uncharacterized lipoprotein lpp (LOC111307618), mRNA	--	--	--	--	--	--	--	--	--	--	--	--	--	--
Cluster-63567.20548	0	0	0	0	0	0	2	2	0	0	0	0	0	0	0	0	0	0	0.66	0.55	0	0	0	0	437	--	--	--	--	--	XM_007017284.2	XM_007017284	37	1.57291e-08	PREDICTED: Theobroma cacao uncharacterized LOC18591258 (LOC18591258), transcript variant X2, mRNA	--	--	--	--	--	--	--	--	--	--	--	--	--	--
Cluster-63567.20549	1	3	4	0	2	1	4	7	5	9	4	2	0.77	2.33	2.2	0	1.57	0.63	2.99	4.37	3.8	4.74	3.38	1.59	331	--	--	--	--	--	LT594795.1	LT594795	48	8.91363e-15	Theobroma cacao genome assembly, chromosome: VIII	--	--	--	--	--	--	--	--	--	--	--	--	--	--
Cluster-63567.54423	0	0	7.89	0	8	137.83	0	0	98.22	0	0	56.98	0	0	2.14	0	3.17	43.77	0	0	37.78	0	0	22.68	413	326490788	BAJ90061.1	566	7e-56	predicted protein [Hordeum vulgare subsp. vulgare]	XM_019141995.1	XM_019141995	196	6.06124e-97	Cryptococcus amylolentus CBS 6039 actin (L202_07304), mRNA	K10355	ACTF	actin, other eukaryote	http://www.genome.jp/dbget-bin/www_bget?ko:K10355	P10984	568	1.6e-57	Actin-2 OS=Caenorhabditis elegans OX=6239 GN=act-2 PE=3 SV=3	--	--	--	--	--	--
Cluster-63567.9038	70	96	116	45	37	50.92	53	103	61	209	121	126	1.59	2.17	1.82	1.14	0.87	0.96	1.19	1.91	1.41	3.23	3.02	2.96	2895	828291015	XP_012574105.1	503	9.9e-48	zinc finger BED domain-containing protein RICESLEEPER 2-like [Cicer arietinum]	XM_021433685.1	XM_021433685	40	2.38657e-09	PREDICTED: Herrania umbratica uncharacterized LOC110420392 (LOC110420392), mRNA	--	--	--	--	P03010	229	2.2e-17	Putative AC9 transposase OS=Zea mays OX=4577 PE=4 SV=1	PF08551//PF14372	Eukaryotic integral membrane protein (DUF1751)//Domain of unknown function (DUF4413)	GO:0006890	retrograde vesicle-mediated transport, Golgi to endoplasmic reticulum	GO:0003677	DNA binding
Cluster-63567.9039	0	0	2	3	0	0	0	4	0	0	0	0	0	0	1.23	3.09	0	0	0	2.78	0	0	0	0	322	--	--	--	--	--	LT594789.1	LT594789	63	3.96577e-23	Theobroma cacao genome assembly, chromosome: II	--	--	--	--	--	--	--	--	--	--	--	--	--	--
Cluster-59552.0	7	10	27	0	0	4	2	7	2	6	5	9	2.32	3.31	6.24	0	0	1.09	0.65	1.88	0.66	1.35	1.82	3.06	440	--	--	--	--	--	--	--	--	--	--	--	--	--	--	P22943	161	2.6e-10	12 kDa heat shock protein OS=Saccharomyces cerevisiae (strain ATCC 204508 / S288c) OX=559292 GN=HSP12 PE=1 SV=1	--	--	--	--	--	--
Cluster-54934.0	1	1	0	0	0	0	0	0	0	0	3	0	0.39	0.39	0	0	0	0	0	0	0	0	1.27	0	413	--	--	--	--	--	--	--	--	--	--	--	--	--	--	--	--	--	--	--	--	--	--	--	--
Cluster-62339.0	0	3	1	0	0	0	0	4	0	1	1	1	0	0.89	0.21	0	0	0	0	0.97	0	0.2	0.33	0.31	461	1137248816	OMP06621.1	139	2.5e-06	hypothetical protein COLO4_08020 [Corchorus olitorius]	LT594788.1	LT594788	155	4.2254e-74	Theobroma cacao genome assembly, chromosome: I	--	--	--	--	--	--	--	--	--	--	--	--	--	--
Cluster-37239.0	0	0	4	0	3	0	0	0	0	0	0	0	0	0	0.78	0	0.86	0	0	0	0	0	0	0	474	1394878089	PWZ22683.1	232	4.3e-17	Actin-related protein 2/3 complex subunit 3 [Zea mays]	--	--	--	--	--	K05756	ARPC3	actin related protein 2/3 complex, subunit 3	http://www.genome.jp/dbget-bin/www_bget?ko:K05756	Q7T0U5	292	1.8e-25	Actin-related protein 2/3 complex subunit 3-B OS=Xenopus laevis OX=8355 GN=arpc3-b PE=2 SV=1	PF04062	ARP2/3 complex ARPC3 (21 kDa) subunit	GO:0034314//GO:0030833	Arp2/3 complex-mediated actin nucleation//regulation of actin filament polymerization	--	--
Cluster-30266.0	0	0	472	0	1	274	0	0	271	0	0	264	0	0	8.32	0	0.03	5.8	0	0	7.01	0	0	6.96	2609	1376854872	PTQ45427.1	151	5.9e-07	hypothetical protein MARPO_0015s0206 [Marchantia polymorpha]	--	--	--	--	--	--	--	--	--	P47825	495	2.9e-48	Transcription initiation factor TFIID subunit 4 OS=Drosophila melanogaster OX=7227 GN=Taf4 PE=1 SV=1	PF07531//PF05236	NHR1 homology to TAF//Transcription initiation factor TFIID component TAF4 family	GO:0006352//GO:0006355	DNA-templated transcription, initiation//regulation of transcription, DNA-templated	--	--
Cluster-6865.0	0	0	0	0	0	0	0	0	0	0	0	0	0	0	0	0	0	0	0	0	0	0	0	0	490	--	--	--	--	--	--	--	--	--	--	--	--	--	--	--	--	--	--	--	--	--	--	--	--
Cluster-6865.1	0	0	0	0	0	3	0	0	0	0	0	0	0	0	0	0	0	0.03	0	0	0	0	0	0	5908	226515106	ACO61102.1	524	7.4e-50	alpha-2 macroglobulin family-like protein [Micromonas commoda]	--	--	--	--	--	K06530	CD109	CD109 antigen	http://www.genome.jp/dbget-bin/www_bget?ko:K06530	Q6YHK3	1217	1.2e-131	CD109 antigen OS=Homo sapiens OX=9606 GN=CD109 PE=1 SV=2	PF07678//PF01835//PF00207//PF07677	A-macroglobulin TED domain//MG2 domain//Alpha-2-macroglobulin family//A-macroglobulin receptor binding domain	--	--	GO:0004866	endopeptidase inhibitor activity
Cluster-63567.13788	45	56	143.84	87.09	85.1	165.02	56	67.56	169.99	86.88	61.99	149.01	2.53	3.12	5.58	5.46	4.95	7.66	3.09	3.09	9.65	3.31	3.82	8.63	1331	1269896387	XP_022759154.1	532	2e-51	protein COBRA-like [Durio zibethinus]	LT594791.1	LT594791	828	0	Theobroma cacao genome assembly, chromosome: IV	--	--	--	--	Q9SRT7	460	1.7e-44	COBRA-like protein 1 OS=Arabidopsis thaliana OX=3702 GN=COBL1 PE=2 SV=1	--	--	--	--	--	--
Cluster-60052.1	0	2	1	3	2	2	0	0	1	0	0	3	0	0.82	0.29	1.42	0.84	0.67	0	0	0.41	0	0	1.27	404	--	--	--	--	--	--	--	--	--	--	--	--	--	--	--	--	--	--	--	--	--	--	--	--
Cluster-60052.0	19	16	55	24	16	40	44	40	44	69	58	48	0.29	0.24	0.58	0.41	0.25	0.51	0.66	0.5	0.68	0.71	0.97	0.76	4186	1269989896	XP_022746112.1	4699	0	pentatricopeptide repeat-containing protein At5g14770, mitochondrial-like isoform X1 [Durio zibethinus]	LT594792.1	LT594792	2814	0	Theobroma cacao genome assembly, chromosome: V	--	--	--	--	Q9LER0	2153	2.6e-240	Pentatricopeptide repeat-containing protein At5g14770, mitochondrial OS=Arabidopsis thaliana OX=3702 GN=At5g14770 PE=3 SV=2	PF01667//PF04555//PF02226//PF17049//PF00637	Ribosomal protein S27//Restriction endonuclease XhoI//Picornavirus coat protein (VP4)//ATPase expression protein 1//Region in Clathrin and VPS	GO:0016192//GO:0009307//GO:0042254//GO:0006412//GO:0006308//GO:0006886//GO:0006417	vesicle-mediated transport//DNA restriction-modification system//ribosome biogenesis//translation//DNA catabolic process//intracellular protein transport//regulation of translation	GO:0045182//GO:0005198//GO:0009036//GO:0003677//GO:0003735	translation regulator activity//structural molecule activity//type II site-specific deoxyribonuclease activity//DNA binding//structural constituent of ribosome
Cluster-32935.0	0	0	2	0	1	3	0	0	0	0	0	0	0	0	0.07	0	0.06	0.13	0	0	0	0	0	0	1373	--	--	--	--	--	--	--	--	--	--	--	--	--	--	Q00649	190	3.5e-13	Heat shock protein beta-1 OS=Gallus gallus OX=9031 GN=HSPB1 PE=2 SV=1	--	--	--	--	--	--
Cluster-37920.0	0	0	9	0	0	0	0	0	2	2	0	0	0	0	1.01	0	0	0	0	0	0.33	0.22	0	0	632	116785598	ABK23787.1	567	8.2e-56	unknown [Picea sitchensis]	AK224305.1	AK224305	39	1.80139e-09	Oryza officinalis cDNA, clone: CCP01B04, expressed in panicle of CC genome	K02880	RP-L17e, RPL17	large subunit ribosomal protein L17e	http://www.genome.jp/dbget-bin/www_bget?ko:K02880	Q4PM54	751	1.4e-78	60S ribosomal protein L17 OS=Ixodes scapularis OX=6945 GN=RpL17 PE=2 SV=1	PF00237	Ribosomal protein L22p/L17e	GO:0042254//GO:0006412	ribosome biogenesis//translation	GO:0003735	structural constituent of ribosome
Cluster-11153.0	0	0	0	0	0	14	0	0	4	0	0	3	0	0	0	0	0	1.98	0	0	0.69	0	0	0.53	611	--	--	--	--	--	--	--	--	--	--	--	--	--	--	--	--	--	--	--	--	--	--	--	--
Cluster-27269.0	0	0	2	0	0	0	0	0	0	0	0	8	0	0	0.56	0	0	0	0	0	0	0	0	3.27	409	1293587178	PKA54431.1	315	8.8e-27	60S ribosomal protein L27-3 [Apostasia shenzhenica]	--	--	--	--	--	K02901	RP-L27e, RPL27	large subunit ribosomal protein L27e	http://www.genome.jp/dbget-bin/www_bget?ko:K02901	Q9XSU7	359	2.7e-33	60S ribosomal protein L27 OS=Canis lupus familiaris OX=9615 GN=RPL27 PE=2 SV=3	PF01777	Ribosomal L27e protein family	GO:0042254//GO:0006412	ribosome biogenesis//translation	GO:0003735	structural constituent of ribosome
Cluster-12457.0	0	0	0	0	0	25	0	0	13	0	0	13	0	0	0	0	0	1.46	0	0	0.93	0	0	0.95	1111	428163601	EKX32663.1	336	8.8e-29	hypothetical protein GUITHDRAFT_148450 [Guillardia theta CCMP2712]	--	--	--	--	--	--	--	--	--	P48053	240	4.5e-19	Uncharacterized protein C05D11.1 OS=Caenorhabditis elegans OX=6239 GN=C05D11.1 PE=4 SV=2	--	--	--	--	--	--
Cluster-4208.0	0	0	0	0	0	0	0	0	0	0	0	0	0	0	0	0	0	0	0	0	0	0	0	0	319	1173939925	OQR89512.1	160	6.4e-09	hypothetical protein ACHHYP_06245 [Achlya hypogyna]	--	--	--	--	--	--	--	--	--	Q99N46	156	7.1e-10	Brain protein I3 OS=Cavia porcellus OX=10141 GN=I3 PE=2 SV=1	--	--	--	--	--	--
Cluster-55256.0	1	2	2	1	0	0	0	0	0	0	0	0	0.5	1	0.7	0.58	0	0	0	0	0	0	0	0	377	1552230151	RVW79690.1	280	9.3e-23	Retrovirus-related Pol polyprotein from transposon TNT 1-94 [Vitis vinifera]	--	--	--	--	--	--	--	--	--	--	--	--	--	--	--	--	--	--	--
Cluster-47818.0	0	0	0	0	0	0	0	6	0	0	0	0	0	0	0	0	0	0	0	4.84	0	0	0	0	311	1344084818	XP_023926479.1	166	1.3e-09	putative oxidoreductase bli-4, mitochondrial [Quercus suber]	--	--	--	--	--	--	--	--	--	Q92247	157	5.3e-10	Putative oxidoreductase bli-4, mitochondrial OS=Neurospora crassa (strain ATCC 24698 / 74-OR23-1A / CBS 708.71 / DSM 1257 / FGSC 987) OX=367110 GN=bli-4 PE=1 SV=1	--	--	--	--	--	--
Cluster-61312.0	216	197	186	222	175	152.95	215	244	118	348	222	109.99	3.91	3.54	2.32	4.47	3.29	2.3	3.83	3.6	2.17	4.28	4.41	2.06	3569	1028957945	XP_016722434.1	1399	1.6e-151	PREDICTED: uncharacterized lipoprotein syc1174_c-like isoform X2 [Gossypium hirsutum]	XM_018116326.1	XM_018116326	787	0	PREDICTED: Theobroma cacao uncharacterized lipoprotein syc1174_c (LOC18609752), transcript variant X3, mRNA	--	--	--	--	P08452	695	2.5e-71	Uncharacterized lipoprotein syc1174_c OS=Synechococcus sp. (strain ATCC 27144 / PCC 6301 / SAUG 1402/1) OX=269084 GN=syc1174_c PE=3 SV=2	PF00963	Cohesin domain	GO:0000272	polysaccharide catabolic process	GO:0030246	carbohydrate binding
Cluster-6407.0	0	0	0	0	0	0	0	0	0	0	0	0	0	0	0	0	0	0	0	0	0	0	0	0	328	544214766	XP_005537529.1	148	1.6e-07	transketolase [Cyanidioschyzon merolae strain 10D]	--	--	--	--	--	K00615	E2.2.1.1, tktA, tktB	transketolase	http://www.genome.jp/dbget-bin/www_bget?ko:K00615	Q6B855	421	1.4e-40	Transketolase OS=Bos taurus OX=9913 GN=TKT PE=2 SV=1	--	--	--	--	--	--
Cluster-55335.0	0	0	2	0	0	0	0	0	0	3	0	1	0	0	0.44	0	0	0	0	0	0	0.65	0	0.33	448	--	--	--	--	--	--	--	--	--	--	--	--	--	--	--	--	--	--	--	--	--	--	--	--
Cluster-9750.0	0	0	0	0	0	2	0	0	0	0	0	0	0	0	0	0	0	0.75	0	0	0	0	0	0	388	552847512	XP_005851878.1	305	1.2e-25	hypothetical protein CHLNCDRAFT_133453 [Chlorella variabilis]	--	--	--	--	--	K00121	frmA, ADH5, adhC	S-(hydroxymethyl)glutathione dehydrogenase / alcohol dehydrogenase	http://www.genome.jp/dbget-bin/www_bget?ko:K00121	A2XAZ3	295	6.6e-26	Alcohol dehydrogenase class-3 OS=Oryza sativa subsp. indica OX=39946 GN=ADHIII PE=3 SV=1	PF08240//PF00413	Alcohol dehydrogenase GroES-like domain//Matrixin	GO:0006508//GO:0055114	proteolysis//oxidation-reduction process	GO:0004222//GO:0008270	metalloendopeptidase activity//zinc ion binding
Cluster-9750.1	0	0	475	0	0	320	0	0	306	0	0	283	0	0	5.48	0	0	4.44	0	0	5.19	0	0	4.89	3844	1098794777	XP_018858832.1	1252	1.9e-134	PREDICTED: alcohol dehydrogenase class-3 [Juglans regia]	XM_022056716.1	XM_022056716	41	8.83119e-10	PREDICTED: Carica papaya alcohol dehydrogenase 1 (LOC110826119), mRNA	K00121	frmA, ADH5, adhC	S-(hydroxymethyl)glutathione dehydrogenase / alcohol dehydrogenase	http://www.genome.jp/dbget-bin/www_bget?ko:K00121	O19053	1320	9.2e-144	Alcohol dehydrogenase class-3 OS=Oryctolagus cuniculus OX=9986 GN=ADH5 PE=2 SV=3	PF00107//PF08240//PF03435//PF02254//PF02605//PF03721//PF02826	Zinc-binding dehydrogenase//Alcohol dehydrogenase GroES-like domain//Saccharopine dehydrogenase NADP binding domain//TrkA-N domain//Photosystem I reaction centre subunit XI//UDP-glucose/GDP-mannose dehydrogenase family, NAD binding domain//D-isomer specific 2-hydroxyacid dehydrogenase, NAD binding domain	GO:0055114//GO:0006813//GO:0015979	oxidation-reduction process//potassium ion transport//photosynthesis	GO:0051287//GO:0016491//GO:0016616	NAD binding//oxidoreductase activity//oxidoreductase activity, acting on the CH-OH group of donors, NAD or NADP as acceptor
Cluster-2332.0	0	0	0	0	0	0	0	0	0	0	0	0	0	0	0	0	0	0	0	0	0	0	0	0	488	--	--	--	--	--	--	--	--	--	--	--	--	--	--	--	--	--	--	--	--	--	--	--	--
Cluster-1941.0	0	0	0	0	0	0	0	0	0	0	0	0	0	0	0	0	0	0	0	0	0	0	0	0	1725	--	--	--	--	--	--	--	--	--	--	--	--	--	--	--	--	--	--	--	--	--	--	--	--
Cluster-24468.0	0	0	5	0	0	0	0	0	1	0	0	0	0	0	3.74	0	0	0	0	0	1.02	0	0	0	308	1204897790	XP_021280889.1	356	1.2e-31	uncharacterized protein LOC110414148 [Herrania umbratica]	XM_022903879.1	XM_022903879	175	2.08019e-85	PREDICTED: Durio zibethinus uncharacterized LOC111305989 (LOC111305989), mRNA	--	--	--	--	--	--	--	--	--	--	--	--	--	--
Cluster-33204.0	0	0	0	0	0	0	0	0	0	0	2	2	0	0	0	0	0	0	0	0	0	0	1.23	1.15	363	1344039764	XP_023907282.1	260	1.9e-20	ankyrin repeat-containing protein YGL242C-like [Quercus suber]	--	--	--	--	--	--	--	--	--	Q9P7I0	293	1.1e-25	Ankyrin repeat-containing protein C105.02c OS=Schizosaccharomyces pombe (strain 972 / ATCC 24843) OX=284812 GN=SPAC105.02c PE=4 SV=1	PF00802//PF13606//PF00023	Pneumovirus attachment glycoprotein G//Ankyrin repeat//Ankyrin repeat	--	--	GO:0005515	protein binding
Cluster-63567.1717	0	0	0	0	0	0	0	0	0	0	0	0	0	0	0	0	0	0	0	0	0	0	0	0	690	1173954274	OQS01749.1	445	1.3e-41	AP-3 complex subunit delta [Achlya hypogyna]	--	--	--	--	--	K12396	AP3D	AP-3 complex subunit delta	http://www.genome.jp/dbget-bin/www_bget?ko:K12396	P54362	649	1.1e-66	AP-3 complex subunit delta OS=Drosophila melanogaster OX=7227 GN=g PE=1 SV=4	PF01602//PF06298//PF02881//PF03874	Adaptin N terminal region//Photosystem II protein Y (PsbY)//SRP54-type protein, helical bundle domain//RNA polymerase Rpb4	GO:0006886//GO:0016192//GO:0006614//GO:0015979//GO:0006352	intracellular protein transport//vesicle-mediated transport//SRP-dependent cotranslational protein targeting to membrane//photosynthesis//DNA-templated transcription, initiation	GO:0030145//GO:0005525	manganese ion binding//GTP binding
Cluster-63567.62928	0	0	0	0	0	2	0	0	2	0	0	0	0	0	0	0	0	0.97	0	0	1.17	0	0	0	357	--	--	--	--	--	--	--	--	--	--	--	--	--	--	--	--	--	--	--	--	--	--	--	--
Cluster-63567.48836	3	2	11.88	45	43	17.55	42.55	22.75	7	89.91	46.04	48.61	0.16	0.11	0.43	2.66	2.36	0.77	2.21	0.98	0.37	3.23	2.68	2.65	1396	1137221955	OMO87766.1	227	4.8e-16	reverse transcriptase [Corchorus capsularis]	--	--	--	--	--	--	--	--	--	--	--	--	--	PF13456	Reverse transcriptase-like	GO:0051252	regulation of RNA metabolic process	GO:0003676//GO:0004523	nucleic acid binding//RNA-DNA hybrid ribonuclease activity
Cluster-63567.1716	0	0	0	0	0	0	0	0	0	0	0	0	0	0	0	0	0	0	0	0	0	0	0	0	354	1377602093	GBG30420.1	231	4.2e-17	AP-3 complex subunit delta [Hondaea fermentalgiana]	--	--	--	--	--	K12396	AP3D	AP-3 complex subunit delta	http://www.genome.jp/dbget-bin/www_bget?ko:K12396	P54362	386	1.7e-36	AP-3 complex subunit delta OS=Drosophila melanogaster OX=7227 GN=g PE=1 SV=4	PF11698//PF02985//PF01602//PF03810	V-ATPase subunit H//HEAT repeat//Adaptin N terminal region//Importin-beta N-terminal domain	GO:0006886//GO:0016192//GO:1902600	intracellular protein transport//vesicle-mediated transport//proton transmembrane transport	GO:0008536//GO:0005515	Ran GTPase binding//protein binding
Cluster-28057.0	0	0	2	0	0	0	0	2	0	0	0	0	0	0	0.83	0	0	0	0	0.95	0	0	0	0	358	--	--	--	--	--	--	--	--	--	--	--	--	--	--	--	--	--	--	--	--	--	--	--	--
Cluster-62610.0	1	5	1	0	0	0	0	0	0	1	0	0	0.17	0.85	0.12	0	0	0	0	0	0	0.12	0	0	614	--	--	--	--	--	--	--	--	--	--	--	--	--	--	--	--	--	--	--	--	--	--	--	--
Cluster-63567.62920	0	1	2	1	2	0	0	1	0	0	3	2	0	0.47	0.65	0.54	0.95	0	0	0.38	0	0	1.53	0.96	386	--	--	--	--	--	LT594796.1	LT594796	104	7.81912e-46	Theobroma cacao genome assembly, chromosome: IX	--	--	--	--	--	--	--	--	--	--	--	--	--	--
Cluster-63567.62921	20.01	13.01	29	24	43	38	30	25	32	32	20	29	5.33	3.46	5.38	7.29	11.79	8.32	7.81	5.41	8.51	5.81	5.85	7.95	485	1269883708	XP_022752535.1	143	9.2e-07	nicalin-1-like isoform X1 [Durio zibethinus]	XM_022896800.1	XM_022896800	162	5.731e-78	PREDICTED: Durio zibethinus nicalin-1-like (LOC111301259), transcript variant X1, mRNA	--	--	--	--	--	--	--	--	--	--	--	--	--	--
Cluster-42857.0	0	0	0	0	0	0	2	0	0	0	0	0	0	0	0	0	0	0	0.7	0	0	0	0	0	426	1344021873	XP_023893808.1	603	3.7e-60	ferrochelatase, mitochondrial-like [Quercus suber]	XM_023601284.1	XM_023601284	66	1.15807e-24	Cercospora beticola Ferrochelatase, mitochondrial (CB0940_08530), mRNA	K01772	hemH, FECH	protoporphyrin/coproporphyrin ferrochelatase	http://www.genome.jp/dbget-bin/www_bget?ko:K01772	P22315	428	2.8e-41	Ferrochelatase, mitochondrial OS=Mus musculus OX=10090 GN=Fech PE=1 SV=2	PF00762	Ferrochelatase	GO:0006783//GO:0015994	heme biosynthetic process//chlorophyll metabolic process	GO:0004325	ferrochelatase activity
Cluster-63567.62923	87	74	172	22	22	85	58	86	71	354.98	182	152	3.1	2.61	4.22	0.87	0.81	2.5	2.03	2.49	2.56	8.57	7.11	5.58	1948	1269960302	XP_022730266.1	1561	1.4e-170	heptahelical transmembrane protein 1-like [Durio zibethinus]	XM_022893892.1	XM_022893892	952	0	PREDICTED: Durio zibethinus heptahelical transmembrane protein 1-like (LOC111299025), transcript variant X1, mRNA	K07297	ADIPOR	adiponectin receptor	http://www.genome.jp/dbget-bin/www_bget?ko:K07297	B7F9G7	922	6.6e-98	Heptahelical transmembrane protein ADIPOR1 OS=Oryza sativa subsp. japonica OX=39947 GN=ADIPOR1 PE=2 SV=1	PF03006	Haemolysin-III related	--	--	--	--
Cluster-63567.62924	11	7	2	8	1	2	6	1	0	13	5	1	0.62	0.39	0.08	0.5	0.06	0.09	0.33	0.05	0	0.49	0.31	0.06	1335	--	--	--	--	--	LT594791.1	LT594791	307	4.08824e-158	Theobroma cacao genome assembly, chromosome: IV	--	--	--	--	--	--	--	--	--	--	--	--	--	--
Cluster-63567.62925	106	84	127.01	61	26	76	101	77.04	63	152	96	99	7.98	6.28	6.6	5.13	2.02	4.72	7.46	4.71	4.78	7.77	7.93	7.67	1061	1204917229	XP_021291386.1	1063	4.2e-113	uncharacterized GPI-anchored protein At1g61900 isoform X2 [Herrania umbratica]	XM_022905853.1	XM_022905853	641	0	PREDICTED: Durio zibethinus uncharacterized GPI-anchored protein At1g61900-like (LOC111307721), transcript variant X3, mRNA	--	--	--	--	Q8GUI4	250	3e-20	Uncharacterized GPI-anchored protein At1g61900 OS=Arabidopsis thaliana OX=3702 GN=At1g61900 PE=2 SV=1	--	--	--	--	--	--
Cluster-63567.62926	8	7	93	9	35	157	30	47	71	68	57	273	0.27	0.23	2.15	0.34	1.21	4.35	0.99	1.28	2.41	1.54	2.09	9.43	2054	1269987147	XP_022744638.1	1518	1.4e-165	UPF0481 protein At3g47200-like [Durio zibethinus]	XM_022888903.1	XM_022888903	741	0	PREDICTED: Durio zibethinus UPF0481 protein At3g47200-like (LOC111295422), mRNA	--	--	--	--	Q9SD53	231	9.3e-18	UPF0481 protein At3g47200 OS=Arabidopsis thaliana OX=3702 GN=At3g47200 PE=2 SV=1	PF07782	DC-STAMP-like protein	--	--	--	--
Cluster-63567.62927	0	0	0	4	3	3	0	0	1	7.04	10	1	0	0	0	0.72	0.5	0.4	0	0	0.16	0.77	1.76	0.17	636	1269908505	XP_022765711.1	889	3.8e-93	pentatricopeptide repeat-containing protein At1g62930, chloroplastic-like isoform X2 [Durio zibethinus]	XM_022890687.1	XM_022890687	378	0	PREDICTED: Durio zibethinus pentatricopeptide repeat-containing protein At3g22470, mitochondrial-like (LOC111296400), transcript variant X1, mRNA	--	--	--	--	P0C7Q7	524	3e-52	Putative pentatricopeptide repeat-containing protein At1g12700, mitochondrial OS=Arabidopsis thaliana OX=3702 GN=At1g12700 PE=3 SV=1	PF01450	Acetohydroxy acid isomeroreductase, catalytic domain	GO:0009082//GO:0009097//GO:0015940//GO:0009098//GO:0055114//GO:0009099	branched-chain amino acid biosynthetic process//isoleucine biosynthetic process//pantothenate biosynthetic process//leucine biosynthetic process//oxidation-reduction process//valine biosynthetic process	GO:0004455	ketol-acid reductoisomerase activity
Cluster-53106.0	1	1	0	0	0	0	0	3	0	1	0	0	0.93	0.94	0	0	0	0	0	2.26	0	0.64	0	0	316	--	--	--	--	--	--	--	--	--	--	--	--	--	--	--	--	--	--	--	--	--	--	--	--
Cluster-63567.50732	3	2	12	0	0	0	1	3	2	7	3	3	0.51	0.34	1.41	0	0	0	0.17	0.41	0.34	0.81	0.56	0.52	617	629098649	KCW64414.1	441	3.3e-41	hypothetical protein EUGRSUZ_G02034 [Eucalyptus grandis]	--	--	--	--	--	--	--	--	--	--	--	--	--	--	--	--	--	--	--
Cluster-56664.0	3	0	0	0	4	0	1	0	0	2	0	0	0.38	0	0	0	0.52	0	0.12	0	0	0.17	0	0	740	--	--	--	--	--	--	--	--	--	--	--	--	--	--	--	--	--	--	--	--	--	--	--	--
Cluster-63567.42856	136	144.78	219.28	94	80	75	134	101	105.97	163	127	77.99	17.01	18.02	18.97	13.22	10.34	7.72	16.43	10.27	13.32	13.86	17.45	10.03	743	1269946014	XP_022722604.1	467	3.8e-44	zinc finger CCCH domain-containing protein 1-like [Durio zibethinus]	XM_022866870.1	XM_022866870	429	0	PREDICTED: Durio zibethinus zinc finger CCCH domain-containing protein 1-like (LOC111279816), transcript variant X2, mRNA	K13127	RNF113A, CWC24	RING finger protein 113A	http://www.genome.jp/dbget-bin/www_bget?ko:K13127	Q8GX84	277	1.6e-23	Zinc finger CCCH domain-containing protein 1 OS=Arabidopsis thaliana OX=3702 GN=At1g01350 PE=2 SV=2	PF00642//PF08019	Zinc finger C-x8-C-x5-C-x3-H type (and similar)//Phosphoethanolamine transferase EptA/EptB	--	--	GO:0046872	metal ion binding
Cluster-63567.42352	878	982	1239	853	607	805	804	926	579	1052	683	603	14.13	15.68	13.75	15.24	10.12	10.73	12.71	12.12	9.45	11.49	12.06	10.02	3985	508712492	EOY04389.1	973	4.3e-102	ZIP metal ion transporter family [Theobroma cacao]	LT594791.1	LT594791	999	0	Theobroma cacao genome assembly, chromosome: IV	--	--	--	--	Q9C9Z1	704	2.6e-72	Putative zinc transporter At3g08650 OS=Arabidopsis thaliana OX=3702 GN=At3g08650 PE=2 SV=2	PF02535//PF08496	ZIP Zinc transporter//Peptidase family S49 N-terminal	GO:0055085//GO:0030001	transmembrane transport//metal ion transport	GO:0004252//GO:0046873	serine-type endopeptidase activity//metal ion transmembrane transporter activity
Cluster-63567.1712	0	0	1	0	0	2	0	0	6	0	0	0	0	0	0.27	0	0	0.64	0	0	2.34	0	0	0	411	--	--	--	--	--	--	--	--	--	--	--	--	--	--	--	--	--	--	--	--	--	--	--	--
Cluster-24166.0	0	0	2	0	0	285	0	0	86	0	0	71	0	0	0.08	0	0	13.41	0	0	4.95	0	0	4.17	1317	--	--	--	--	--	--	--	--	--	--	--	--	--	--	--	--	--	--	--	--	--	--	--	--
Cluster-16251.0	0	0	0	0	0	6	0	0	4	0	0	0	0	0	0	0	0	2.96	0	0	2.38	0	0	0	355	--	--	--	--	--	--	--	--	--	--	--	--	--	--	--	--	--	--	PF00640	Phosphotyrosine interaction domain (PTB/PID)	--	--	GO:0005515	protein binding
Cluster-63567.48830	4	9	23	4	2	9	6	3	10	5	2	9	0.75	1.68	3	0.85	0.39	1.39	1.1	0.46	1.88	0.64	0.41	1.74	581	1269907118	XP_022764985.1	771	1.7e-79	protein trichome birefringence-like 30 isoform X2 [Durio zibethinus]	XM_022909250.1	XM_022909250	282	1.36167e-144	PREDICTED: Durio zibethinus protein trichome birefringence-like 30 (LOC111310110), transcript variant X2, mRNA	--	--	--	--	Q9SEZ9	531	4.3e-53	Protein trichome birefringence-like 30 OS=Arabidopsis thaliana OX=3702 GN=TBL30 PE=2 SV=1	--	--	--	--	--	--
Cluster-4319.0	0	0	0	0	0	0	0	0	0	0	0	0	0	0	0	0	0	0	0	0	0	0	0	0	1344	1238992536	GAX78900.1	386	1.7e-34	hypothetical protein CEUSTIGMA_g6339.t1 [Chlamydomonas eustigma]	--	--	--	--	--	--	--	--	--	O95671	369	6e-34	Probable bifunctional dTTP/UTP pyrophosphatase/methyltransferase protein OS=Homo sapiens OX=9606 GN=ASMTL PE=1 SV=3	PF02545	Maf-like protein	GO:0006206//GO:0006144	pyrimidine nucleobase metabolic process//purine nucleobase metabolic process	GO:0047429	nucleoside-triphosphate diphosphatase activity
Cluster-24850.0	0	0	1	0	0	82	0	0	35	0	0	35	0	0	0.02	0	0	2.08	0	0	1.09	0	0	1.11	2215	--	--	--	--	--	--	--	--	--	--	--	--	--	--	P51112	164	5.9e-10	Huntingtin OS=Takifugu rubripes OX=31033 GN=htt PE=3 SV=1	PF02311//PF05083	AraC-like ligand binding domain//LST-1 protein	GO:0000902//GO:0006355//GO:0006955	cell morphogenesis//regulation of transcription, DNA-templated//immune response	--	--
Cluster-63567.48831	1	0	6	4	5	3	25	31	7	3	2	0	0.12	0	0.48	0.52	0.6	0.29	2.85	2.93	0.82	0.24	0.26	0	779	--	--	--	--	--	--	--	--	--	--	--	--	--	--	--	--	--	--	--	--	--	--	--	--
Cluster-15491.0	0	0	0	0	0	5	0	0	0	0	0	8	0	0	0	0	0	0.68	0	0	0	0	0	1.35	627	--	--	--	--	--	--	--	--	--	--	--	--	--	--	--	--	--	--	--	--	--	--	--	--
Cluster-7961.0	0	0	0	0	0	0	0	0	1	0	0	5	0	0	0	0	0	0	0	0	0.45	0	0	2.34	389	--	--	--	--	--	--	--	--	--	--	--	--	--	--	B4J6N6	211	3.6e-16	Ell-associated factor Eaf OS=Drosophila grimshawi OX=7222 GN=Eaf PE=3 SV=1	--	--	--	--	--	--
Cluster-67358.0	0	0	0	0	0	0	0	0	2	1	0	0	0	0	0	0	0	0	0	0	0.58	0.2	0	0	465	1344044460	XP_023902219.1	357	1.4e-31	uncharacterized protein LOC112014071 [Quercus suber]	XM_013567957.1	XM_013567957	184	3.22766e-90	Aureobasidium namibiae CBS 147.97 zinc metallopeptidase partial mRNA	--	--	--	--	--	--	--	--	--	--	--	--	--	--
Cluster-34593.0	0	2	0	0	0	0	0	0	0	0	0	0	0	0.24	0	0	0	0	0	0	0	0	0	0	764	1343993870	XP_023879003.1	790	1.4e-81	S-adenosylmethionine synthase-like [Quercus suber]	--	--	--	--	--	K00789	metK	S-adenosylmethionine synthetase	http://www.genome.jp/dbget-bin/www_bget?ko:K00789	P40320	905	2.4e-96	S-adenosylmethionine synthase OS=Drosophila melanogaster OX=7227 GN=Sam-S PE=2 SV=2	PF00438//PF02772	S-adenosylmethionine synthetase, N-terminal domain//S-adenosylmethionine synthetase, central domain	GO:0006555//GO:0006556	methionine metabolic process//S-adenosylmethionine biosynthetic process	GO:0004478	methionine adenosyltransferase activity
Cluster-54313.0	4	2	1	3	0	0	2	1	1	2	2	0	1.4	0.7	0.24	1.21	0	0	0.68	0.28	0.35	0.48	0.77	0	430	--	--	--	--	--	--	--	--	--	--	--	--	--	--	--	--	--	--	--	--	--	--	--	--
Cluster-63567.1719	0	0	0	0	0	0	0	0	0	0	0	0	0	0	0	0	0	0	0	0	0	0	0	0	1612	551673236	XP_005839374.1	166	6.6e-09	Adaptor protein complex 3 subunit delta, partial [Guillardia theta CCMP2712]	--	--	--	--	--	K12396	AP3D	AP-3 complex subunit delta	http://www.genome.jp/dbget-bin/www_bget?ko:K12396	Q865S1	257	7e-21	AP-3 complex subunit delta-1 OS=Bos taurus OX=9913 GN=AP3D1 PE=1 SV=2	PF01602//PF08997	Adaptin N terminal region//Ubiquinol-cytochrome C reductase complex, 6.4kD protein	GO:0016192//GO:0006886//GO:0006118//GO:0006119	vesicle-mediated transport//intracellular protein transport//obsolete electron transport//oxidative phosphorylation	GO:0008121//GO:0009055	ubiquinol-cytochrome-c reductase activity//electron transfer activity
Cluster-39186.1	0	5	1	0	0	3	2	4	3	0	0	0	0	1.31	0.18	0	0	0.65	0.51	0.85	0.78	0	0	0	489	1219139527	XP_021733126.1	489	7e-47	phosphoglucomutase, cytoplasmic-like [Chenopodium quinoa]	CP025771.1	CP025771	80	2.21614e-32	Cryptococcus gattii VGII R265 chromosome 13, complete sequence	K01835	pgm	phosphoglucomutase	http://www.genome.jp/dbget-bin/www_bget?ko:K01835	Q9VUY9	517	1.5e-51	Phosphoglucomutase OS=Drosophila melanogaster OX=7227 GN=Pgm1 PE=1 SV=1	PF02878	Phosphoglucomutase/phosphomannomutase, alpha/beta/alpha domain I	GO:0005975	carbohydrate metabolic process	GO:0016868	intramolecular transferase activity, phosphotransferases
Cluster-39186.0	0	1	4	0	2	14	2	5	3	0	0	0	0	0.06	0.17	0	0.13	0.73	0.12	0.26	0.19	0	0	0	1215	1373921089	XP_024385198.1	1138	9.7e-122	phosphoglucomutase, chloroplastic-like [Physcomitrella patens]	CP025729.1	CP025729	212	2.39746e-105	Cryptococcus neoformans strain EN28 chromosome 13, complete sequence	K01835	pgm	phosphoglucomutase	http://www.genome.jp/dbget-bin/www_bget?ko:K01835	O74374	1178	8.5e-128	Phosphoglucomutase OS=Schizosaccharomyces pombe (strain 972 / ATCC 24843) OX=284812 GN=SPBC32F12.10 PE=1 SV=1	PF02879//PF00408//PF02880	Phosphoglucomutase/phosphomannomutase, alpha/beta/alpha domain II//Phosphoglucomutase/phosphomannomutase, C-terminal domain//Phosphoglucomutase/phosphomannomutase, alpha/beta/alpha domain III	GO:0005975//GO:0071704	carbohydrate metabolic process//organic substance metabolic process	GO:0016868	intramolecular transferase activity, phosphotransferases
Cluster-4627.0	0	0	0	0	0	0	0	0	0	0	0	0	0	0	0	0	0	0	0	0	0	0	0	0	336	--	--	--	--	--	--	--	--	--	--	--	--	--	--	--	--	--	--	PF05313	Poxvirus P21 membrane protein	--	--	--	--
Cluster-14674.0	0	0	0	0	0	5	0	0	7	0	0	7	0	0	0	0	0	0.52	0	0	0.9	0	0	0.92	734	--	--	--	--	--	--	--	--	--	--	--	--	--	--	--	--	--	--	--	--	--	--	--	--
Cluster-63567.50739	10	5	18	5	4	1	8	14	5	8	2	7	0.68	0.34	0.85	0.38	0.28	0.06	0.54	0.78	0.35	0.37	0.15	0.49	1140	--	--	--	--	--	JN127769.1	JN127769	527	0	Theobroma cacao clone TCC_BC028B14, complete sequence	--	--	--	--	--	--	--	--	--	--	--	--	--	--
Cluster-63567.45505	1117.83	1123.1	1146.94	992.92	876	962.97	1271	1437.68	985.11	1450.5	1015.92	863.91	26.48	26.4	18.74	26.13	21.5	18.89	29.57	27.69	23.64	23.32	26.4	21.12	2793	763743312	KJB10811.1	1708	1.8e-187	hypothetical protein B456_001G226300 [Gossypium raimondii]	XM_022903095.1	XM_022903095	946	0	PREDICTED: Durio zibethinus acyl-coenzyme A thioesterase 9, mitochondrial-like (LOC111305496), mRNA	K17361	ACOT9	acyl-coenzyme A thioesterase 9	http://www.genome.jp/dbget-bin/www_bget?ko:K17361	Q9R0X4	360	1.4e-32	Acyl-coenzyme A thioesterase 9, mitochondrial OS=Mus musculus OX=10090 GN=Acot9 PE=1 SV=1	--	--	--	--	--	--
Cluster-54958.0	2	0	0	0	0	1	4	0	0	0	1	0	0.66	0	0	0	0	0.27	1.28	0	0	0	0.36	0	441	--	--	--	--	--	--	--	--	--	--	--	--	--	--	--	--	--	--	PF03185	Calcium-activated potassium channel, beta subunit	GO:0006813	potassium ion transport	GO:0015269	calcium-activated potassium channel activity
Cluster-36964.0	0	0	0	0	0	0	0	0	3	0	0	0	0	0	0	0	0	0	0	0	0.63	0	0	0	545	1344064997	XP_023916135.1	594	5.2e-59	carbamoyl-phosphate synthase arginine-specific small chain-like [Quercus suber]	--	--	--	--	--	K11540	CAD	carbamoyl-phosphate synthase / aspartate carbamoyltransferase / dihydroorotase	http://www.genome.jp/dbget-bin/www_bget?ko:K11540	A2R9B9	663	2e-68	Carbamoyl-phosphate synthase arginine-specific small chain OS=Aspergillus niger (strain CBS 513.88 / FGSC A1513) OX=425011 GN=cpa1 PE=3 SV=1	PF07722	Peptidase C26	--	--	GO:0016787	hydrolase activity
Cluster-63567.45504	117	105	76	78	64	38	115	94.04	34	112	69.02	44.02	2.89	2.58	1.3	2.14	1.64	0.78	2.79	1.89	0.85	1.88	1.87	1.12	2685	1137224202	OMO89252.1	275	2.5e-21	Cytochrome P450 [Corchorus capsularis]	LT594788.1	LT594788	145	9.45122e-68	Theobroma cacao genome assembly, chromosome: I	K10528	HPL	hydroperoxide lyase	http://www.genome.jp/dbget-bin/www_bget?ko:K10528	K4CF70	234	5.4e-18	Fatty acid hydroperoxide lyase, chloroplastic OS=Solanum lycopersicum OX=4081 GN=HPL PE=1 SV=1	--	--	--	--	--	--
Cluster-58851.0	6	2	1	0	1	0	0	1	0	3	1	1	0.75	0.25	0.09	0	0.13	0	0	0.1	0	0.26	0.14	0.13	743	--	--	--	--	--	--	--	--	--	--	--	--	--	--	--	--	--	--	--	--	--	--	--	--
Cluster-63567.52213	20	18	34	19	15	15	19	18	15	35.16	19.05	13.25	2.93	2.63	3.45	3.14	2.27	1.81	2.73	2.14	2.21	3.51	3.07	2	672	1269931971	XP_022715134.1	376	1.2e-33	PRA1 family protein F2-like [Durio zibethinus]	XM_022867825.1	XM_022867825	385	0	PREDICTED: Durio zibethinus PRA1 family protein F2-like (LOC111280432), mRNA	K20359	RABAC1, PRAF1	PRA1 family protein 1	http://www.genome.jp/dbget-bin/www_bget?ko:K20359	Q9LIC6	243	1.2e-19	PRA1 family protein F3 OS=Arabidopsis thaliana OX=3702 GN=PRA1F3 PE=1 SV=1	PF00721//PF11807	Virus coat protein (TMV like)//Mycotoxin biosynthesis protein UstYa	GO:0043386	mycotoxin biosynthetic process	GO:0005198	structural molecule activity
Cluster-36414.0	0	2	9	0	0	0	0	2	0	0	0	1	0	0.54	1.69	0	0	0	0	0.44	0	0	0	0.28	482	1344043690	XP_023901804.1	263	1.1e-20	NADP-dependent alcohol dehydrogenase 7-like [Quercus suber]	--	--	--	--	--	K00083	E1.1.1.195	cinnamyl-alcohol dehydrogenase	http://www.genome.jp/dbget-bin/www_bget?ko:K00083	C0SPA5	216	1.2e-16	Probable formaldehyde dehydrogenase AdhA OS=Bacillus subtilis (strain 168) OX=224308 GN=adhA PE=2 SV=1	PF00107//PF02826	Zinc-binding dehydrogenase//D-isomer specific 2-hydroxyacid dehydrogenase, NAD binding domain	GO:0055114	oxidation-reduction process	GO:0051287	NAD binding
Cluster-36233.0	0	0	4	0	0	0	0	0	0	0	0	0	0	0	1.81	0	0	0	0	0	0	0	0	0	349	--	--	--	--	--	--	--	--	--	--	--	--	--	--	--	--	--	--	--	--	--	--	--	--
Cluster-63567.36385	2487.3	2376.61	2432.05	2335.72	2983.49	2172.22	3854.72	6155.96	2474.86	6518.77	3918.76	1960.59	165.87	157.49	111.99	173.96	205.89	119.64	252.28	333.76	166.59	295.3	286.9	134.73	1163	1322399944	PLY86628.1	442	4.7e-41	hypothetical protein LSAT_1X3221 [Lactuca sativa]	XM_022895372.1	XM_022895372	305	4.58984e-157	PREDICTED: Durio zibethinus histone H3.3 (LOC111299872), mRNA	K11253	H3	histone H3	http://www.genome.jp/dbget-bin/www_bget?ko:K11253	Q71U98	442	1.8e-42	Histone H3.3 OS=Oryza coarctata OX=77588 PE=2 SV=3	PF00125//PF02291//PF15630	Core histone H2A/H2B/H3/H4//Transcription initiation factor IID, 31kD subunit//CENP-S protein	GO:0006352	DNA-templated transcription, initiation	GO:0003677	DNA binding
Cluster-59183.1	1	0	0	0	0	0	1	1	0	2	0	0	0.77	0	0	0	0	0	0.75	0.62	0	1.05	0	0	331	--	--	--	--	--	XM_007047394.2	XM_007047394	197	1.32255e-97	PREDICTED: Theobroma cacao probable serine/threonine-protein kinase DDB_G0272282 (LOC18611244), mRNA	--	--	--	--	--	--	--	--	--	--	--	--	--	--
Cluster-63567.36387	7031	6346	2976	5877	4033	1182	7395	8754	2076	12589	8029	1810	197.93	177.33	57.79	183.93	117.61	27.55	204.47	200.36	59.19	240.53	248.01	52.58	2392	1269960776	XP_022730522.1	1988	5.2e-220	protochlorophyllide-dependent translocon component 52, chloroplastic [Durio zibethinus]	XM_022874787.1	XM_022874787	957	0	PREDICTED: Durio zibethinus protochlorophyllide-dependent translocon component 52, chloroplastic (LOC111285368), mRNA	--	--	--	--	Q8W496	1356	3.8e-148	Protochlorophyllide-dependent translocon component 52, chloroplastic OS=Arabidopsis thaliana OX=3702 GN=PTC52 PE=2 SV=1	PF00355//PF08417	Rieske [2Fe-2S] domain//Pheophorbide a oxygenase	GO:0055114	oxidation-reduction process	GO:0010277//GO:0016491//GO:0051537	chlorophyllide a oxygenase [overall] activity//oxidoreductase activity//2 iron, 2 sulfur cluster binding
Cluster-63567.42734	23	14	1	1	4	0	2	5	0	0	4	1	9.54	5.82	0.29	0.48	1.7	0	0.81	1.68	0	0	1.82	0.43	402	1269997265	XP_022747485.1	218	1.5e-15	E3 ubiquitin-protein ligase SGR9, amyloplastic-like [Durio zibethinus]	XM_022891750.1	XM_022891750	189	4.58265e-93	PREDICTED: Durio zibethinus E3 ubiquitin-protein ligase SGR9, amyloplastic-like (LOC111297130), mRNA	--	--	--	--	Q8GXF8	127	2.1e-06	E3 ubiquitin-protein ligase SGR9, amyloplastic OS=Arabidopsis thaliana OX=3702 GN=SGR9 PE=1 SV=1	PF04355//PF15750	SmpA / OmlA family//Ubiquitin-binding zinc-finger	--	--	GO:0043130	ubiquitin binding
Cluster-22336.0	0	0	8	0	0	409	0	0	246	0	0	140	0	0	0.1	0	0	6.37	0	0	4.69	0	0	2.72	3449	1147569199	XP_020088202.1	1214	4.2e-130	leucine--tRNA ligase, cytoplasmic-like [Ananas comosus]	--	--	--	--	--	K01869	LARS, leuS	leucyl-tRNA synthetase	http://www.genome.jp/dbget-bin/www_bget?ko:K01869	Q8BMJ2	1468	5.7e-161	Leucine--tRNA ligase, cytoplasmic OS=Mus musculus OX=10090 GN=Lars1 PE=1 SV=2	PF00133//PF01921//PF09334//PF08264//PF00614	tRNA synthetases class I (I, L, M and V)//tRNA synthetases class I (K)//tRNA synthetases class I (M)//Anticodon-binding domain of tRNA ligase//Phospholipase D Active site motif	GO:0006418//GO:0009085//GO:0006430	tRNA aminoacylation for protein translation//lysine biosynthetic process//lysyl-tRNA aminoacylation	GO:0004824//GO:0003824//GO:0004812//GO:0000166//GO:0005524	lysine-tRNA ligase activity//catalytic activity//aminoacyl-tRNA ligase activity//nucleotide binding//ATP binding
Cluster-63567.36380	0	0	5	0	0	0	1	3	1	1	2	3	0	0	0.52	0	0	0	0.15	0.36	0.15	0.1	0.33	0.46	665	--	--	--	--	--	XM_022876541.1	XM_022876541	326	5.45053e-169	PREDICTED: Durio zibethinus protein CHLOROPLAST IMPORT APPARATUS 2-like (LOC111286524), transcript variant X3, mRNA	--	--	--	--	--	--	--	--	--	--	--	--	--	--
Cluster-63567.28055	11	33	39	14	2	26.9	18	26	12	42.92	17	15.32	0.71	2.11	1.73	1.01	0.13	1.43	1.14	1.36	0.78	1.88	1.2	1.02	1196	--	--	--	--	--	LT594793.1	LT594793	283	8.01737e-145	Theobroma cacao genome assembly, chromosome: VI	--	--	--	--	--	--	--	--	--	--	--	--	--	--
Cluster-30619.0	0	0	644	0	1	437	0	0	394	0	0	320	0	0	10.24	0	0.02	8.34	0	0	9.2	0	0	7.61	2862	--	--	--	--	--	--	--	--	--	--	--	--	--	--	--	--	--	--	PF01048	Phosphorylase superfamily	GO:0009116	nucleoside metabolic process	GO:0003824	catalytic activity
Cluster-63567.45501	1001	1058	1524	879	678	1156.98	856	1021	1012	1784	954	1041	41.45	43.5	43.55	40.53	29.07	39.63	34.81	34.38	42.39	50.16	43.36	44.46	1711	763788135	KJB55131.1	599	4.3e-59	hypothetical protein B456_009G064600 [Gossypium raimondii]	XM_022894617.1	XM_022894617	300	4.09813e-154	PREDICTED: Durio zibethinus ER membrane protein complex subunit 4-like (LOC111299431), mRNA	--	--	--	--	--	--	--	--	--	--	--	--	--	--
Cluster-33294.0	0	0	1	0	0	0	0	0	0	0	2	1	0	0	0.25	0	0	0	0	0	0	0	0.8	0.37	423	--	--	--	--	--	--	--	--	--	--	--	--	--	--	--	--	--	--	--	--	--	--	--	--
Cluster-63567.36389	8	9	27.38	19	11	18	11	20	13	27	11	20	0.66	0.73	1.55	1.74	0.93	1.22	0.89	1.33	1.08	1.51	0.99	1.69	995	--	--	--	--	--	XM_021421775.1	XM_021421775	191	9.20757e-94	PREDICTED: Herrania umbratica brefeldin A-inhibited guanine nucleotide-exchange protein 5 (LOC110411562), transcript variant X2, mRNA	--	--	--	--	--	--	--	--	--	--	--	--	--	--
Cluster-25361.0	0	0	17	0	0	7	0	0	1	0	0	26	0	0	3.62	0	0	1.75	0	0	0.3	0	0	8.15	456	--	--	--	--	--	--	--	--	--	--	--	--	--	--	--	--	--	--	PF10476	Protein of unknown function C-terminus (DUF2448)	--	--	--	--
Cluster-63567.61407	17	21	186	38	23	278	23	33	254	24	9	166	0.81	0.99	6.09	2.01	1.13	10.9	1.07	1.27	12.18	0.77	0.47	8.12	1528	1269880653	XP_022750962.1	1733	1.2e-190	U-box domain-containing protein 27-like [Durio zibethinus]	XM_022884460.1	XM_022884460	1093	0	PREDICTED: Durio zibethinus U-box domain-containing protein 27-like (LOC111292205), mRNA	--	--	--	--	Q9FLF4	1000	4.7e-107	U-box domain-containing protein 27 OS=Arabidopsis thaliana OX=3702 GN=PUB27 PE=2 SV=1	PF11789//PF04564	Zinc-finger of the MIZ type in Nse subunit//U-box domain	GO:0016567	protein ubiquitination	GO:0004842//GO:0008270	ubiquitin-protein transferase activity//zinc ion binding
Cluster-63567.52214	0	0	6	0	0	0	0	0	0	46	24	5	0	0	0.3	0	0	0	0	0	0	2.25	1.9	0.37	1097	--	--	--	--	--	LT594788.1	LT594788	113	2.33277e-50	Theobroma cacao genome assembly, chromosome: I	--	--	--	--	--	--	--	--	--	--	--	--	--	--
Cluster-61931.0	3	1	3	0	1	5	2	6	4	1	4	0	1.82	0.61	1.29	0	0.62	2.49	1.18	2.95	2.4	0.41	2.66	0	354	--	--	--	--	--	--	--	--	--	--	--	--	--	--	--	--	--	--	--	--	--	--	--	--
Cluster-43545.0	0	0	1	0	0	0	0	0	0	0	0	1	0	0	0.34	0	0	0	0	0	0	0	0	0.5	379	1269924176	XP_022774081.1	460	1.3e-43	uncharacterized protein LOC111316376 [Durio zibethinus]	--	--	--	--	--	--	--	--	--	--	--	--	--	--	--	--	--	--	--
Cluster-63567.50711	0	0	0	0	0	0	0	0	0	0	3.06	2	0	0	0	0	0	0	0	0	0	0	2.77	1.71	325	--	--	--	--	--	--	--	--	--	--	--	--	--	--	--	--	--	--	--	--	--	--	--	--
Cluster-16017.0	0	0	0	0	0	4	0	0	2	0	0	2	0	0	0	0	0	2.53	0	0	1.52	0	0	1.59	331	--	--	--	--	--	--	--	--	--	--	--	--	--	--	P27656	221	2.2e-17	Hepatic triacylglycerol lipase OS=Mus musculus OX=10090 GN=Lipc PE=2 SV=2	PF00949//PF01764	Peptidase S7, Flavivirus NS3 serine protease//Lipase (class 3)	GO:0006629	lipid metabolic process	GO:0005524//GO:0003723//GO:0003724	ATP binding//RNA binding//RNA helicase activity
Cluster-22097.0	0	0	1	0	0	0	0	0	5	0	0	5	0	0	0.22	0	0	0	0	0	1.55	0	0	1.6	452	1021049264	KZN07044.1	497	7.7e-48	hypothetical protein DCAR_007881 [Daucus carota subsp. sativus]	--	--	--	--	--	K00819	rocD, OAT	ornithine--oxo-acid transaminase	http://www.genome.jp/dbget-bin/www_bget?ko:K00819	Q9P7L5	479	3.6e-47	Ornithine aminotransferase car2 OS=Schizosaccharomyces pombe (strain 972 / ATCC 24843) OX=284812 GN=car2 PE=2 SV=1	PF16554//PF00202	Dimerisation domain of d-ornithine 4,5-aminomutase//Aminotransferase class-III	--	--	GO:0046983//GO:0030170//GO:0008483	protein dimerization activity//pyridoxal phosphate binding//transaminase activity
Cluster-63567.42731	0	3	1	0	0	0	2	0	0	0	0	1	0	0.5	0.12	0	0	0	0.33	0	0	0	0	0.17	622	--	--	--	--	--	LT594795.1	LT594795	292	4.04001e-150	Theobroma cacao genome assembly, chromosome: VIII	--	--	--	--	--	--	--	--	--	--	--	--	--	--
Cluster-5442.0	0	0	0	0	0	0	0	0	0	0	0	0	0	0	0	0	0	0	0	0	0	0	0	0	613	--	--	--	--	--	--	--	--	--	--	--	--	--	--	--	--	--	--	--	--	--	--	--	--
Cluster-5442.1	0	0	0	0	0	1	0	0	0	0	0	0	0	0	0	0	0	0.04	0	0	0	0	0	0	1566	--	--	--	--	--	--	--	--	--	--	--	--	--	--	--	--	--	--	--	--	--	--	--	--
Cluster-36913.0	0	2	2	0	0	0	0	0	0	0	1	1	0	0.56	0.39	0	0	0	0	0	0	0	0.31	0.29	474	1344044018	XP_023901980.1	480	7.6e-46	uncharacterized protein LOC112013830 [Quercus suber]	--	--	--	--	--	--	--	--	--	P39577	190	1.2e-13	Uncharacterized oxidoreductase DltE OS=Bacillus subtilis (strain 168) OX=224308 GN=dltE PE=3 SV=2	PF03435//PF02254//PF01370//PF02737//PF00107//PF01073	Saccharopine dehydrogenase NADP binding domain//TrkA-N domain//NAD dependent epimerase/dehydratase family//3-hydroxyacyl-CoA dehydrogenase, NAD binding domain//Zinc-binding dehydrogenase//3-beta hydroxysteroid dehydrogenase/isomerase family	GO:0006694//GO:0018874//GO:0006631//GO:0006552//GO:0006574//GO:0055114//GO:0008207//GO:0006568//GO:0006550//GO:0006633//GO:0006554//GO:0008209//GO:0006813//GO:0008210	steroid biosynthetic process//benzoate metabolic process//fatty acid metabolic process//leucine catabolic process//valine catabolic process//oxidation-reduction process//C21-steroid hormone metabolic process//tryptophan metabolic process//isoleucine catabolic process//fatty acid biosynthetic process//lysine catabolic process//androgen metabolic process//potassium ion transport//estrogen metabolic…	GO:0016616//GO:0016491//GO:0003824//GO:0003857//GO:0050662//GO:0003854	oxidoreductase activity, acting on the CH-OH group of donors, NAD or NADP as acceptor//oxidoreductase activity//catalytic activity//3-hydroxyacyl-CoA dehydrogenase activity//obsolete coenzyme binding//3-beta-hydroxy-delta5-steroid dehydrogenase activity
Cluster-63567.12646	13	10	15	6	7	7	8	12	8	10	10	16	1.92	1.47	1.53	1	1.07	0.85	1.16	1.44	1.19	1	1.62	2.43	669	1063500953	XP_017976169.1	230	1e-16	PREDICTED: PHD finger protein ING2 isoform X2 [Theobroma cacao]	LT594792.1	LT594792	386	0	Theobroma cacao genome assembly, chromosome: V	K11346	ING4	inhibitor of growth protein 4	http://www.genome.jp/dbget-bin/www_bget?ko:K11346	B3H615	198	2e-14	PHD finger protein ING2 OS=Arabidopsis thaliana OX=3702 GN=ING2 PE=1 SV=1	--	--	--	--	--	--
Cluster-63567.52216	24.06	31.89	62.9	39	35.11	38	38.87	44.99	32.34	55.07	34.95	33.85	3.54	4.68	6.42	6.47	5.34	4.61	5.61	5.39	4.78	5.52	5.66	5.13	670	1204905986	XP_021285304.1	373	2.7e-33	uncharacterized protein LOC110417334 [Herrania umbratica]	XM_022917622.1	XM_022917622	221	1.28539e-110	PREDICTED: Durio zibethinus PH, RCC1 and FYVE domains-containing protein 1-like (LOC111315696), transcript variant X2, mRNA	--	--	--	--	Q947D2	269	1.2e-22	PH, RCC1 and FYVE domains-containing protein 1 OS=Arabidopsis thaliana OX=3702 GN=PRAF1 PE=1 SV=1	--	--	--	--	--	--
Cluster-67731.0	6	26	41	126	33	66	76	24	48	34	26	78	0.51	2.21	2.42	12.05	2.92	4.65	6.37	1.67	4.13	1.97	2.44	6.86	966	1269959936	XP_022730078.1	1026	7.5e-109	aquaporin TIP4-1-like [Durio zibethinus]	XM_022874343.1	XM_022874343	626	0	PREDICTED: Durio zibethinus aquaporin TIP4-1-like (LOC111285099), mRNA	K09873	TIP	aquaporin TIP	http://www.genome.jp/dbget-bin/www_bget?ko:K09873	O82316	854	2.5e-90	Aquaporin TIP4-1 OS=Arabidopsis thaliana OX=3702 GN=TIP4-1 PE=2 SV=1	PF00230	Major intrinsic protein	GO:0055085//GO:0006810	transmembrane transport//transport	GO:0015267	channel activity
Cluster-7504.0	0	0	0	0	0	0	0	0	0	0	0	9	0	0	0	0	0	0	0	0	0	0	0	5.97	348	326497195	BAK02182.1	357	1e-31	predicted protein [Hordeum vulgare subsp. vulgare]	XM_025323421.1	XM_025323421	36	4.41401e-08	Rhizophagus irregularis DAOM 181602=DAOM 197198 ribosomal protein rps20 (GLOIN_2v1747598), mRNA	K02969	RP-S20e, RPS20	small subunit ribosomal protein S20e	http://www.genome.jp/dbget-bin/www_bget?ko:K02969	P55828	387	1.3e-36	40S ribosomal protein S20 OS=Drosophila melanogaster OX=7227 GN=RpS20 PE=1 SV=1	--	--	--	--	--	--
Cluster-63567.34725	75.63	78.93	33.17	17.73	6.09	23.62	28.01	29.8	18.78	25.67	17.7	21.31	5.01	5.2	1.52	1.31	0.42	1.29	1.82	1.61	1.26	1.16	1.29	1.46	1169	1111049252	XP_019242151.1	376	2.1e-33	PREDICTED: serine/threonine-protein phosphatase PP2A catalytic subunit-like [Nicotiana attenuata]	XM_018128000.1	XM_018128000	191	1.0873e-93	PREDICTED: Theobroma cacao serine/threonine-protein phosphatase PP2A-2 catalytic subunit (LOC18589621), mRNA	K04382	PPP2C	serine/threonine-protein phosphatase 2A catalytic subunit	http://www.genome.jp/dbget-bin/www_bget?ko:K04382	Q07100	371	3.1e-34	Serine/threonine-protein phosphatase PP2A-3 catalytic subunit OS=Arabidopsis thaliana OX=3702 GN=PP2A3 PE=1 SV=2	PF00149	Calcineurin-like phosphoesterase	--	--	GO:0016787	hydrolase activity
Cluster-63567.34724	63	60.3	61.09	39.19	41	28.14	69	69.13	45	67	55.93	31.98	22.65	21.69	15.38	16.22	15.15	8.31	24.21	20.18	16.12	16.42	22.1	11.84	425	1175857982	XP_020582661.1	614	2e-61	serine/threonine-protein phosphatase PP2A catalytic subunit isoform X1 [Phalaenopsis equestris]	XM_018128000.1	XM_018128000	297	4.47135e-153	PREDICTED: Theobroma cacao serine/threonine-protein phosphatase PP2A-2 catalytic subunit (LOC18589621), mRNA	K04382	PPP2C	serine/threonine-protein phosphatase 2A catalytic subunit	http://www.genome.jp/dbget-bin/www_bget?ko:K04382	P48578	605	8.2e-62	Serine/threonine-protein phosphatase PP2A-4 catalytic subunit OS=Arabidopsis thaliana OX=3702 GN=PP2A4 PE=1 SV=1	PF00149//PF15168	Calcineurin-like phosphoesterase//Triple QxxK/R motif-containing protein family	--	--	GO:0016787	hydrolase activity
Cluster-63567.34727	16	17	20	4	1	6	14	6	4	20	11	9	1.73	1.83	1.5	0.49	0.11	0.54	1.49	0.53	0.44	1.47	1.31	1	817	--	--	--	--	--	LT594796.1	LT594796	330	4.03285e-171	Theobroma cacao genome assembly, chromosome: IX	--	--	--	--	--	--	--	--	--	--	--	--	--	--
Cluster-63567.34726	214.95	194.4	114.85	68.03	41.99	33.12	123.29	100.12	44.22	160.7	90.96	35.65	12.89	11.58	4.75	4.55	2.61	1.64	7.25	4.88	2.68	6.54	5.99	2.2	1264	1175857982	XP_020582661.1	502	5.7e-48	serine/threonine-protein phosphatase PP2A catalytic subunit isoform X1 [Phalaenopsis equestris]	LT594796.1	LT594796	338	2.26141e-175	Theobroma cacao genome assembly, chromosome: IX	K04382	PPP2C	serine/threonine-protein phosphatase 2A catalytic subunit	http://www.genome.jp/dbget-bin/www_bget?ko:K04382	P48578	495	1.4e-48	Serine/threonine-protein phosphatase PP2A-4 catalytic subunit OS=Arabidopsis thaliana OX=3702 GN=PP2A4 PE=1 SV=1	--	--	--	--	--	--
Cluster-63567.34721	63	78	50	27	26	18	17	35	13	58.99	45	22	2.19	2.69	1.2	1.04	0.94	0.52	0.58	0.99	0.46	1.39	1.72	0.79	1989	108711068	ABF98863.1	149	7.6e-07	Cysteine synthase, putative, expressed [Oryza sativa Japonica Group]	LT594792.1	LT594792	384	0	Theobroma cacao genome assembly, chromosome: V	K01738	cysK	cysteine synthase A	http://www.genome.jp/dbget-bin/www_bget?ko:K01738	Q9XEA8	147	4.9e-08	Cysteine synthase OS=Oryza sativa subsp. japonica OX=39947 GN=RCS3 PE=2 SV=1	--	--	--	--	--	--
Cluster-63567.34720	612.08	717.18	762.96	514.93	571.01	456.83	81.98	140.82	80.03	1335.55	807.23	587.01	105.82	123.54	91.44	100.58	101.87	64.96	13.88	19.78	13.87	157.12	153.33	104.38	609	1204900007	XP_021282092.1	205	7.5e-14	cysteine synthase [Herrania umbratica]	XM_007030588.2	XM_007030588	250	8.79788e-127	PREDICTED: Theobroma cacao cysteine synthase (LOC18600255), transcript variant X2, mRNA	K01738	cysK	cysteine synthase A	http://www.genome.jp/dbget-bin/www_bget?ko:K01738	Q43317	193	7e-14	Cysteine synthase OS=Citrullus lanatus OX=3654 PE=1 SV=1	--	--	--	--	--	--
Cluster-63567.34723	155	105	63	73	18	29	169	181	33	233	149	18	50.72	34.36	14.41	27.4	6.06	7.8	53.99	48.08	10.77	51.97	53.58	6.06	442	947125798	KRH74004.1	200	2.1e-13	hypothetical protein GLYMA_02G305400 [Glycine max]	XM_022872085.1	XM_022872085	87	2.5538e-36	PREDICTED: Durio zibethinus chlorophyll a-b binding protein 151, chloroplastic (LOC111283498), mRNA	K08913	LHCB2	light-harvesting complex II chlorophyll a/b binding protein 2	http://www.genome.jp/dbget-bin/www_bget?ko:K08913	P27520	184	5.6e-13	Chlorophyll a-b binding protein 215, chloroplastic OS=Pisum sativum OX=3888 GN=CAB215 PE=1 SV=1	--	--	--	--	--	--
Cluster-59894.0	172	194	112	123	71	69	159	216	79	311	205	72	10.29	11.53	4.63	8.21	4.4	3.41	9.34	10.51	4.77	12.64	13.46	4.44	1266	1204883958	XP_021301150.1	684	4.5e-69	psbP domain-containing protein 2, chloroplastic [Herrania umbratica]	XM_022896250.1	XM_022896250	533	0	PREDICTED: Durio zibethinus psbP domain-containing protein 2, chloroplastic-like (LOC111300622), mRNA	--	--	--	--	Q8VY52	532	7.1e-53	PsbP domain-containing protein 2, chloroplastic OS=Arabidopsis thaliana OX=3702 GN=PPD2 PE=1 SV=1	PF01789	PsbP	GO:0015979	photosynthesis	GO:0005509	calcium ion binding
Cluster-61807.1	15	13	63	16	12	28	19	27	38	33	14	36.81	0.67	0.58	1.95	0.8	0.56	1.04	0.84	0.98	1.72	1	0.69	1.7	1600	1269912063	XP_022767658.1	691	8.7e-70	reticulon-like protein B12 isoform X1 [Durio zibethinus]	XM_022887882.1	XM_022887882	766	0	PREDICTED: Durio zibethinus reticulon-like protein B12 (LOC111294526), transcript variant X2, mRNA	--	--	--	--	Q9M392	371	4.2e-34	Reticulon-like protein B12 OS=Arabidopsis thaliana OX=3702 GN=RTNLB12 PE=2 SV=1	PF15200	Keratinocyte differentiation-associated	--	--	--	--
Cluster-63567.34729	3	1	3	3	0	4	2	0	2	6	3	0	1.07	0.36	0.75	1.23	0	1.17	0.69	0	0.71	1.45	1.17	0	427	1273172162	PIA53877.1	169	7.8e-10	hypothetical protein AQUCO_00900452v1 [Aquilegia coerulea]	XM_021422257.1	XM_021422257	83	4.11706e-34	PREDICTED: Herrania umbratica serine/threonine-protein phosphatase PP2A-2 catalytic subunit (LOC110411897), transcript variant X2, mRNA	K04382	PPP2C	serine/threonine-protein phosphatase 2A catalytic subunit	http://www.genome.jp/dbget-bin/www_bget?ko:K04382	Q8X178	170	2.3e-11	Serine/threonine-protein phosphatase PP2A-2 catalytic subunit OS=Blumeria graminis f. sp. hordei OX=62688 GN=PP2A-2 PE=3 SV=1	PF00149	Calcineurin-like phosphoesterase	--	--	GO:0016787	hydrolase activity
Cluster-63567.34728	154.37	134.12	83.83	52.27	40.91	47.6	71.99	166.13	46.22	147.34	103.3	46.69	11.43	9.87	4.29	4.33	3.13	2.91	5.23	10	3.45	7.41	8.4	3.56	1074	1273178290	PIA60000.1	371	7.4e-33	hypothetical protein AQUCO_00400705v1 [Aquilegia coerulea]	XM_018128000.1	XM_018128000	185	2.15676e-90	PREDICTED: Theobroma cacao serine/threonine-protein phosphatase PP2A-2 catalytic subunit (LOC18589621), mRNA	K04382	PPP2C	serine/threonine-protein phosphatase 2A catalytic subunit	http://www.genome.jp/dbget-bin/www_bget?ko:K04382	Q07100	368	6.3e-34	Serine/threonine-protein phosphatase PP2A-3 catalytic subunit OS=Arabidopsis thaliana OX=3702 GN=PP2A3 PE=1 SV=2	PF00149	Calcineurin-like phosphoesterase	--	--	GO:0016787	hydrolase activity
Cluster-52911.0	2	0	6	0	0	0	1	1	0	2	0	1	0.65	0	1.36	0	0	0	0.32	0.26	0	0.44	0	0.33	444	--	--	--	--	--	--	--	--	--	--	--	--	--	--	--	--	--	--	--	--	--	--	--	--
Cluster-20701.0	0	0	1	0	0	0	0	0	0	0	0	0	0	0	0.37	0	0	0	0	0	0	0	0	0	371	452822699	EME29716.1	181	2.8e-11	beta-carotene 15,15-dioxygenase, putative isoform 2 [Galdieria sulphuraria]	--	--	--	--	--	K01876	DARS, aspS	aspartyl-tRNA synthetase	http://www.genome.jp/dbget-bin/www_bget?ko:K01876	Q03577	228	3.7e-18	Aspartate--tRNA ligase, cytoplasmic OS=Caenorhabditis elegans OX=6239 GN=dars-1 PE=3 SV=1	PF13742//PF01336	OB-fold nucleic acid binding domain//OB-fold nucleic acid binding domain	--	--	GO:0003676	nucleic acid binding
Cluster-32125.0	0	0	3	0	0	0	0	0	0	0	0	0	0	0	0.53	0	0	0	0	0	0	0	0	0	497	1343993432	XP_023878766.1	506	7.6e-49	trehalose-phosphatase-like [Quercus suber]	--	--	--	--	--	K16055	TPS	trehalose 6-phosphate synthase/phosphatase	http://www.genome.jp/dbget-bin/www_bget?ko:K16055	P31688	228	5e-18	Trehalose-phosphatase OS=Saccharomyces cerevisiae (strain ATCC 204508 / S288c) OX=559292 GN=TPS2 PE=1 SV=3	PF00982	Glycosyltransferase family 20	GO:0005992	trehalose biosynthetic process	GO:0003824	catalytic activity
Cluster-797.0	0	0	0	0	0	0	0	0	0	0	0	0	0	0	0	0	0	0	0	0	0	0	0	0	732	--	--	--	--	--	--	--	--	--	--	--	--	--	--	Q8TE56	190	1.9e-13	A disintegrin and metalloproteinase with thrombospondin motifs 17 OS=Homo sapiens OX=9606 GN=ADAMTS17 PE=2 SV=2	PF00413//PF01421	Matrixin//Reprolysin (M12B) family zinc metalloprotease	GO:0006508	proteolysis	GO:0004222//GO:0008270	metalloendopeptidase activity//zinc ion binding
Cluster-53675.0	0	0	0	0	2	5	1	0	0	1	0	0	0	0	0	0	0.82	1.65	0.39	0	0	0.27	0	0	407	--	--	--	--	--	--	--	--	--	--	--	--	--	--	--	--	--	--	--	--	--	--	--	--
Cluster-51147.0	0	0	0	0	0	0	0	0	0	0	0	7	0	0	0	0	0	0	0	0	0	0	0	3.59	377	--	--	--	--	--	--	--	--	--	--	--	--	--	--	--	--	--	--	--	--	--	--	--	--
Cluster-63567.12648	12	14	25	7	10	29	37	38	71	48	24	43	0.45	0.52	0.65	0.29	0.39	0.9	1.37	1.16	2.71	1.23	0.99	1.67	1854	1269872796	XP_022731687.1	141	6e-06	uncharacterized protein LOC111286138 [Durio zibethinus]	LT594790.1	LT594790	332	7.23473e-172	Theobroma cacao genome assembly, chromosome: III	--	--	--	--	--	--	--	--	--	--	--	--	--	--
Cluster-24081.0	0	0	4	0	0	0	0	0	0	0	0	0	0	0	1.11	0	0	0	0	0	0	0	0	0	409	--	--	--	--	--	--	--	--	--	--	--	--	--	--	Q60948	128	1.6e-06	Max dimerization protein 4 OS=Mus musculus OX=10090 GN=Mxd4 PE=1 SV=1	--	--	--	--	--	--
Cluster-34238.0	0	1	4	0	0	4	0	1	11	0	0	1	0	0.22	0.6	0	0	0.71	0	0.18	2.38	0	0	0.22	538	--	--	--	--	--	--	--	--	--	--	--	--	--	--	--	--	--	--	--	--	--	--	--	--
Cluster-63567.42978	72	95	141	76	92	118	119	120	74	145	94	61	8.75	11.49	11.85	10.38	11.55	11.81	14.18	11.86	9.04	11.98	12.55	7.63	757	1012349239	KYP60429.1	439	6.8e-41	Signal recognition particle receptor subunit alpha isogeny [Cajanus cajan]	XM_022894536.1	XM_022894536	267	3.91329e-136	PREDICTED: Durio zibethinus signal recognition particle receptor subunit alpha-like (LOC111299372), transcript variant X4, mRNA	K13431	SRPR	signal recognition particle receptor subunit alpha	http://www.genome.jp/dbget-bin/www_bget?ko:K13431	Q54ZR7	281	5.4e-24	Signal recognition particle receptor subunit alpha OS=Dictyostelium discoideum OX=44689 GN=srpra PE=3 SV=1	PF02702//PF00205//PF03193//PF00004//PF00448//PF01926//PF03266//PF06414	Osmosensitive K+ channel His kinase sensor domain//Thiamine pyrophosphate enzyme, central domain//RsgA GTPase//ATPase family associated with various cellular activities (AAA)//SRP54-type protein, GTPase domain//50S ribosome-binding GTPase//NTPase//Zeta toxin	GO:0016310//GO:0006614//GO:0000160	phosphorylation//SRP-dependent cotranslational protein targeting to membrane//phosphorelay signal transduction system	GO:0000287//GO:0000155//GO:0016301//GO:0004673//GO:0098519//GO:0003924//GO:0005525//GO:0005524//GO:0030976	magnesium ion binding//phosphorelay sensor kinase activity//kinase activity//protein histidine kinase activity//nucleotide phosphatase activity, acting on free nucleotides//GTPase activity//GTP binding//ATP binding//thiamine pyrophosphate binding
Cluster-57873.0	1	0	0	2	0	0	0	2	2	0	0	0	0.59	0	0	1.38	0	0	0	0.96	1.17	0	0	0	357	--	--	--	--	--	--	--	--	--	--	--	--	--	--	--	--	--	--	PF04557//PF03825	Glutaminyl-tRNA synthetase, non-specific RNA binding region part 2//Nucleoside H+ symporter	GO:0006425//GO:0015858	glutaminyl-tRNA aminoacylation//nucleoside transport	GO:0005524//GO:0004819//GO:0000166//GO:0005337	ATP binding//glutamine-tRNA ligase activity//nucleotide binding//nucleoside transmembrane transporter activity
Cluster-63567.61272	10	3	25	103	30	61	5	13	40	4	1	9	0.71	0.21	1.23	8.21	2.21	3.59	0.35	0.75	2.88	0.19	0.08	0.66	1105	508707476	EOX99372.1	664	8.1e-67	Polyprenyltransferase 1, putative [Theobroma cacao]	XM_022906766.1	XM_022906766	384	0	PREDICTED: Durio zibethinus 4-hydroxybenzoate geranyltransferase 2-like (LOC111308442), mRNA	--	--	--	--	Q93YP7	321	1.8e-28	4-hydroxybenzoate polyprenyltransferase, mitochondrial OS=Arabidopsis thaliana OX=3702 GN=PPT1 PE=2 SV=1	PF01040	UbiA prenyltransferase family	--	--	GO:0016765	transferase activity, transferring alkyl or aryl (other than methyl) groups
Cluster-63567.61275	0	0	0	2	0	0	0	0	0	0	0	0	0	0	0	2.18	0	0	0	0	0	0	0	0	318	1204904836	XP_021284693.1	322	1.1e-27	flavonol synthase/flavanone 3-hydroxylase-like [Herrania umbratica]	XM_022916585.1	XM_022916585	162	3.61825e-78	PREDICTED: Durio zibethinus flavonol synthase/flavanone 3-hydroxylase-like (LOC111314969), mRNA	K05278	FLS	flavonol synthase	http://www.genome.jp/dbget-bin/www_bget?ko:K05278	Q9M547	273	1.9e-23	Flavonol synthase/flavanone 3-hydroxylase OS=Eustoma exaltatum subsp. russellianum OX=52518 GN=FLS PE=2 SV=1	--	--	--	--	--	--
Cluster-5932.1	0	0	0	0	0	0	0	0	0	0	0	0	0	0	0	0	0	0	0	0	0	0	0	0	460	--	--	--	--	--	--	--	--	--	--	--	--	--	--	--	--	--	--	PF05470	Eukaryotic translation initiation factor 3 subunit 8 N-terminus	GO:0006446//GO:0006413	regulation of translational initiation//translational initiation	GO:0003743//GO:0031369	translation initiation factor activity//translation initiation factor binding
Cluster-63567.61277	22	13	22	13	4	6	18	20	15	42	21	8	2.48	1.46	1.72	1.65	0.47	0.56	1.99	1.84	1.7	3.22	2.6	0.93	795	--	--	--	--	--	XM_017786583.1	XM_017786583	129	2.13076e-59	PREDICTED: Gossypium arboreum oxysterol-binding protein-related protein 2A (LOC108483282), transcript variant X9, mRNA	--	--	--	--	--	--	--	--	--	--	--	--	--	--
Cluster-33742.0	0	0	0	0	0	0	0	0	0	0	0	0	0	0	0	0	0	0	0	0	0	0	0	0	347	--	--	--	--	--	XM_013576342.1	XM_013576342	63	4.30764e-23	Aureobasidium namibiae CBS 147.97 HPC2-domain-containing protein partial mRNA	--	--	--	--	--	--	--	--	--	--	--	--	--	--
Cluster-63567.42971	247.92	295.94	333.51	502.01	454.02	326.99	284.2	501.65	303.74	365.46	250.3	240.06	7.85	9.3	7.28	17.67	14.88	8.57	8.83	12.91	9.73	7.85	8.69	7.84	2157	1269864960	XP_022753551.1	1058	3.3e-112	uncharacterized protein LOC111301826 [Durio zibethinus]	XM_022897816.1	XM_022897816	793	0	PREDICTED: Durio zibethinus uncharacterized LOC111301826 (LOC111301826), mRNA	--	--	--	--	--	--	--	--	PF01561//PF09726	Hantavirus/Nairovirus glycoprotein G2//Macoilin family	GO:0030683//GO:0023041	mitigation of host immune response by virus//neuronal signal transduction	--	--
Cluster-63567.61278	3	5	7	3	2	7	9	5	5	10	9	5	0.28	0.47	0.46	0.32	0.2	0.54	0.83	0.38	0.47	0.64	0.93	0.49	900	--	--	--	--	--	LT594790.1	LT594790	266	1.68546e-135	Theobroma cacao genome assembly, chromosome: III	--	--	--	--	--	--	--	--	--	--	--	--	--	--
Cluster-10210.0	0	0	0	0	0	3	0	0	0	0	0	0	0	0	0	0	0	0.18	0	0	0	0	0	0	1071	--	--	--	--	--	--	--	--	--	--	--	--	--	--	--	--	--	--	--	--	--	--	--	--
Cluster-63567.42972	9.36	12.98	20.58	9.32	7.34	6.99	5.71	11.54	6.85	10.33	10.58	9.3	4.13	5.74	6.38	4.77	3.32	2.53	2.45	4.13	3	3.11	5.13	4.23	393	1137242102	OMP02384.1	674	2e-68	Ubiquitin/SUMO-activating enzyme E1 [Corchorus olitorius]	XM_018127119.1	XM_018127119	279	4.1658e-143	PREDICTED: Theobroma cacao ubiquitin-activating enzyme E1 1 (LOC18591004), mRNA	K03178	UBE1, UBA1	ubiquitin-activating enzyme E1	http://www.genome.jp/dbget-bin/www_bget?ko:K03178	P93028	609	2.6e-62	Ubiquitin-activating enzyme E1 1 OS=Arabidopsis thaliana OX=3702 GN=UBA1 PE=1 SV=1	--	--	--	--	--	--
Cluster-63567.42975	56.35	45.85	55.99	30	46	31	52	68.01	21	61	26.09	17.15	8.98	7.27	6.18	5.39	7.56	4.06	8.11	8.8	3.36	6.61	4.57	2.81	639	1204916309	XP_021290894.1	764	1.2e-78	zinc finger CCCH domain-containing protein 13-like [Herrania umbratica]	XM_021435219.1	XM_021435219	495	0	PREDICTED: Herrania umbratica zinc finger CCCH domain-containing protein 13-like (LOC110421602), mRNA	--	--	--	--	--	--	--	--	--	--	--	--	--	--
Cluster-4895.0	0	0	0	0	0	0	0	0	0	0	0	0	0	0	0	0	0	0	0	0	0	0	0	0	806	763753059	KJB20447.1	552	5.7e-54	hypothetical protein B456_003G150900 [Gossypium raimondii]	--	--	--	--	--	K11094	SNRPB2	U2 small nuclear ribonucleoprotein B''	http://www.genome.jp/dbget-bin/www_bget?ko:K11094	P08579	606	1.2e-61	U2 small nuclear ribonucleoprotein B'' OS=Homo sapiens OX=9606 GN=SNRPB2 PE=1 SV=1	PF00076	RNA recognition motif. (a.k.a. RRM, RBD, or RNP domain)	--	--	GO:0003676	nucleic acid binding
Cluster-63567.42977	1819	1885	1726.98	1562	1761	1150	1838	2211.8	973	2258	1586	918	36.44	37.47	23.86	34.75	36.55	19.08	36.17	36.02	19.75	30.69	34.86	18.98	3254	1269892079	XP_022756863.1	1301	3.3e-140	pheophytinase, chloroplastic-like [Durio zibethinus]	LT594788.1	LT594788	916	0	Theobroma cacao genome assembly, chromosome: I	--	--	--	--	Q9FFZ1	957	9.6e-102	Pheophytinase, chloroplastic OS=Arabidopsis thaliana OX=3702 GN=PPH PE=1 SV=1	--	--	--	--	--	--
Cluster-63567.42976	1084.9	1017.16	915.01	618.35	749.96	484.97	971.05	1107.95	502.03	1075	669.75	427.85	39.49	36.76	22.98	25.05	28.27	14.61	34.71	32.79	18.49	26.56	26.75	16.07	1910	1050646567	XP_017646600.1	1035	1.3e-109	PREDICTED: histone-lysine N-methyltransferase, H3 lysine-79 specific-like [Gossypium arboreum]	XM_022866538.1	XM_022866538	1304	0	PREDICTED: Durio zibethinus zinc finger CCCH domain-containing protein 13-like (LOC111279586), mRNA	--	--	--	--	--	--	--	--	--	--	--	--	--	--
Cluster-29512.0	0	0	0	0	0	0	0	1	13	0	1	3	0	0	0	0	0	0	0	0.07	1.16	0	0.1	0.27	942	--	--	--	--	--	--	--	--	--	--	--	--	--	--	--	--	--	--	PF03823	Neurokinin B	GO:0007217	tachykinin receptor signaling pathway	--	--
Cluster-63567.6091	0	0	1924	0	2	1280	0	1	1224	0	0	1231	0	0	21.29	0	0.03	17.01	0	0.01	19.91	0	0	20.39	3997	635363177	CCI10308.1	410	8.3e-37	unnamed protein product [Albugo candida]	--	--	--	--	--	K14713	SLC39A7, KE4, ZIP7	solute carrier family 39 (zinc transporter), member 7	http://www.genome.jp/dbget-bin/www_bget?ko:K14713	Q68FK4	846	8.8e-89	Armadillo repeat-containing protein 8 OS=Xenopus laevis OX=8355 GN=armc8 PE=2 SV=1	PF06682//PF00514//PF02535//PF05434//PF02985//PF04277	SOCE-associated regulatory factor of calcium homoeostasis//Armadillo/beta-catenin-like repeat//ZIP Zinc transporter//TMEM9//HEAT repeat//Oxaloacetate decarboxylase, gamma chain	GO:0006090//GO:0006814//GO:0006560//GO:2001256//GO:0055085//GO:0006525//GO:0036376//GO:0030001	pyruvate metabolic process//sodium ion transport//proline metabolic process//regulation of store-operated calcium entry//transmembrane transport//arginine metabolic process//sodium ion export across plasma membrane//metal ion transport	GO:0008948//GO:0046873//GO:0005515//GO:0015081	oxaloacetate decarboxylase activity//metal ion transmembrane transporter activity//protein binding//sodium ion transmembrane transporter activity
Cluster-27318.0	0	0	1	0	0	1	0	0	0	0	0	0	0	0	0.03	0	0	0.04	0	0	0	0	0	0	1606	1276256305	PIN14027.1	652	2.9e-65	Glyoxylase [Handroanthus impetiginosus]	--	--	--	--	--	K01069	E3.1.2.6, gloB	hydroxyacylglutathione hydrolase	http://www.genome.jp/dbget-bin/www_bget?ko:K01069	Q6P963	727	2.2e-75	Hydroxyacylglutathione hydrolase, mitochondrial OS=Danio rerio OX=7955 GN=hagh PE=2 SV=2	--	--	--	--	--	--
Cluster-20511.0	0	0	4	0	0	15	0	0	13	0	0	13	0	0	0.38	0	0	1.69	0	0	1.79	0	0	1.83	701	--	--	--	--	--	--	--	--	--	--	--	--	--	--	--	--	--	--	--	--	--	--	--	--
Cluster-63567.47471	248.8	260.33	532.36	295.84	189.44	358.46	367.71	373.42	311.11	361.03	239.65	341.07	5.93	6.16	8.76	7.84	4.68	7.08	8.62	7.24	7.52	5.84	6.27	8.4	2775	1204912116	XP_021288630.1	2080	1.3e-230	uncharacterized protein LOC110419833 isoform X1 [Herrania umbratica]	XM_022893654.1	XM_022893654	1389	0	PREDICTED: Durio zibethinus uncharacterized LOC111298908 (LOC111298908), transcript variant X1, mRNA	K09534	DNAJC14	DnaJ homolog subfamily C member 14	http://www.genome.jp/dbget-bin/www_bget?ko:K09534	Q6Y2X3	200	4.9e-14	DnaJ homolog subfamily C member 14 OS=Homo sapiens OX=9606 GN=DNAJC14 PE=2 SV=2	--	--	--	--	--	--
Cluster-5655.0	0	0	0	0	0	0	0	0	0	0	0	0	0	0	0	0	0	0	0	0	0	0	0	0	455	--	--	--	--	--	--	--	--	--	--	--	--	--	--	--	--	--	--	PF08184	Cuticle protein 7 isoform family	--	--	GO:0042302	structural constituent of cuticle
Cluster-30642.0	0	0	2	0	1	1	0	3	0	0	0	0	0	0	0.3	0	0.23	0.18	0	0.53	0	0	0	0	535	1344069909	XP_023918703.1	360	7e-32	protein PBDC1 homolog [Quercus suber]	--	--	--	--	--	--	--	--	--	O59727	367	4.1e-34	Protein PBDC1 homolog OS=Schizosaccharomyces pombe (strain 972 / ATCC 24843) OX=284812 GN=SPBC3E7.07c PE=3 SV=1	--	--	--	--	--	--
Cluster-63567.7063	0	0	62	0	5	1787	0	0	778	0	0	491	0	0	0.57	0	0.07	19.67	0	0	10.48	0	0	6.73	4772	1484748799	XP_026455017.1	725	3e-73	ubiquitin-like domain-containing CTD phosphatase [Papaver somniferum]	--	--	--	--	--	K17618	UBLCP1	ubiquitin-like domain-containing CTD phosphatase 1	http://www.genome.jp/dbget-bin/www_bget?ko:K17618	Q5ZJJ8	804	7.8e-84	Ubiquitin-like domain-containing CTD phosphatase 1 OS=Gallus gallus OX=9031 GN=UBLCP1 PE=2 SV=1	PF00560//PF03250//PF01063//PF00240	Leucine Rich Repeat//Tropomodulin//Amino-transferase class IV//Ubiquitin family	GO:0051694	pointed-end actin filament capping	GO:0005515//GO:0005523//GO:0003824	protein binding//tropomyosin binding//catalytic activity
Cluster-66616.0	0	0	3	0	1	3	0	1	0	0	0	0	0	0	1.33	0	0.64	1.54	0	0.51	0	0	0	0	351	217412009	EEC51937.1	208	1.9e-14	predicted protein [Phaeodactylum tricornutum CCAP 1055/1]	--	--	--	--	--	K07342	SEC61G, SSS1, secE	protein transport protein SEC61 subunit gamma and related proteins	http://www.genome.jp/dbget-bin/www_bget?ko:K07342	Q9C2D4	270	4.7e-23	Probable protein transport protein Sec61 subunit gamma OS=Neurospora crassa (strain ATCC 24698 / 74-OR23-1A / CBS 708.71 / DSM 1257 / FGSC 987) OX=367110 GN=9G6.310 PE=3 SV=2	PF00584	SecE/Sec61-gamma subunits of protein translocation complex	GO:0006886//GO:0006605	intracellular protein transport//protein targeting	--	--
Cluster-48727.0	0	0	0	2	0	0	0	0	0	0	0	0	0	0	0	1.98	0	0	0	0	0	0	0	0	325	1344051270	XP_023908859.1	309	3.5e-26	kinesin heavy chain-like [Quercus suber]	XM_013492882.1	XM_013492882	195	1.67649e-96	Aureobasidium subglaciale EXF-2481 hypothetical protein mRNA	--	--	--	--	P48467	328	8.3e-30	Kinesin heavy chain OS=Neurospora crassa (strain ATCC 24698 / 74-OR23-1A / CBS 708.71 / DSM 1257 / FGSC 987) OX=367110 GN=kin PE=1 SV=2	PF02183//PF00831//PF05837//PF06156//PF08702	Homeobox associated leucine zipper//Ribosomal L29 protein//Centromere protein H (CENP-H)//Initiation control protein YabA//Fibrinogen alpha/beta chain family	GO:0051382//GO:0051258//GO:0006412//GO:0042254//GO:0006260//GO:0006355//GO:0030168//GO:0007165	kinetochore assembly//protein polymerization//translation//ribosome biogenesis//DNA replication//regulation of transcription, DNA-templated//platelet activation//signal transduction	GO:0005102//GO:0043565//GO:0003735	signaling receptor binding//sequence-specific DNA binding//structural constituent of ribosome
Cluster-59773.0	7	1	16	17	41	16	18	49	17	11	9	6	2.72	0.39	4.36	7.63	16.37	5.11	6.83	15.46	6.58	2.92	3.85	2.4	412	1344032508	XP_023899410.1	257	4.7e-20	LOW QUALITY PROTEIN: elongator complex protein 1-like [Quercus suber]	XM_013493595.1	XM_013493595	248	7.49514e-126	Aureobasidium subglaciale EXF-2481 hypothetical protein mRNA	--	--	--	--	Q1K528	216	1e-16	Cytochrome c oxidase subunit 8, mitochondrial OS=Neurospora crassa (strain ATCC 24698 / 74-OR23-1A / CBS 708.71 / DSM 1257 / FGSC 987) OX=367110 GN=cox-15 PE=1 SV=1	PF02935	Cytochrome c oxidase subunit VIIc	GO:0006123	mitochondrial electron transport, cytochrome c to oxygen	GO:0004129	cytochrome-c oxidase activity
Cluster-65287.0	1	2	3	0	0	0	0	5	0	0	0	2	0.15	0.29	0.3	0	0	0	0	0.59	0	0	0	0.3	675	--	--	--	--	--	LT594792.1	LT594792	249	3.52622e-126	Theobroma cacao genome assembly, chromosome: V	--	--	--	--	--	--	--	--	--	--	--	--	--	--
Cluster-65287.1	0	0	3	2	2	0	1	3	1	3	1	0	0	0	1.08	1.19	1.04	0	0.5	1.24	0.51	1.04	0.56	0	374	--	--	--	--	--	LT594792.1	LT594792	50	7.88162e-16	Theobroma cacao genome assembly, chromosome: V	--	--	--	--	--	--	--	--	--	--	--	--	--	--
Cluster-63567.54689	18	22	79.59	69.06	68	77	62	73	63.83	72.03	35	60.03	2.65	3.23	8.12	11.46	10.34	9.33	8.95	8.74	9.44	7.22	5.66	9.09	670	508702719	EOX94615.1	313	2.5e-26	Ammonium transporter 2 [Theobroma cacao]	XM_022902574.1	XM_022902574	242	2.72394e-122	PREDICTED: Durio zibethinus guanine nucleotide-binding protein subunit gamma 2-like (LOC111305236), mRNA	--	--	--	--	Q93V47	154	2.6e-09	Guanine nucleotide-binding protein subunit gamma 2 OS=Arabidopsis thaliana OX=3702 GN=GG2 PE=1 SV=1	PF00170//PF00631	bZIP transcription factor//GGL domain	GO:0007186//GO:0006355	G protein-coupled receptor signaling pathway//regulation of transcription, DNA-templated	GO:0003700	DNA-binding transcription factor activity
Cluster-59002.0	8	3	2	1	0	1	3	3	2	2	3	1	0.86	0.32	0.15	0.12	0	0.09	0.32	0.26	0.22	0.15	0.35	0.11	823	--	--	--	--	--	XM_022902527.1	XM_022902527	46	3.04546e-13	PREDICTED: Durio zibethinus vesicle-associated protein 2-1-like (LOC111305202), transcript variant X3, mRNA	--	--	--	--	--	--	--	--	--	--	--	--	--	--
Cluster-35804.1	0	0	4	0	0	6	0	3	6	0	0	0	0	0	0.31	0	0	0.56	0	0.28	0.68	0	0	0	793	1343986404	XP_023875100.1	1015	1.2e-107	enolase-like [Quercus suber]	XM_023769072.1	XM_023769072	144	9.74854e-68	Ramularia collo-cygni Enolase (RCC_03788), partial mRNA	K01689	ENO, eno	enolase	http://www.genome.jp/dbget-bin/www_bget?ko:K01689	P42040	1044	1.9e-112	Enolase OS=Davidiella tassiana OX=29918 GN=ENO PE=1 SV=2	--	--	--	--	--	--
Cluster-68041.0	1	0	0	0	0	1	0	0	0	5	0	0	0.41	0	0	0	0	0.34	0	0	0	1.41	0	0	402	--	--	--	--	--	--	--	--	--	--	--	--	--	--	--	--	--	--	--	--	--	--	--	--
Cluster-19516.2	0	0	0	0	0	0	0	0	0	0	0	0	0	0	0	0	0	0	0	0	0	0	0	0	549	--	--	--	--	--	--	--	--	--	--	--	--	--	--	--	--	--	--	--	--	--	--	--	--
Cluster-56730.0	3	4	2	4	1	1	2	2	0	0	1	0	0.52	0.69	0.24	0.78	0.18	0.14	0.34	0.28	0	0	0.19	0	611	--	--	--	--	--	--	--	--	--	--	--	--	--	--	--	--	--	--	--	--	--	--	--	--
Cluster-16801.0	0	0	2	0	0	0	0	0	0	0	0	0	0	0	0.56	0	0	0	0	0	0	0	0	0	409	1344052850	XP_023909712.1	508	3.7e-49	type-1 glutamine synthetase 2-like [Quercus suber]	--	--	--	--	--	--	--	--	--	P0C7B6	193	4.7e-14	Type-1 glutamine synthetase 2 OS=Dictyostelium discoideum OX=44689 GN=glnA2 PE=1 SV=1	PF00120	Glutamine synthetase, catalytic domain	GO:0009252//GO:0006807	peptidoglycan biosynthetic process//nitrogen compound metabolic process	GO:0004356	glutamate-ammonia ligase activity
Cluster-51152.3	0	2	9	5	1	17	0	0	2	1	1	0	0	0.49	1.54	1.4	0.25	3.44	0	0	0.49	0.17	0.27	0	504	1343975272	XP_023871836.1	253	1.7e-19	40S ribosomal protein S25-like [Quercus suber]	XM_018524395.1	XM_018524395	185	9.78239e-91	Alternaria alternata putative 40S ribosomal protein S25 mRNA	K02975	RP-S25e, RPS25	small subunit ribosomal protein S25e	http://www.genome.jp/dbget-bin/www_bget?ko:K02975	Q7SC06	290	3.3e-25	40S ribosomal protein S25 OS=Neurospora crassa (strain ATCC 24698 / 74-OR23-1A / CBS 708.71 / DSM 1257 / FGSC 987) OX=367110 GN=rps-25 PE=3 SV=1	PF12802//PF00392//PF08220	MarR family//Bacterial regulatory proteins, gntR family//DeoR-like helix-turn-helix domain	GO:0006355	regulation of transcription, DNA-templated	GO:0003700	DNA-binding transcription factor activity
Cluster-63567.47917	3	8	8	1	2	4	4	4	0	4	4	3	0.61	1.61	1.12	0.23	0.42	0.66	0.79	0.66	0	0.55	0.89	0.62	558	1347691971	PPR92795.1	146	4.8e-07	hypothetical protein GOBAR_AA27876 [Gossypium barbadense]	LT594789.1	LT594789	69	3.32302e-26	Theobroma cacao genome assembly, chromosome: II	--	--	--	--	--	--	--	--	--	--	--	--	--	--
Cluster-22267.0	0	0	19	0	0	623	0	0	270	0	0	166	0	0	0.31	0	0	12.02	0	0	6.37	0	0	3.99	2836	1343992272	XP_023878153.1	627	4.1e-62	glucose-repressible alcohol dehydrogenase transcriptional effector-like [Quercus suber]	--	--	--	--	--	--	--	--	--	Q9ULM6	1167	3.7e-126	CCR4-NOT transcription complex subunit 6 OS=Homo sapiens OX=9606 GN=CNOT6 PE=1 SV=2	PF16940//PF13855	Chloroplast envelope transporter//Leucine rich repeat	--	--	GO:0005515	protein binding
Cluster-64785.0	25	36	37	16	11	9	24	37	19	45	27	18	1.16	1.66	1.19	0.83	0.53	0.35	1.09	1.4	0.89	1.42	1.38	0.86	1554	--	--	--	--	--	--	--	--	--	--	--	--	--	--	--	--	--	--	--	--	--	--	--	--
Cluster-63567.50804	13	4	3	6	7	3	8	14	3	24	7	3	1.71	0.53	0.27	0.89	0.95	0.33	1.03	1.5	0.4	2.15	1.01	0.41	718	1204929119	XP_021297736.1	222	9.4e-16	vacuolar amino acid transporter 1 isoform X3 [Herrania umbratica]	XM_022918754.1	XM_022918754	111	1.94274e-49	PREDICTED: Durio zibethinus amino acid transporter AVT1I-like (LOC111316694), mRNA	K15015	SLC32A, VGAT	solute carrier family 32 (vesicular inhibitory amino acid transporter)	http://www.genome.jp/dbget-bin/www_bget?ko:K15015	--	--	--	--	--	--	--	--	--	--
Cluster-44081.1	21	22	4	0	0	0	11	36	1	12	8	0	1.06	1.11	0.14	0	0	0	0.55	1.48	0.05	0.41	0.44	0	1448	--	--	--	--	--	--	--	--	--	--	--	--	--	--	--	--	--	--	--	--	--	--	--	--
Cluster-44081.0	0	2	0	0	0	0	1	3	1	7	0	0	0	0.37	0	0	0	0	0.18	0.45	0.18	0.88	0	0	587	--	--	--	--	--	--	--	--	--	--	--	--	--	--	--	--	--	--	PF03868	Ribosomal protein L6, N-terminal domain	GO:0042254//GO:0006412	ribosome biogenesis//translation	GO:0003735	structural constituent of ribosome
Cluster-28839.0	0	0	4	0	0	0	0	5	1	0	0	0	0	0	0.4	0	0	0	0	0.58	0.14	0	0	0	681	698778397	XP_009822242.1	438	8e-41	branched-chain amino acid aminotransferase [Aphanomyces astaci]	--	--	--	--	--	K00826	E2.6.1.42, ilvE	branched-chain amino acid aminotransferase	http://www.genome.jp/dbget-bin/www_bget?ko:K00826	Q54N47	430	2.6e-41	Branched-chain-amino-acid aminotransferase OS=Dictyostelium discoideum OX=44689 GN=bcaA PE=3 SV=1	PF01063	Amino-transferase class IV	--	--	GO:0003824	catalytic activity
Cluster-63567.50805	2	3	3	1	0	2	0	0	0	4	9	1	0.32	0.47	0.33	0.18	0	0.26	0	0	0	0.43	1.56	0.16	643	--	--	--	--	--	--	--	--	--	--	--	--	--	--	--	--	--	--	--	--	--	--	--	--
Cluster-51152.6	0	8.09	15.11	6	17	12	4	6.97	12	7	2	6	0	1.88	2.45	1.59	4.08	2.3	0.91	1.32	2.8	1.11	0.51	1.44	518	326512730	BAK03272.1	291	6.8e-24	predicted protein [Hordeum vulgare subsp. vulgare]	XM_023595509.1	XM_023595509	290	4.30488e-149	Cercospora beticola 40S ribosomal protein S25 (CB0940_02818), mRNA	K02975	RP-S25e, RPS25	small subunit ribosomal protein S25e	http://www.genome.jp/dbget-bin/www_bget?ko:K02975	Q7SC06	289	4.4e-25	40S ribosomal protein S25 OS=Neurospora crassa (strain ATCC 24698 / 74-OR23-1A / CBS 708.71 / DSM 1257 / FGSC 987) OX=367110 GN=rps-25 PE=3 SV=1	PF12802//PF00392//PF08220	MarR family//Bacterial regulatory proteins, gntR family//DeoR-like helix-turn-helix domain	GO:0006355	regulation of transcription, DNA-templated	GO:0003700	DNA-binding transcription factor activity
Cluster-543.0	0	0	0	0	0	0	0	0	0	0	0	0	0	0	0	0	0	0	0	0	0	0	0	0	553	1344079708	XP_023923828.1	919	1.1e-96	V-type proton ATPase subunit B [Quercus suber]	XM_016409850.1	XM_016409850	294	2.75787e-151	Exophiala oligosperma V-type proton ATPase subunit B mRNA	K02147	ATPeV1B, ATP6B	V-type H+-transporting ATPase subunit B	http://www.genome.jp/dbget-bin/www_bget?ko:K02147	P11593	907	1e-96	V-type proton ATPase subunit B OS=Neurospora crassa (strain ATCC 24698 / 74-OR23-1A / CBS 708.71 / DSM 1257 / FGSC 987) OX=367110 GN=vma-2 PE=3 SV=1	PF00006	ATP synthase alpha/beta family, nucleotide-binding domain	--	--	GO:0005524	ATP binding
Cluster-16279.0	0	0	0	0	0	1	0	0	0	0	0	0	0	0	0	0	0	0.09	0	0	0	0	0	0	788	--	--	--	--	--	--	--	--	--	--	--	--	--	--	Q80XQ2	126	5.3e-06	TBC1 domain family member 5 OS=Mus musculus OX=10090 GN=Tbc1d5 PE=1 SV=2	--	--	--	--	--	--
Cluster-57571.0	2	0	5	1	1	8	2	10	3	5	4	0	0.1	0	0.17	0.05	0.05	0.32	0.09	0.39	0.15	0.16	0.21	0	1506	1343993638	XP_023878879.1	652	2.7e-65	uncharacterized protein LOC111991333 [Quercus suber]	XM_013575969.1	XM_013575969	573	0	Aureobasidium namibiae CBS 147.97 hypothetical protein partial mRNA	--	--	--	--	Q9UUG6	152	9.9e-09	UPF0656 protein C926.02 OS=Schizosaccharomyces pombe (strain 972 / ATCC 24843) OX=284812 GN=SPAC926.02 PE=3 SV=1	--	--	--	--	--	--
Cluster-38300.0	0	0	0	0	0	0	0	0	2	2	0	0	0	0	0	0	0	0	0	0	1.03	0.71	0	0	372	1344067251	XP_023917312.1	235	1.5e-17	uncharacterized protein LOC112028851 [Quercus suber]	--	--	--	--	--	--	--	--	--	--	--	--	--	--	--	--	--	--	--
Cluster-54884.0	0	0	2	0	3	0	1	1	0	0	0	1	0	0	1.3	0	2.76	0	0.87	0.73	0	0	0	0.94	318	1269951641	XP_022725660.1	352	3.5e-31	uncharacterized protein LOC111282033 [Durio zibethinus]	XM_022869925.1	XM_022869925	243	3.39505e-123	PREDICTED: Durio zibethinus uncharacterized LOC111282033 (LOC111282033), mRNA	K14311	NUP188	nuclear pore complex protein Nup188	http://www.genome.jp/dbget-bin/www_bget?ko:K14311	--	--	--	--	--	--	--	--	--	--
Cluster-16504.0	0	0	0	0	0	1	0	0	5	0	0	5	0	0	0	0	0	0.37	0	0	2.21	0	0	2.29	392	--	--	--	--	--	--	--	--	--	--	--	--	--	--	--	--	--	--	--	--	--	--	--	--
Cluster-16866.0	0	0	1	0	0	6	0	0	4	0	0	8	0	0	0.12	0	0	0.86	0	0	0.7	0	0	1.44	605	--	--	--	--	--	--	--	--	--	--	--	--	--	--	--	--	--	--	--	--	--	--	--	--
Cluster-5399.0	0	0	0	0	0	0	0	0	0	0	0	0	0	0	0	0	0	0	0	0	0	0	0	0	584	--	--	--	--	--	--	--	--	--	--	--	--	--	--	--	--	--	--	--	--	--	--	--	--
Cluster-63567.50801	92	127	234	344	457	286.38	174	160	139	309	175	188	3.38	4.63	5.93	14.05	17.38	8.7	6.27	4.78	5.16	7.7	7.05	7.12	1896	1269912914	XP_022768095.1	1110	2.7e-118	DNA topoisomerase 2-binding protein 1-A isoform X2 [Durio zibethinus]	XM_022912360.1	XM_022912360	633	0	PREDICTED: Durio zibethinus DNA topoisomerase 2-binding protein 1-A (LOC111312259), transcript variant X2, mRNA	K10728	TOPBP1	topoisomerase (DNA) II binding protein 1	http://www.genome.jp/dbget-bin/www_bget?ko:K10728	Q800K6	175	2.7e-11	DNA topoisomerase 2-binding protein 1-A OS=Xenopus laevis OX=8355 GN=topbp1-A PE=1 SV=2	--	--	--	--	--	--
Cluster-19867.1	0	0	5	0	0	4	0	0	7	0	0	5	0	0	0.74	0	0	0.7	0	0	1.49	0	0	1.09	543	--	--	--	--	--	--	--	--	--	--	--	--	--	--	--	--	--	--	--	--	--	--	--	--
Cluster-63567.10465	5	13	14	1	2	2	4	9	4	8	6	4	2.77	7.23	5.48	0.65	1.13	0.91	2.15	4.04	2.19	3.02	3.65	2.28	364	1269945470	XP_022722311.1	280	9e-23	protein IQ-DOMAIN 14-like [Durio zibethinus]	XM_021435096.1	XM_021435096	234	3.96909e-118	PREDICTED: Herrania umbratica protein IQ-DOMAIN 14 (LOC110421496), transcript variant X3, mRNA	--	--	--	--	Q8LPG9	156	8.2e-10	Protein IQ-DOMAIN 14 OS=Arabidopsis thaliana OX=3702 GN=IQD14 PE=1 SV=1	--	--	--	--	--	--
Cluster-52142.0	3	4	0	0	0	0	1	2	0	0	0	0	1.59	2.13	0	0	0	0	0.52	0.86	0	0	0	0	369	--	--	--	--	--	--	--	--	--	--	--	--	--	--	--	--	--	--	--	--	--	--	--	--
Cluster-47117.0	0	0	0	0	0	0	4	0	0	0	0	0	0	0	0	0	0	0	1.23	0	0	0	0	0	450	--	--	--	--	--	--	--	--	--	--	--	--	--	--	--	--	--	--	--	--	--	--	--	--
Cluster-16485.0	0	0	0	0	0	0	0	0	9	0	0	0	0	0	0	0	0	0	0	0	3.13	0	0	0	430	1343990950	XP_023877460.1	663	4.1e-67	pyruvate dehydrogenase E1 component subunit alpha, mitochondrial-like [Quercus suber]	XM_014218215.1	XM_014218215	148	3.05192e-70	Bipolaris maydis ATCC 48331 hypothetical protein mRNA	K00161	PDHA, pdhA	pyruvate dehydrogenase E1 component alpha subunit	http://www.genome.jp/dbget-bin/www_bget?ko:K00161	P16387	574	3.3e-58	Pyruvate dehydrogenase E1 component subunit alpha, mitochondrial OS=Saccharomyces cerevisiae (strain ATCC 204508 / S288c) OX=559292 GN=PDA1 PE=1 SV=2	PF00676	Dehydrogenase E1 component	--	--	GO:0016624	oxidoreductase activity, acting on the aldehyde or oxo group of donors, disulfide as acceptor
Cluster-22579.0	0	0	28	0	0	12	0	0	4	0	0	4	0	0	1.22	0	0	0.62	0	0	0.25	0	0	0.26	1216	--	--	--	--	--	--	--	--	--	--	--	--	--	--	Q9VB11	138	3.3e-07	Protein unc-80 homolog OS=Drosophila melanogaster OX=7227 GN=unc80 PE=1 SV=5	PF11837//PF01728	Domain of unknown function (DUF3357)//FtsJ-like methyltransferase	GO:0005982//GO:0005985//GO:0006012//GO:0032259	starch metabolic process//sucrose metabolic process//galactose metabolic process//methylation	GO:0008168//GO:0004564//GO:0004575	methyltransferase activity//beta-fructofuranosidase activity//sucrose alpha-glucosidase activity
Cluster-1072.0	0	0	0	0	0	0	0	0	0	0	0	0	0	0	0	0	0	0	0	0	0	0	0	0	348	--	--	--	--	--	--	--	--	--	--	--	--	--	--	--	--	--	--	--	--	--	--	--	--
Cluster-34609.0	0	2	0	0	0	0	0	0	4	0	0	1	0	0.68	0	0	0	0	0	0	1.35	0	0	0.35	435	1492282745	RLN46499.1	367	8.7e-33	hypothetical protein BBI17_000887 [Phytophthora kernoviae]	--	--	--	--	--	--	--	--	--	Q4PKH3	429	2.1e-41	H(+)/Cl(-) exchange transporter 7 OS=Bos taurus OX=9913 GN=CLCN7 PE=2 SV=1	PF00654	Voltage gated chloride channel	GO:0055085//GO:0006821	transmembrane transport//chloride transport	GO:0005247	voltage-gated chloride channel activity
Cluster-58759.0	1	1	2	0	0	0	2	4	4	2	0	0	0.28	0.28	0.39	0	0	0	0.55	0.91	1.12	0.38	0	0	473	--	--	--	--	--	--	--	--	--	--	--	--	--	--	--	--	--	--	--	--	--	--	--	--
Cluster-63567.22789	7	8	27.07	8.04	9	15.05	17	18.97	15	10.13	2	21.64	0.75	0.85	2.01	0.97	1	1.33	1.79	1.65	1.62	0.74	0.24	2.39	823	1269904494	XP_022763596.1	559	9e-55	phosphatidylinositol 4-kinase alpha 1-like isoform X2 [Durio zibethinus]	LT594789.1	LT594789	346	5.18289e-180	Theobroma cacao genome assembly, chromosome: II	K00888	PI4KA	phosphatidylinositol 4-kinase A	http://www.genome.jp/dbget-bin/www_bget?ko:K00888	Q9SXA1	533	3.5e-53	Phosphatidylinositol 4-kinase alpha 1 OS=Arabidopsis thaliana OX=3702 GN=PI4KA1 PE=1 SV=2	--	--	--	--	--	--
Cluster-36494.0	0	0	3	0	0	0	0	0	0	4	0	0	0	0	0.34	0	0	0	0	0	0	0.45	0	0	629	1344025948	XP_023895948.1	218	2.4e-15	lipase 1-like [Quercus suber]	--	--	--	--	--	--	--	--	--	Q8NFZ3	261	9.4e-22	Neuroligin-4, Y-linked OS=Homo sapiens OX=9606 GN=NLGN4Y PE=2 SV=1	PF07859	alpha/beta hydrolase fold	--	--	GO:0016787	hydrolase activity
Cluster-51001.0	0	0	4	3	1	16	0	0	0	0	0	0	0	0	0.67	0.83	0.25	3.18	0	0	0	0	0	0	508	1269927110	XP_022775629.1	145	5.7e-07	uncharacterized protein LOC111317470 [Durio zibethinus]	XM_022919894.1	XM_022919894	214	7.46618e-107	PREDICTED: Durio zibethinus uncharacterized LOC111317470 (LOC111317470), mRNA	--	--	--	--	--	--	--	--	PF02529	Cytochrome B6-F complex subunit 5	--	--	--	--
Cluster-63567.22780	0	0	0	2	0	2	3	4	0	5	3	1	0	0	0	0.41	0	0.3	0.53	0.59	0	0.61	0.59	0.19	595	763807874	KJB74776.1	225	3.5e-16	hypothetical protein B456_012G006500 [Gossypium raimondii]	LT594797.1	LT594797	99	7.48424e-43	Theobroma cacao genome assembly, chromosome: X	--	--	--	--	--	--	--	--	--	--	--	--	--	--
Cluster-63567.22781	4	2	6	15	17	9	14	7	7	6	3	3	0.31	0.15	0.32	1.3	1.36	0.57	1.06	0.44	0.55	0.32	0.25	0.24	1040	--	--	--	--	--	--	--	--	--	--	--	--	--	--	--	--	--	--	--	--	--	--	--	--
Cluster-63567.22782	802.01	744.07	1043.21	586.03	527.4	590.74	759.22	891.15	607.08	953.4	615.68	530.02	18.07	16.64	16.21	14.67	12.31	11.02	16.81	16.33	13.86	14.58	15.22	12.33	2922	1269883834	XP_022752597.1	1497	5.5e-163	uncharacterized protein LOC111301294 isoform X1 [Durio zibethinus]	XM_018128134.1	XM_018128134	524	0	PREDICTED: Theobroma cacao hydroxypyruvate reductase (LOC18590372), transcript variant X5, mRNA	--	--	--	--	Q9X1C1	220	2.5e-16	Hydroxypyruvate reductase OS=Thermotoga maritima (strain ATCC 43589 / MSB8 / DSM 3109 / JCM 10099) OX=243274 GN=TM_1401 PE=1 SV=1	PF02826//PF00389//PF00208	D-isomer specific 2-hydroxyacid dehydrogenase, NAD binding domain//D-isomer specific 2-hydroxyacid dehydrogenase, catalytic domain//Glutamate/Leucine/Phenylalanine/Valine dehydrogenase	GO:0055114//GO:0006520	oxidation-reduction process//cellular amino acid metabolic process	GO:0016616//GO:0051287//GO:0016491	oxidoreductase activity, acting on the CH-OH group of donors, NAD or NADP as acceptor//NAD binding//oxidoreductase activity
Cluster-4782.1	0	0	1	0	0	3	0	0	0	0	0	0	0	0	0.01	0	0	0.05	0	0	0	0	0	0	3185	1365972923	XP_024185592.1	680	3.3e-68	protein argonaute 16-like [Rosa chinensis]	--	--	--	--	--	K11593	ELF2C, AGO	eukaryotic translation initiation factor 2C	http://www.genome.jp/dbget-bin/www_bget?ko:K11593	Q6QME8	656	7.5e-67	Protein argonaute-2 OS=Bos taurus OX=9913 GN=AGO2 PE=2 SV=1	PF02171//PF02170	Piwi domain//PAZ domain	--	--	GO:0005515//GO:0003676	protein binding//nucleic acid binding
Cluster-63567.22784	48	32	63	41	77	54	54	75	37	28	36	28	36.18	24.28	33.83	36.76	59.09	33.43	39.41	45.75	27.52	14.41	29.75	21.8	333	--	--	--	--	--	XM_017750818.1	XM_017750818	56	3.2046e-19	PREDICTED: Gossypium arboreum hydroxypyruvate reductase (LOC108452973), transcript variant X2, mRNA	--	--	--	--	--	--	--	--	--	--	--	--	--	--
Cluster-63567.22785	7	2	3	6	2	0	5	5	0	2	1	0	2.13	0.61	0.64	2.09	0.63	0	1.49	1.24	0	0.42	0.33	0	456	--	--	--	--	--	LT594796.1	LT594796	109	1.55609e-48	Theobroma cacao genome assembly, chromosome: IX	--	--	--	--	--	--	--	--	--	--	--	--	--	--
Cluster-63567.22786	6	5	8	7	1	3	5	14	6	10	10	1	0.89	0.74	0.83	1.18	0.15	0.37	0.73	1.7	0.9	1.01	1.64	0.15	665	763788670	KJB55666.1	224	5.1e-16	hypothetical protein B456_009G087500 [Gossypium raimondii]	LT594796.1	LT594796	259	9.5837e-132	Theobroma cacao genome assembly, chromosome: IX	--	--	--	--	--	--	--	--	PF02826	D-isomer specific 2-hydroxyacid dehydrogenase, NAD binding domain	GO:0055114	oxidation-reduction process	GO:0051287	NAD binding
Cluster-63567.22787	2	1	1	1	0	3	1	6	0	2	3	3	0.26	0.13	0.09	0.15	0	0.32	0.13	0.64	0	0.18	0.43	0.4	723	--	--	--	--	--	--	--	--	--	--	--	--	--	--	--	--	--	--	--	--	--	--	--	--
Cluster-32488.0	0	0	1	0	3	1	0	2	0	0	0	0	0	0	0.09	0	0.42	0.11	0	0.22	0	0	0	0	703	1344069909	XP_023918703.1	546	2.5e-53	protein PBDC1 homolog [Quercus suber]	XM_013491302.1	XM_013491302	172	2.3393e-83	Aureobasidium subglaciale EXF-2481 hypothetical protein partial mRNA	--	--	--	--	Q08971	372	1.4e-34	Protein PBDC1 homolog OS=Saccharomyces cerevisiae (strain ATCC 204508 / S288c) OX=559292 GN=YPL225W PE=1 SV=1	--	--	--	--	--	--
Cluster-63567.38129	464	370	646.22	542	582	448	488	481	343	559	356	330	6.89	5.45	6.62	8.94	8.96	5.51	7.12	5.81	5.17	5.64	5.8	5.06	4295	1063488574	XP_007031407.2	5259	0	PREDICTED: DNA repair protein UVH3 [Theobroma cacao]	XM_007031345.2	XM_007031345	2826	0	PREDICTED: Theobroma cacao DNA repair protein UVH3 (LOC18600725), mRNA	K10846	ERCC5, XPG, RAD2	DNA excision repair protein ERCC-5	http://www.genome.jp/dbget-bin/www_bget?ko:K10846	Q9ATY5	2122	1e-236	DNA repair protein UVH3 OS=Arabidopsis thaliana OX=3702 GN=UVH3 PE=2 SV=1	PF00867	XPG I-region	--	--	GO:0004518	nuclease activity
Cluster-63567.38128	3	0	1	1	0	2	2	1	0	1	2	0	1.46	0	0.34	0.57	0	0.8	0.95	0.39	0	0.33	1.07	0	380	--	--	--	--	--	--	--	--	--	--	--	--	--	--	--	--	--	--	--	--	--	--	--	--
Cluster-63567.38127	67.03	66	167	147	307.96	343	56	57	199	79	47	136	21.59	21.26	37.59	54.29	102.01	90.79	17.61	14.91	63.92	17.34	16.64	45.1	445	1150733321	XP_020277395.1	374	1.4e-33	polyubiquitin-like [Asparagus officinalis]	XM_007014862.2	XM_007014862	232	6.387e-117	PREDICTED: Theobroma cacao polyubiquitin 3 (LOC18589750), mRNA	K08770	UBC	ubiquitin C	http://www.genome.jp/dbget-bin/www_bget?ko:K08770	P0CH32	369	2e-34	Polyubiquitin 4 OS=Arabidopsis thaliana OX=3702 GN=UBQ4 PE=3 SV=1	PF00240//PF14560	Ubiquitin family//Ubiquitin-like domain	--	--	GO:0005515	protein binding
Cluster-63567.38126	142	276	589	387	663.23	558	284	282	415	242	134	331	16.72	32.34	47.96	51.19	80.7	54.11	32.78	26.99	49.12	19.37	17.33	40.1	773	1269983757	XP_022742820.1	173	4.9e-10	uncharacterized protein LOC111293987 [Durio zibethinus]	XM_022863294.1	XM_022863294	202	5.4367e-100	PREDICTED: Durio zibethinus uncharacterized LOC111277112 (LOC111277112), mRNA	--	--	--	--	--	--	--	--	PF08024	Ant antimicrobial peptide	GO:0019836	hemolysis by symbiont of host erythrocytes	--	--
Cluster-63567.38125	142.51	132.12	120.34	152.17	167.21	139.49	177.35	198.73	104.24	253.64	118.15	88.53	9.22	8.49	5.37	10.99	11.19	7.45	11.26	10.45	6.81	11.14	8.39	5.9	1191	1204930808	XP_021298639.1	835	1.3e-86	uncharacterized protein LOC110427438 [Herrania umbratica]	XM_022868714.1	XM_022868714	484	0	PREDICTED: Durio zibethinus biotin carboxyl carrier protein of acetyl-CoA carboxylase-like (LOC111281101), transcript variant X4, mRNA	--	--	--	--	--	--	--	--	--	--	--	--	--	--
Cluster-63567.38124	2	8	2	3	1	8	2	3	2	2	1	0	1.14	4.57	0.8	2	0.58	3.74	1.1	1.38	1.13	0.78	0.62	0	361	1204930808	XP_021298639.1	202	9.9e-14	uncharacterized protein LOC110427438 [Herrania umbratica]	XM_021442964.1	XM_021442964	188	1.46557e-92	PREDICTED: Herrania umbratica biotin carboxyl carrier protein of acetyl-CoA carboxylase (LOC110427438), mRNA	--	--	--	--	--	--	--	--	--	--	--	--	--	--
Cluster-63567.38123	12.04	8.04	6	2.01	0	1	4	4	3	0	5	0	1.9	1.26	0.66	0.36	0	0.13	0.62	0.51	0.47	0	0.87	0	643	1315962624	GAY45421.1	369	7.6e-33	hypothetical protein CUMW_089390 [Citrus unshiu]	LT594797.1	LT594797	332	2.43049e-172	Theobroma cacao genome assembly, chromosome: X	--	--	--	--	--	--	--	--	PF03824//PF13202//PF13499//PF00036//PF13405	High-affinity nickel-transport protein//EF hand//EF-hand domain pair//EF hand//EF-hand domain	GO:0015675//GO:0035444	nickel cation transport//nickel cation transmembrane transport	GO:0015099//GO:0005509	nickel cation transmembrane transporter activity//calcium ion binding
Cluster-46746.2	0	0	4	0	0	0	0	0	0	0	0	0	0	0	1.3	0	0	0	0	0	0	0	0	0	387	--	--	--	--	--	XM_013487554.1	XM_013487554	128	3.57155e-59	Aureobasidium subglaciale EXF-2481 glycoside hydrolase family 5 protein mRNA	--	--	--	--	--	--	--	--	--	--	--	--	--	--
Cluster-46746.1	0	0	0	0	0	0	0	2	1	0	0	0	0	0	0	0	0	0	0	0.21	0.13	0	0	0	732	694443092	XP_009348171.1	617	1.5e-61	PREDICTED: probable glucan 1,3-beta-glucosidase A [Pyrus x bretschneideri]	XM_013572697.1	XM_013572697	373	0	Aureobasidium namibiae CBS 147.97 glycoside hydrolase family 5 protein partial mRNA	--	--	--	--	Q9URU6	187	4.2e-13	Glucan 1,3-beta-glucosidase 1 OS=Schizosaccharomyces pombe (strain 972 / ATCC 24843) OX=284812 GN=exg1 PE=2 SV=1	PF00150	Cellulase (glycosyl hydrolase family 5)	GO:0005975	carbohydrate metabolic process	GO:0004553	hydrolase activity, hydrolyzing O-glycosyl compounds
Cluster-46746.0	0	0	0	0	0	0	0	0	3	0	0	1	0	0	0	0	0	0	0	0	0.89	0	0	0.31	460	694443092	XP_009348171.1	256	6.9e-20	PREDICTED: probable glucan 1,3-beta-glucosidase A [Pyrus x bretschneideri]	XM_013487554.1	XM_013487554	242	1.82735e-122	Aureobasidium subglaciale EXF-2481 glycoside hydrolase family 5 protein mRNA	--	--	--	--	--	--	--	--	--	--	--	--	--	--
Cluster-60638.0	0	0	0	3	1	1	0	0	1	0	2	0	0	0	0	3.36	0.94	0.76	0	0	0.92	0	2.04	0	316	--	--	--	--	--	XM_022889117.1	XM_022889117	128	2.85724e-59	PREDICTED: Durio zibethinus ATPase family AAA domain-containing protein 3-like (LOC111295577), mRNA	--	--	--	--	--	--	--	--	--	--	--	--	--	--
Cluster-63567.45274	181	137	381	151	148	263	186	241	269	243	136	204.86	4.96	3.73	7.21	4.6	4.21	5.97	5.01	5.37	7.47	4.52	4.09	5.8	2448	763805681	KJB72619.1	1537	1.1e-167	hypothetical protein B456_011G187600 [Gossypium raimondii]	XM_022904775.1	XM_022904775	906	0	PREDICTED: Durio zibethinus anaphase-promoting complex subunit 7-like (LOC111306823), transcript variant X1, mRNA	K03354	APC7	anaphase-promoting complex subunit 7	http://www.genome.jp/dbget-bin/www_bget?ko:K03354	Q8VY89	1193	3.1e-129	Anaphase-promoting complex subunit 7 OS=Arabidopsis thaliana OX=3702 GN=APC7 PE=2 SV=1	PF13181//PF00515//PF13174//PF13176	Tetratricopeptide repeat//Tetratricopeptide repeat//Tetratricopeptide repeat//Tetratricopeptide repeat	--	--	GO:0005515	protein binding
Cluster-60170.0	134	83	129	54	37	53	97	74	49	98	68	43	1.48	0.91	0.98	0.66	0.42	0.49	1.05	0.67	0.55	0.74	0.83	0.49	5674	170660047	ACB28472.1	2071	2.9e-229	polyprotein, partial [Ananas comosus]	CP023744.1	CP023744	82	2.11172e-32	Gossypium hirsutum cultivar TM1 chromosome D11	--	--	--	--	P0CT39	882	8.3e-93	Transposon Tf2-6 polyprotein OS=Schizosaccharomyces pombe (strain 972 / ATCC 24843) OX=284812 GN=Tf2-6 PE=3 SV=1	PF09776//PF06431	Mitochondrial ribosomal protein L55//Polyomavirus large T antigen C-terminus	GO:0006260//GO:0042254	DNA replication//ribosome biogenesis	GO:0003677//GO:0003735//GO:0005524	DNA binding//structural constituent of ribosome//ATP binding
Cluster-54172.0	0	0	2	0	1	0	2	2	0	0	0	2	0	0	0.62	0	0.45	0	0.86	0.72	0	0	0	0.91	393	--	--	--	--	--	--	--	--	--	--	--	--	--	--	--	--	--	--	--	--	--	--	--	--
Cluster-50048.0	0	0	2	0	0	0	1	0	1	0	0	0	0	0	0.31	0	0	0	0.22	0	0.23	0	0	0	526	--	--	--	--	--	--	--	--	--	--	--	--	--	--	--	--	--	--	PF05115	Cytochrome B6-F complex subunit VI (PetL)	GO:0006118	obsolete electron transport	GO:0009055	electron transfer activity
Cluster-62741.0	17	21	43	24	16	38	5	6	13	14	15	22	0.28	0.34	0.49	0.44	0.27	0.52	0.08	0.08	0.22	0.16	0.27	0.37	3895	1269970969	XP_022735971.1	3504	0	DNA (cytosine-5)-methyltransferase CMT2-like isoform X2 [Durio zibethinus]	XR_002690154.1	XR_002690154	1874	0	PREDICTED: Durio zibethinus DNA (cytosine-5)-methyltransferase CMT2-like (LOC111289302), transcript variant X6, misc_RNA	K00558	DNMT1, dcm	DNA (cytosine-5)-methyltransferase 1	http://www.genome.jp/dbget-bin/www_bget?ko:K00558	Q94F87	1828	1.2e-202	DNA (cytosine-5)-methyltransferase CMT2 OS=Arabidopsis thaliana OX=3702 GN=CMT2 PE=2 SV=3	PF00145//PF00530//PF01426//PF08302	C-5 cytosine-specific DNA methylase//Scavenger receptor cysteine-rich domain//BAH domain//Fungal tRNA ligase phosphodiesterase domain	GO:0006388//GO:0007165	tRNA splicing, via endonucleolytic cleavage and ligation//signal transduction	GO:0003972//GO:0005524//GO:0003682//GO:0005044//GO:0008168	RNA ligase (ATP) activity//ATP binding//chromatin binding//scavenger receptor activity//methyltransferase activity
Cluster-63567.54398	19	21	57	31	38	43	48	89	38	28	10	22	0.46	0.5	0.94	0.83	0.94	0.85	1.13	1.74	0.92	0.46	0.26	0.54	2760	1344052916	XP_023909746.1	3512	0	cell division control protein 48 [Quercus suber]	XM_013491186.1	XM_013491186	2028	0	Aureobasidium subglaciale EXF-2481 hypothetical protein partial mRNA	K13525	VCP, CDC48	transitional endoplasmic reticulum ATPase	http://www.genome.jp/dbget-bin/www_bget?ko:K13525	Q5AWS6	3505	0	Cell division control protein 48 OS=Emericella nidulans (strain FGSC A4 / ATCC 38163 / CBS 112.46 / NRRL 194 / M139) OX=227321 GN=cdc48 PE=1 SV=2	PF00158//PF07726//PF05496//PF06068//PF00931//PF07728//PF03266//PF02367//PF01176//PF07724//PF01057//PF04851//PF01443//PF02562//PF03152//PF01695//PF01637//PF00005//PF00004//PF00910	Sigma-54 interaction domain//ATPase family associated with various cellular activities (AAA)//Holliday junction DNA helicase RuvB P-loop domain//TIP49 P-loop domain//NB-ARC domain//AAA domain (dynein-related subfamily)//NTPase//Threonylcarbamoyl adenosine biosynthesis protein TsaE//Translation initiation factor 1A / IF-1//AAA domain (Cdc48 subfamily)//Parvovirus non-structural protein NS1//Type I…	GO:0006413//GO:0006310//GO:0019079//GO:0002949//GO:0006511//GO:0006446//GO:0006281//GO:0006355	translational initiation//DNA recombination//viral genome replication//tRNA threonylcarbamoyladenosine modification//ubiquitin-dependent protein catabolic process//regulation of translational initiation//DNA repair//regulation of transcription, DNA-templated	GO:0098519//GO:0003678//GO:0003743//GO:0016787//GO:0003724//GO:0005524//GO:0009378//GO:0003723//GO:0016887//GO:0043531//GO:0008134//GO:0003677	nucleotide phosphatase activity, acting on free nucleotides//DNA helicase activity//translation initiation factor activity//hydrolase activity//RNA helicase activity//ATP binding//four-way junction helicase activity//RNA binding//ATPase activity//ADP binding//transcription factor binding//DNA binding
Cluster-63222.11	0	1	1	0	0	0	5	1	0	0	0	0	0	0.48	0.34	0	0	0	2.33	0.39	0	0	0	0	382	--	--	--	--	--	--	--	--	--	--	--	--	--	--	--	--	--	--	PF08100	Dimerisation domain	--	--	GO:0046983	protein dimerization activity
Cluster-65080.0	8	5	9	0	6	0	4	2	0	1	3	2	2.86	1.79	2.25	0	2.2	0	1.4	0.58	0	0.24	1.18	0.74	426	--	--	--	--	--	--	--	--	--	--	--	--	--	--	--	--	--	--	PF12597//PF06459	Protein of unknown function (DUF3767)//Ryanodine Receptor TM 4-6	GO:0033617//GO:0006874//GO:0006816	mitochondrial cytochrome c oxidase assembly//cellular calcium ion homeostasis//calcium ion transport	GO:0005219	ryanodine-sensitive calcium-release channel activity
Cluster-63222.12	0	0	0	3	2	3	0	0	1	0	0	0	0	0	0	0.81	0.49	0.59	0	0	0.24	0	0	0	513	1204910927	XP_021287980.1	318	5e-27	zinc finger BED domain-containing protein RICESLEEPER 2-like [Herrania umbratica]	--	--	--	--	--	--	--	--	--	--	--	--	--	PF14372	Domain of unknown function (DUF4413)	--	--	GO:0003677	DNA binding
Cluster-63567.39832	8.99	6	5	1	1	3	19	11	21	8	5	6	1.56	1.04	0.6	0.2	0.18	0.43	3.23	1.55	3.66	0.95	0.96	1.07	607	508785902	EOY33158.1	183	2.7e-11	RING/U-box superfamily protein [Theobroma cacao]	XM_022913688.1	XM_022913688	34	1.03898e-06	PREDICTED: Durio zibethinus MLO protein homolog 1-like (LOC111312931), mRNA	K10601	SYVN1, HRD1	E3 ubiquitin-protein ligase synoviolin	http://www.genome.jp/dbget-bin/www_bget?ko:K10601	--	--	--	--	--	--	--	--	--	--
Cluster-63567.39833	319.23	357.8	531.27	407.49	410.43	426.51	362.29	477.26	373.38	800.58	468.64	552.15	27.79	30.97	31.95	39.71	36.95	30.62	30.94	33.77	32.75	47.36	44.8	49.49	953	1204894421	XP_021279048.1	612	7.5e-61	ERAD-associated E3 ubiquitin-protein ligase HRD1B-like [Herrania umbratica]	XM_021423373.1	XM_021423373	398	0	PREDICTED: Herrania umbratica ERAD-associated E3 ubiquitin-protein ligase HRD1B-like (LOC110412757), mRNA	K10601	SYVN1, HRD1	E3 ubiquitin-protein ligase synoviolin	http://www.genome.jp/dbget-bin/www_bget?ko:K10601	--	--	--	--	PF03169	OPT oligopeptide transporter protein	GO:0055085	transmembrane transport	--	--
Cluster-63567.39830	1	2	1	2	0	0	8	0	0	5	2	1	0.21	0.42	0.15	0.48	0	0	1.66	0	0	0.72	0.47	0.22	543	--	--	--	--	--	LT594795.1	LT594795	259	7.73661e-132	Theobroma cacao genome assembly, chromosome: VIII	--	--	--	--	--	--	--	--	--	--	--	--	--	--
Cluster-63567.39831	37	53	56	126	139	125	23	18	11	45	28	89	2.06	2.92	2.15	7.81	7.99	5.74	1.25	0.81	0.62	1.7	1.71	5.1	1343	1204894421	XP_021279048.1	264	2.4e-20	ERAD-associated E3 ubiquitin-protein ligase HRD1B-like [Herrania umbratica]	LT594796.1	LT594796	312	6.83458e-161	Theobroma cacao genome assembly, chromosome: IX	K10601	SYVN1, HRD1	E3 ubiquitin-protein ligase synoviolin	http://www.genome.jp/dbget-bin/www_bget?ko:K10601	Q6NPT7	198	4.1e-14	ERAD-associated E3 ubiquitin-protein ligase HRD1B OS=Arabidopsis thaliana OX=3702 GN=HRD1B PE=2 SV=1	--	--	--	--	--	--
Cluster-63567.30718	36.79	29.62	59.56	16.97	7.61	18.17	29.2	19.23	25.98	28.65	13.83	17.76	4.92	3.94	5.51	2.55	1.05	2	3.82	2.09	3.49	2.6	2.03	2.44	712	1269878863	XP_022750041.1	508	6.4e-49	F-box/LRR-repeat protein 15-like isoform X1 [Durio zibethinus]	XM_022894313.1	XM_022894313	276	3.64418e-141	PREDICTED: Durio zibethinus F-box/LRR-repeat protein 15-like (LOC111299230), transcript variant X7, mRNA	--	--	--	--	Q9SMY8	420	3.9e-40	F-box/LRR-repeat protein 15 OS=Arabidopsis thaliana OX=3702 GN=FBL15 PE=2 SV=2	PF13516//PF00560//PF00389	Leucine Rich repeat//Leucine Rich Repeat//D-isomer specific 2-hydroxyacid dehydrogenase, catalytic domain	GO:0055114	oxidation-reduction process	GO:0016616//GO:0051287//GO:0005515	oxidoreductase activity, acting on the CH-OH group of donors, NAD or NADP as acceptor//NAD binding//protein binding
Cluster-63567.39837	65	67	60	36	24	30	64	60	48	85	54	26	1.5	1.53	0.95	0.92	0.57	0.57	1.45	1.12	1.12	1.33	1.36	0.62	2868	1269878319	XP_022749754.1	410	6e-37	tRNA (guanine(37)-N1)-methyltransferase 1 isoform X1 [Durio zibethinus]	XM_022894020.1	XM_022894020	199	9.68374e-98	PREDICTED: Durio zibethinus tRNA (guanine(37)-N1)-methyltransferase 1 (LOC111299077), transcript variant X2, mRNA	K15429	TRM5, TRMT5	tRNA (guanine37-N1)-methyltransferase	http://www.genome.jp/dbget-bin/www_bget?ko:K15429	--	--	--	--	--	--	--	--	--	--
Cluster-63567.39834	44.87	47.37	70.82	43.37	44.55	38.58	59.5	58.02	41.37	78.17	37.44	56.6	2.37	2.48	2.58	2.55	2.44	1.68	3.08	2.49	2.21	2.8	2.17	3.08	1399	1204894421	XP_021279048.1	690	9.9e-70	ERAD-associated E3 ubiquitin-protein ligase HRD1B-like [Herrania umbratica]	XM_022900334.1	XM_022900334	326	1.1758e-168	PREDICTED: Durio zibethinus ERAD-associated E3 ubiquitin-protein ligase HRD1B-like (LOC111303862), mRNA	K10601	SYVN1, HRD1	E3 ubiquitin-protein ligase synoviolin	http://www.genome.jp/dbget-bin/www_bget?ko:K10601	Q6NPT7	570	3.1e-57	ERAD-associated E3 ubiquitin-protein ligase HRD1B OS=Arabidopsis thaliana OX=3702 GN=HRD1B PE=2 SV=1	PF00097//PF12906//PF12861//PF12678	Zinc finger, C3HC4 type (RING finger)//RING-variant domain//Anaphase-promoting complex subunit 11 RING-H2 finger//RING-H2 zinc finger domain	GO:0016567	protein ubiquitination	GO:0046872//GO:0008270//GO:0004842	metal ion binding//zinc ion binding//ubiquitin-protein transferase activity
Cluster-63567.39835	9	17	24	6	30	14	10	13	12	33	4	14	6.78	12.9	12.89	5.38	23.02	8.67	7.3	7.93	8.93	16.99	3.31	10.9	333	--	--	--	--	--	XM_022896738.1	XM_022896738	46	1.16076e-13	PREDICTED: Durio zibethinus ERAD-associated E3 ubiquitin-protein ligase HRD1B-like (LOC111301223), transcript variant X2, mRNA	--	--	--	--	--	--	--	--	--	--	--	--	--	--
Cluster-63567.30714	43	25	28	12	8	2	32	37	13	34	18	7	1.61	0.93	0.72	0.5	0.31	0.06	1.18	1.13	0.49	0.86	0.74	0.27	1866	147770431	CAN75892.1	211	4.6e-14	hypothetical protein VITISV_009389 [Vitis vinifera]	XM_022907209.1	XM_022907209	118	6.67146e-53	PREDICTED: Durio zibethinus Niemann-Pick C1 protein (LOC111308678), transcript variant X10, mRNA	K12385	NPC1	Niemann-Pick C1 protein	http://www.genome.jp/dbget-bin/www_bget?ko:K12385	--	--	--	--	PF03119	NAD-dependent DNA ligase C4 zinc finger domain	GO:0006260//GO:0006281	DNA replication//DNA repair	GO:0003911	DNA ligase (NAD+) activity
Cluster-63567.41401	88	73	104	53	97.01	59	80	55	63	96.01	57	52.06	12.93	10.68	10.58	8.78	14.72	7.13	11.52	6.57	9.29	9.6	9.2	7.87	671	1063461109	XP_007049768.2	810	5.8e-84	PREDICTED: chromatin modification-related protein EAF1 B isoform X2 [Theobroma cacao]	XM_022902925.1	XM_022902925	544	0	PREDICTED: Durio zibethinus chromatin modification-related protein EAF1 B-like (LOC111305405), transcript variant X7, mRNA	--	--	--	--	F4J7T3	358	5.7e-33	Chromatin modification-related protein EAF1 A OS=Arabidopsis thaliana OX=3702 GN=EAF1A PE=1 SV=1	--	--	--	--	--	--
Cluster-25090.0	0	0	16	0	0	312	0	0	91	0	0	98	0	0	0.27	0	0	6.29	0	0	2.24	0	0	2.46	2726	--	--	--	--	--	--	--	--	--	--	--	--	--	--	Q9VRJ2	243	5e-19	Fat storage-inducing transmembrane protein OS=Drosophila melanogaster OX=7227 GN=Fitm PE=1 SV=1	PF03616//PF10261	Sodium/glutamate symporter//Inositol phospholipid synthesis and fat-storage-inducing TM	GO:0015846//GO:0015813//GO:0019915//GO:0006814	polyamine transport//L-glutamate transmembrane transport//lipid storage//sodium ion transport	GO:0015501	glutamate:sodium symporter activity
Cluster-63567.39839	7	10	9	11	9	17	22	43	26	19	9	10	5.66	8.15	5.19	10.63	7.4	11.29	17.21	28.13	20.73	10.49	7.98	8.36	327	508785902	EOY33158.1	208	1.8e-14	RING/U-box superfamily protein [Theobroma cacao]	XM_022900334.1	XM_022900334	100	1.09035e-43	PREDICTED: Durio zibethinus ERAD-associated E3 ubiquitin-protein ligase HRD1B-like (LOC111303862), mRNA	K10601	SYVN1, HRD1	E3 ubiquitin-protein ligase synoviolin	http://www.genome.jp/dbget-bin/www_bget?ko:K10601	--	--	--	--	--	--	--	--	--	--
Cluster-63567.41404	219	182	217	225	286	149	181	217	123	277	178	152	50.25	41.67	34.62	58.67	67.64	28.11	40.62	40.45	28.23	43.28	44.88	35.88	522	1269892767	XP_022757232.1	458	3e-43	digalactosyldiacylglycerol synthase 2, chloroplastic isoform X2 [Durio zibethinus]	XM_022901497.1	XM_022901497	205	7.74034e-102	PREDICTED: Durio zibethinus digalactosyldiacylglycerol synthase 2, chloroplastic (LOC111304691), transcript variant X4, mRNA	K09480	E2.4.1.241	digalactosyldiacylglycerol synthase	http://www.genome.jp/dbget-bin/www_bget?ko:K09480	Q6DW73	314	5.6e-28	Digalactosyldiacylglycerol synthase 2, chloroplastic OS=Lotus japonicus OX=34305 GN=DGD2 PE=2 SV=1	--	--	--	--	--	--
Cluster-63567.41405	371.28	366.72	469.97	334.88	414.49	319.44	358.48	459.09	243.93	527.76	265.96	261.08	26.1	25.62	22.81	26.3	30.15	18.54	24.73	26.23	17.3	25.2	20.52	18.91	1117	1063466014	XP_007051896.2	1350	2.3e-146	PREDICTED: digalactosyldiacylglycerol synthase 2, chloroplastic [Theobroma cacao]	XM_007051834.2	XM_007051834	676	0	PREDICTED: Theobroma cacao digalactosyldiacylglycerol synthase 2, chloroplastic (LOC18614197), mRNA	K09480	E2.4.1.241	digalactosyldiacylglycerol synthase	http://www.genome.jp/dbget-bin/www_bget?ko:K09480	Q8W1S1	1065	9.9e-115	Digalactosyldiacylglycerol synthase 2, chloroplastic OS=Arabidopsis thaliana OX=3702 GN=DGD2 PE=1 SV=1	--	--	--	--	--	--
Cluster-63567.41406	521.42	508.29	542.46	325.12	214.47	283.56	540.69	683.97	299.16	413.29	283.04	245.92	15.28	14.79	10.97	10.59	6.51	6.88	15.56	16.3	8.88	8.22	9.1	7.44	2308	1204898213	XP_021281118.1	1006	3.7e-106	digalactosyldiacylglycerol synthase 2, chloroplastic [Herrania umbratica]	XM_021425443.1	XM_021425443	560	0	PREDICTED: Herrania umbratica digalactosyldiacylglycerol synthase 2, chloroplastic (LOC110414319), transcript variant X2, mRNA	K09480	E2.4.1.241	digalactosyldiacylglycerol synthase	http://www.genome.jp/dbget-bin/www_bget?ko:K09480	Q8W1S1	804	3.8e-84	Digalactosyldiacylglycerol synthase 2, chloroplastic OS=Arabidopsis thaliana OX=3702 GN=DGD2 PE=1 SV=1	PF03874	RNA polymerase Rpb4	GO:0006352	DNA-templated transcription, initiation	--	--
Cluster-63567.41407	100.05	84.85	77.94	74.42	116.09	48.02	68.27	103.41	66.02	108.49	66.01	58.96	5.08	4.28	2.73	4.21	6.1	2.02	3.4	4.27	3.39	3.74	3.68	3.09	1444	508703634	EOX95530.1	379	1.2e-33	Calcium-binding endonuclease/exonuclease/phosphatase family [Theobroma cacao]	LT594788.1	LT594788	455	0	Theobroma cacao genome assembly, chromosome: I	--	--	--	--	O81916	270	2e-22	Uncharacterized calcium-binding protein At1g02270 OS=Arabidopsis thaliana OX=3702 GN=At1g02270 PE=2 SV=2	--	--	--	--	--	--
Cluster-1390.0	0	0	0	0	0	0	0	0	0	0	0	0	0	0	0	0	0	0	0	0	0	0	0	0	437	--	--	--	--	--	--	--	--	--	--	--	--	--	--	--	--	--	--	--	--	--	--	--	--
Cluster-52364.0	4	4	8	1	9	11	3	8	6	2	4	6	0.15	0.15	0.21	0.04	0.36	0.35	0.11	0.25	0.23	0.05	0.17	0.24	1834	1343969915	XP_023870946.1	1526	1.5e-166	tRNA-dihydrouridine(16/17) synthase [NAD(P)(+)]-like [Quercus suber]	XM_013576769.1	XM_013576769	717	0	Aureobasidium namibiae CBS 147.97 FMN-linked oxidoreductase partial mRNA	K05542	DUS1	tRNA-dihydrouridine synthase 1	http://www.genome.jp/dbget-bin/www_bget?ko:K05542	P53759	798	1.5e-83	tRNA-dihydrouridine(16/17) synthase [NAD(P)(+)] OS=Saccharomyces cerevisiae (strain ATCC 204508 / S288c) OX=559292 GN=DUS1 PE=1 SV=1	PF01180//PF11770//PF01207//PF07721	Dihydroorotate dehydrogenase//GRB2-binding adapter (GAPT)//Dihydrouridine synthase (Dus)//Tetratricopeptide repeat	GO:0055114//GO:0008033	oxidation-reduction process//tRNA processing	GO:0042802//GO:0017150//GO:0016627//GO:0050660	identical protein binding//tRNA dihydrouridine synthase activity//oxidoreductase activity, acting on the CH-CH group of donors//flavin adenine dinucleotide binding
Cluster-67934.0	2	0	0	0	0	0	0	0	0	0	0	0	0.34	0	0	0	0	0	0	0	0	0	0	0	615	1344082737	XP_023925377.1	863	3.8e-90	manganese-transporting ATPase 1-like [Quercus suber]	XM_013573488.1	XM_013573488	362	0	Aureobasidium namibiae CBS 147.97 hypothetical protein partial mRNA	K14950	ATP13A1	cation-transporting ATPase 13A1	http://www.genome.jp/dbget-bin/www_bget?ko:K14950	P39986	646	2.1e-66	Manganese-transporting ATPase 1 OS=Saccharomyces cerevisiae (strain ATCC 204508 / S288c) OX=559292 GN=SPF1 PE=1 SV=1	--	--	--	--	--	--
Cluster-63567.54392	35	25	30	6	1	5	29	48	30	58	37	36	1.4	0.99	0.83	0.27	0.04	0.17	1.14	1.56	1.21	1.57	1.62	1.48	1766	1137247160	OMP05700.1	167	5.5e-09	Methyltransferase type 11 [Corchorus capsularis]	LT594795.1	LT594795	131	3.74268e-60	Theobroma cacao genome assembly, chromosome: VIII	--	--	--	--	--	--	--	--	--	--	--	--	--	--
Cluster-67386.0	2	0	0	1	0	0	5	0	2	4	1	0	0.32	0	0	0.18	0	0	0.78	0	0.32	0.43	0.18	0	638	1063474180	XP_017972072.1	811	4.2e-84	PREDICTED: uncharacterized protein At5g08430 isoform X2 [Theobroma cacao]	XM_022906966.1	XM_022906966	360	0	PREDICTED: Durio zibethinus uncharacterized protein At5g08430-like (LOC111308561), transcript variant X5, mRNA	--	--	--	--	--	--	--	--	--	--	--	--	--	--
Cluster-67386.1	39	22	6	15	18	11	67	60	10	60	45	12	1.06	0.59	0.11	0.45	0.51	0.25	1.79	1.33	0.28	1.11	1.34	0.34	2469	1269902844	XP_022762697.1	1955	3.6e-216	uncharacterized protein At5g08430-like isoform X1 [Durio zibethinus]	XM_021431564.1	XM_021431564	937	0	PREDICTED: Herrania umbratica uncharacterized protein At5g08430-like (LOC110418757), mRNA	--	--	--	--	Q9FT92	661	1.5e-67	Uncharacterized protein At5g08430 OS=Arabidopsis thaliana OX=3702 GN=At5g08430 PE=1 SV=2	PF02213//PF02201//PF02519//PF03126	GYF domain//SWIB/MDM2 domain//Auxin responsive protein//Plus-3 domain	GO:0009733	response to auxin	GO:0003677//GO:0005515	DNA binding//protein binding
Cluster-20639.0	0	0	3	0	0	3	0	0	12	0	0	0	0	0	0.4	0	0	0.48	0	0	2.34	0	0	0	570	1343993802	XP_023878967.1	179	7.3e-11	putative monoglyceride lipase [Quercus suber]	--	--	--	--	--	K01054	MGLL	acylglycerol lipase	http://www.genome.jp/dbget-bin/www_bget?ko:K01054	O94305	161	3.4e-10	Putative monoglyceride lipase OS=Schizosaccharomyces pombe (strain 972 / ATCC 24843) OX=284812 GN=SPCC5E4.05c PE=1 SV=1	PF07859//PF07819//PF02450	alpha/beta hydrolase fold//PGAP1-like protein//Lecithin:cholesterol acyltransferase	GO:0042967//GO:0006629	obsolete acyl-carrier-protein biosynthetic process//lipid metabolic process	GO:0016787//GO:0016788//GO:0008374	hydrolase activity//hydrolase activity, acting on ester bonds//O-acyltransferase activity
Cluster-63567.54390	0	1	0	0	0	0	0	0	0	3	1	1	0	0.39	0	0	0	0	0	0	0	0.8	0.43	0.4	412	--	--	--	--	--	LT594788.1	LT594788	140	8.15922e-66	Theobroma cacao genome assembly, chromosome: I	--	--	--	--	--	--	--	--	--	--	--	--	--	--
Cluster-63567.45278	9	23	25.69	14	10	14.43	30	41	13	48	35	18	0.26	0.67	0.52	0.46	0.3	0.35	0.87	0.98	0.39	0.96	1.13	0.55	2302	--	--	--	--	--	LT594797.1	LT594797	648	0	Theobroma cacao genome assembly, chromosome: X	--	--	--	--	--	--	--	--	--	--	--	--	--	--
Cluster-37344.0	0	4	0	0	2	2	0	0	7	1	6	1	0	1.09	0	0	0.56	0.45	0	0	1.9	0.19	1.8	0.28	480	--	--	--	--	--	--	--	--	--	--	--	--	--	--	--	--	--	--	PF09507	DNA polymerase subunit Cdc27	GO:0006260	DNA replication	--	--
Cluster-11026.0	0	0	0	0	0	4	0	0	1	0	0	0	0	0	0	0	0	1.99	0	0	0.6	0	0	0	354	--	--	--	--	--	--	--	--	--	--	--	--	--	--	--	--	--	--	--	--	--	--	--	--
Cluster-43110.0	0	0	0	0	0	0	3	0	0	0	1	2	0	0	0	0	0	0	0.57	0	0	0	0.21	0.4	570	--	--	--	--	--	--	--	--	--	--	--	--	--	--	--	--	--	--	--	--	--	--	--	--
Cluster-67458.0	5	7	9	2	2	0	7	13	3	10	10	3	0.55	0.76	0.68	0.25	0.23	0	0.75	1.16	0.33	0.74	1.2	0.34	812	--	--	--	--	--	--	--	--	--	--	--	--	--	--	--	--	--	--	--	--	--	--	--	--
Cluster-63567.25259	308.77	309.58	569.33	352	240	338	261	335	293	394.46	227.02	286.94	5.25	5.22	6.68	6.65	4.23	4.76	4.36	4.63	5.05	4.55	4.24	5.04	3786	1204885451	XP_021274210.1	2125	1.1e-235	uncharacterized protein LOC110409247 [Herrania umbratica]	XM_021418535.1	XM_021418535	1213	0	PREDICTED: Herrania umbratica uncharacterized LOC110409247 (LOC110409247), mRNA	--	--	--	--	O23179	1243	7.7e-135	Patatin-like protein 1 OS=Arabidopsis thaliana OX=3702 GN=PLP1 PE=1 SV=2	PF02443//PF01734	Circovirus capsid protein//Patatin-like phospholipase	GO:0019069//GO:0006629	viral capsid assembly//lipid metabolic process	--	--
Cluster-63567.25258	6	8	6	8	9	10	5	7	3	8	10	8	1.76	2.34	1.23	2.68	2.71	2.41	1.43	1.67	0.88	1.6	3.22	2.41	464	--	--	--	--	--	LT594788.1	LT594788	111	1.22563e-49	Theobroma cacao genome assembly, chromosome: I	--	--	--	--	--	--	--	--	PF01146	Caveolin	GO:0070836	caveola assembly	--	--
Cluster-63567.25257	1	3	2.01	3.84	1	4	14	11	10	3	1	0	0.11	0.32	0.15	0.46	0.11	0.35	1.47	0.96	1.08	0.22	0.12	0	823	1269911083	XP_022767151.1	260	4.2e-20	1,4-alpha-glucan-branching enzyme 2-2, chloroplastic/amyloplastic isoform X1 [Durio zibethinus]	XM_022866840.1	XM_022866840	251	3.34797e-127	PREDICTED: Durio zibethinus 1,4-alpha-glucan-branching enzyme 2, chloroplastic/amyloplastic-like (LOC111279786), transcript variant X7, mRNA	K00700	GBE1, glgB	1,4-alpha-glucan branching enzyme	http://www.genome.jp/dbget-bin/www_bget?ko:K00700	Q9LZS3	224	2.4e-17	1,4-alpha-glucan-branching enzyme 2-2, chloroplastic/amyloplastic OS=Arabidopsis thaliana OX=3702 GN=SBE2.2 PE=1 SV=1	--	--	--	--	--	--
Cluster-63567.25256	246	272	825	267	231	477	388	350	451.93	313	203	493	5.54	6.08	12.81	6.68	5.39	8.9	8.58	6.41	10.31	4.78	5.02	11.46	2924	1269963629	XP_022732064.1	2217	1.8e-246	uncharacterized protein LOC111286396 isoform X2 [Durio zibethinus]	XM_018127260.1	XM_018127260	1198	0	PREDICTED: Theobroma cacao uncharacterized LOC18588153 (LOC18588153), mRNA	K15082	RAD7	DNA repair protein RAD7	http://www.genome.jp/dbget-bin/www_bget?ko:K15082	Q96IG2	194	2.6e-13	F-box/LRR-repeat protein 20 OS=Homo sapiens OX=9606 GN=FBXL20 PE=1 SV=2	PF13516//PF00560//PF13855	Leucine Rich repeat//Leucine Rich Repeat//Leucine rich repeat	--	--	GO:0005515	protein binding
Cluster-63567.25255	4	2	12	3	0	12	0	0	4	0	1	1	0.37	0.18	0.77	0.31	0	0.92	0	0	0.37	0	0.1	0.1	910	--	--	--	--	--	LT594790.1	LT594790	136	3.14993e-63	Theobroma cacao genome assembly, chromosome: III	--	--	--	--	--	--	--	--	--	--	--	--	--	--
Cluster-63567.25254	1397.38	1637.91	2713.79	1843.18	2642.92	1972.82	1524.49	1645.22	1384.63	2055.63	1136.81	1631.96	29.59	34.42	39.63	43.35	57.98	34.59	31.71	28.32	29.71	29.53	26.41	35.67	3093	1269973939	XP_022737533.1	553	1.7e-53	betaine aldehyde dehydrogenase 1, chloroplastic [Durio zibethinus]	LT594790.1	LT594790	482	0	Theobroma cacao genome assembly, chromosome: III	K00130	betB, gbsA	betaine-aldehyde dehydrogenase	http://www.genome.jp/dbget-bin/www_bget?ko:K00130	O04895	510	6.2e-50	Betaine aldehyde dehydrogenase, chloroplastic OS=Amaranthus hypochondriacus OX=28502 GN=BADH4 PE=3 SV=1	PF00171	Aldehyde dehydrogenase family	GO:0055114	oxidation-reduction process	GO:0016491	oxidoreductase activity
Cluster-63567.25253	145	127	171.95	122	75.02	112.85	110	135.02	73	141.77	102.07	98	20.42	17.8	16.76	19.34	10.91	13.08	15.17	15.45	10.32	13.58	15.79	14.19	689	1269871865	XP_022727326.1	452	1.9e-42	betaine aldehyde dehydrogenase 1, chloroplastic-like [Durio zibethinus]	XM_022881798.1	XM_022881798	281	5.84992e-144	PREDICTED: Durio zibethinus betaine aldehyde dehydrogenase 1, chloroplastic (LOC111290479), mRNA	K00130	betB, gbsA	betaine-aldehyde dehydrogenase	http://www.genome.jp/dbget-bin/www_bget?ko:K00130	Q9S795	422	2.2e-40	Betaine aldehyde dehydrogenase 1, chloroplastic OS=Arabidopsis thaliana OX=3702 GN=ALDH10A8 PE=2 SV=1	--	--	--	--	--	--
Cluster-63567.25252	1457.62	1703.17	2716.07	1713.71	1724.07	2007.29	1531.65	1612.76	1429.62	2216.68	1540.87	1692.03	40.71	47.21	52.33	53.21	49.88	46.41	42.01	36.62	40.44	42.02	47.22	48.76	2409	1315968581	GAY38937.1	1871	1.9e-206	hypothetical protein CUMW_040550 [Citrus unshiu]	XM_022871581.1	XM_022871581	637	0	PREDICTED: Durio zibethinus betaine aldehyde dehydrogenase 1, chloroplastic-like (LOC111283149), mRNA	K00130	betB, gbsA	betaine-aldehyde dehydrogenase	http://www.genome.jp/dbget-bin/www_bget?ko:K00130	Q40024	1500	7.7e-165	Betaine aldehyde dehydrogenase OS=Hordeum vulgare OX=4513 PE=2 SV=1	PF00171	Aldehyde dehydrogenase family	GO:0055114	oxidation-reduction process	GO:0016491	oxidoreductase activity
Cluster-63567.25251	0	0	0	0	0	0	0	0	0	0	0	0	0	0	0	0	0	0	0	0	0	0	0	0	376	590689698	XP_007043300.1	140	1.6e-06	PREDICTED: photosystem II stability/assembly factor HCF136, chloroplastic [Theobroma cacao]	--	--	--	--	--	--	--	--	--	--	--	--	--	--	--	--	--	--	--
Cluster-63567.25250	796.34	826.13	1608.82	706.76	449.63	984.64	814.03	859.9	857.58	1273.84	781.89	856.65	18.14	18.68	25.28	17.89	10.61	18.58	18.22	15.93	19.8	19.7	19.55	20.15	2893	1269944511	XP_022721792.1	2438	4.2e-272	serine/threonine-protein kinase tricorner-like isoform X1 [Durio zibethinus]	XM_007035075.2	XM_007035075	1455	0	PREDICTED: Theobroma cacao serine/threonine-protein kinase tricorner (LOC18603232), transcript variant X1, mRNA	K08790	STK38, NDR	serine/threonine kinase 38	http://www.genome.jp/dbget-bin/www_bget?ko:K08790	Q15208	1116	3.1e-120	Serine/threonine-protein kinase 38 OS=Homo sapiens OX=9606 GN=STK38 PE=1 SV=1	PF06809//PF00433//PF03232//PF07714//PF02687//PF00069	Neural proliferation differentiation control-1 protein (NPDC1)//Protein kinase C terminal domain//Ubiquinone biosynthesis protein COQ7//Protein tyrosine and serine/threonine kinase//FtsX-like permease family//Protein kinase domain	GO:0006744//GO:0016310//GO:0006468//GO:0009069	ubiquinone biosynthetic process//phosphorylation//protein phosphorylation//serine family amino acid metabolic process	GO:0004497//GO:0005524//GO:0004674//GO:0004672	monooxygenase activity//ATP binding//protein serine/threonine kinase activity//protein kinase activity
Cluster-63567.33891	52	45	15	65	24	22	22	17	4	14	2	0.91	0.9	0.78	0.18	1.26	0.43	0.32	0.38	0.24	0.07	0.17	0.04	0.02	3706	--	--	--	--	--	--	--	--	--	--	--	--	--	--	--	--	--	--	PF16818//PF12463	Protein SLM4//Protein of unknown function (DUF3689)	GO:0006511//GO:0007165//GO:0016237	ubiquitin-dependent protein catabolic process//signal transduction//lysosomal microautophagy	--	--
Cluster-16705.0	0	0	1	0	0	83	0	0	50	0	0	16	0	0	0.06	0	0	6.39	0	0	4.7	0	0	1.54	906	--	--	--	--	--	--	--	--	--	--	--	--	--	--	--	--	--	--	--	--	--	--	--	--
Cluster-43995.0	0	0	3	0	0	0	0	0	0	0	3	0	0	0	2.09	0	0	0	0	0	0	0	3.18	0	313	--	--	--	--	--	XM_018140310.1	XM_018140310	77	6.33984e-31	Phialophora attae hypothetical protein (AB675_11461), partial mRNA	--	--	--	--	--	--	--	--	--	--	--	--	--	--
Cluster-52994.0	0	0	0	0	0	0	0	0	0	0	0	0	0	0	0	0	0	0	0	0	0	0	0	0	311	--	--	--	--	--	--	--	--	--	--	--	--	--	--	--	--	--	--	--	--	--	--	--	--
Cluster-38295.0	0	0	0	0	0	0	0	1	0	1	0	0	0	0	0	0	0	0	0	0.32	0	0.27	0	0	410	--	--	--	--	--	--	--	--	--	--	--	--	--	--	--	--	--	--	--	--	--	--	--	--
Cluster-62840.0	0	0	1.96	0	0	4	1	2	0	2	0	1	0	0	0.26	0	0	0.63	0.19	0.31	0	0.26	0	0.2	574	1137204547	OMO74379.1	453	1.2e-42	hypothetical protein CCACVL1_16781 [Corchorus capsularis]	XM_018116049.1	XM_018116049	335	4.63406e-174	PREDICTED: Theobroma cacao kinesin-like protein KIN-7D, mitochondrial (LOC18607709), transcript variant X2, mRNA	K11498	CENPE	centromeric protein E	http://www.genome.jp/dbget-bin/www_bget?ko:K11498	Q8W5R5	281	4.1e-24	Kinesin-like protein KIN-7D, mitochondrial OS=Arabidopsis thaliana OX=3702 GN=KIN7D PE=2 SV=1	--	--	--	--	--	--
Cluster-5543.0	0	0	0	0	0	0	0	0	0	0	0	0	0	0	0	0	0	0	0	0	0	0	0	0	368	--	--	--	--	--	--	--	--	--	--	--	--	--	--	--	--	--	--	--	--	--	--	--	--
Cluster-59431.0	1	0	1	0	0	0	0	1	0	0	0	0	0.13	0	0.09	0	0	0	0	0.11	0	0	0	0	712	--	--	--	--	--	--	--	--	--	--	--	--	--	--	--	--	--	--	PF02862	DDHD domain	--	--	GO:0046872	metal ion binding
Cluster-4481.0	0	0	0	0	0	0	0	0	0	0	0	0	0	0	0	0	0	0	0	0	0	0	0	0	816	--	--	--	--	--	--	--	--	--	--	--	--	--	--	--	--	--	--	--	--	--	--	--	--
Cluster-63567.60359	56	79	136	82	77	72	69	135	112	145	84	119	3.02	4.23	5.06	4.93	4.3	3.21	3.65	5.92	6.11	5.31	4.97	6.62	1375	1269965814	XP_022733218.1	1203	3.2e-129	uncharacterized protein LOC111287175 [Durio zibethinus]	XM_022877483.1	XM_022877483	714	0	PREDICTED: Durio zibethinus uncharacterized LOC111287175 (LOC111287175), mRNA	--	--	--	--	--	--	--	--	PF00981	Rotavirus RNA-binding Protein 53 (NS53)	--	--	GO:0003723	RNA binding
Cluster-61097.0	2	1	15	2	2	11	2	3	29	6	2	27	0.3	0.15	1.55	0.34	0.31	1.35	0.29	0.36	4.34	0.61	0.33	4.14	665	508709578	EOY01475.1	301	6e-25	Uncharacterized protein TCM_011348 [Theobroma cacao]	XM_007045581.2	XM_007045581	290	5.60697e-149	PREDICTED: Theobroma cacao uncharacterized LOC18610099 (LOC18610099), mRNA	--	--	--	--	--	--	--	--	--	--	--	--	--	--
Cluster-39571.0	0	1	7	0	0	2	1	0	0	0	0	0	0	0.36	1.77	0	0	0.59	0.35	0	0	0	0	0	424	--	--	--	--	--	XR_003452421.1	XR_003452421	53	1.94171e-17	PREDICTED: Coffea arabica uncharacterized LOC113708543 (LOC113708543), ncRNA	--	--	--	--	--	--	--	--	--	--	--	--	--	--
Cluster-9585.0	0	0	0	0	0	16	0	0	12	0	0	5	0	0	0	0	0	1.04	0	0	0.95	0	0	0.41	1024	--	--	--	--	--	--	--	--	--	--	--	--	--	--	--	--	--	--	--	--	--	--	--	--
Cluster-32270.0	0	0	0	0	3	2	0	1	0	0	0	0	0	0	0	0	1.29	0.69	0	0.34	0	0	0	0	400	--	--	--	--	--	--	--	--	--	--	--	--	--	--	--	--	--	--	--	--	--	--	--	--
Cluster-35649.2	0	0	0	0	0	0	0	0	0	0	0	0	0	0	0	0	0	0	0	0	0	0	0	0	434	1343973447	XP_023870834.1	609	7.6e-61	methylenetetrahydrofolate reductase 1-like [Quercus suber]	XM_023768885.1	XM_023768885	111	1.14052e-49	Ramularia collo-cygni probable methylenetetrahydrofolate reductase 2 (RCC_03599), partial mRNA	K00297	metF, MTHFR	methylenetetrahydrofolate reductase (NADPH)	http://www.genome.jp/dbget-bin/www_bget?ko:K00297	Q10258	338	7.6e-31	Methylenetetrahydrofolate reductase 1 OS=Schizosaccharomyces pombe (strain 972 / ATCC 24843) OX=284812 GN=met9 PE=1 SV=1	--	--	--	--	--	--
Cluster-63567.11688	14	16	22	15	2	6	24	10	4	28	25	8	2.17	2.47	2.36	2.62	0.32	0.76	3.64	1.26	0.62	2.95	4.25	1.27	650	508784709	EOY31965.1	393	1.3e-35	Pumilio 5, putative isoform 1 [Theobroma cacao]	XM_022899716.1	XM_022899716	317	5.35915e-164	PREDICTED: Durio zibethinus pumilio homolog 6, chloroplastic (LOC111303449), mRNA	K17943	PUM	pumilio RNA-binding family	http://www.genome.jp/dbget-bin/www_bget?ko:K17943	Q9C5E7	135	4e-07	Pumilio homolog 6, chloroplastic OS=Arabidopsis thaliana OX=3702 GN=APUM6 PE=1 SV=1	--	--	--	--	--	--
Cluster-35649.0	0	1	3	0	0	2	0	0	1	1	0	0	0	0.24	0.5	0	0	0.39	0	0	0.24	0.16	0	0	512	1343973447	XP_023870834.1	709	2.3e-72	methylenetetrahydrofolate reductase 1-like [Quercus suber]	CP022848.1	CP022848	123	2.90639e-56	Parastagonospora nodorum isolate Sn2000 chromosome 21 sequence	K00297	metF, MTHFR	methylenetetrahydrofolate reductase (NADPH)	http://www.genome.jp/dbget-bin/www_bget?ko:K00297	Q10258	371	1.3e-34	Methylenetetrahydrofolate reductase 1 OS=Schizosaccharomyces pombe (strain 972 / ATCC 24843) OX=284812 GN=met9 PE=1 SV=1	--	--	--	--	--	--
Cluster-63567.34190	4986	3519	2717	5631	10193	3482.96	4294	8029.97	1815	5654	3038	1268.91	313.97	220.17	118.13	395.83	664.26	181.18	265.38	411.09	115.4	241.83	210.01	82.35	1216	508725166	EOY17063.1	760	6.6e-78	Arginase isoform 4 [Theobroma cacao]	XM_022878021.1	XM_022878021	379	0	PREDICTED: Durio zibethinus arginase 1, mitochondrial-like (LOC111287447), mRNA	K01476	E3.5.3.1, rocF, arg	arginase	http://www.genome.jp/dbget-bin/www_bget?ko:K01476	P46637	740	5.2e-77	Arginase 1, mitochondrial OS=Arabidopsis thaliana OX=3702 GN=ARGAH1 PE=1 SV=1	PF00491	Arginase family	--	--	GO:0046872	metal ion binding
Cluster-3461.0	0	0	0	0	0	0	0	0	0	0	0	0	0	0	0	0	0	0	0	0	0	0	0	0	968	1371503890	PSS00169.1	139	5.4e-06	Embryonic protein like [Actinidia chinensis var. chinensis]	--	--	--	--	--	--	--	--	--	--	--	--	--	PF07464//PF02862//PF04513//PF17511//PF01442//PF00430//PF05478	Apolipophorin-III precursor (apoLp-III)//DDHD domain//Baculovirus polyhedron envelope protein, PEP, C terminus//Mobilization protein B//Apolipoprotein A1/A4/E domain//ATP synthase B/B' CF(0)//Prominin	GO:0015986//GO:0006869//GO:0000746//GO:0042157	ATP synthesis coupled proton transport//lipid transport//conjugation//lipoprotein metabolic process	GO:0015078//GO:0046872//GO:0005198//GO:0008289	proton transmembrane transporter activity//metal ion binding//structural molecule activity//lipid binding
Cluster-22867.0	0	0	1	0	0	121	0	0	60	0	0	20	0	0	0.02	0	0	2.74	0	0	1.66	0	0	0.56	2454	449463254	XP_004149349.1	986	8.3e-104	PREDICTED: adenylyltransferase and sulfurtransferase MOCS3 isoform X1 [Cucumis sativus]	--	--	--	--	--	K11996	MOCS3, UBA4	adenylyltransferase and sulfurtransferase	http://www.genome.jp/dbget-bin/www_bget?ko:K11996	Q58E95	987	2.4e-105	Adenylyltransferase and sulfurtransferase MOCS3 OS=Xenopus laevis OX=8355 GN=mocs3 PE=2 SV=1	PF00899//PF03721//PF01256	ThiF family//UDP-glucose/GDP-mannose dehydrogenase family, NAD binding domain//Carbohydrate kinase	GO:0055114	oxidation-reduction process	GO:0052855//GO:0051287//GO:0016616//GO:0008641	ADP-dependent NAD(P)H-hydrate dehydratase activity//NAD binding//oxidoreductase activity, acting on the CH-OH group of donors, NAD or NADP as acceptor//ubiquitin-like modifier activating enzyme activity
Cluster-65289.0	1	12	10	45	104	407.38	4	3	2	0	0	0	0.31	3.69	2.15	15.85	32.91	103	1.2	0.75	0.61	0	0	0	454	508702806	EOX94702.1	229	9.1e-17	Uncharacterized protein TCM_004314 [Theobroma cacao]	LT594788.1	LT594788	129	1.18044e-59	Theobroma cacao genome assembly, chromosome: I	--	--	--	--	O24172	145	1.9e-08	Major pollen allergen Ole e 6 OS=Olea europaea OX=4146 GN=OLE6 PE=1 SV=1	--	--	--	--	--	--
Cluster-1665.0	0	0	0	0	0	0	0	0	0	0	0	0	0	0	0	0	0	0	0	0	0	0	0	0	317	1344053805	XP_023910220.1	211	7.8e-15	uncharacterized protein LOC112021888 [Quercus suber]	--	--	--	--	--	--	--	--	--	--	--	--	--	--	--	--	--	--	--
Cluster-23009.0	0	0	24	0	0	16	0	0	82	0	0	13	0	0	4.04	0	0	3.18	0	0	19.85	0	0	3.24	508	1173954840	OQS01981.1	158	1.8e-08	hypothetical protein THRCLA_05605 [Thraustotheca clavata]	XM_025514321.1	XM_025514321	112	3.7548e-50	Ceraceosorus guamensis sterol-binding-like protein (IE81DRAFT_324771), mRNA	--	--	--	--	P80547	136	2.4e-07	Fatty acid-binding protein OS=Yarrowia lipolytica (strain CLIB 122 / E 150) OX=284591 GN=SCP2 PE=1 SV=4	--	--	--	--	--	--
Cluster-51588.0	0	0	2	0	0	0	0	2	0	0	0	0	0	0	1.23	0	0	0	0	1.39	0	0	0	0	322	1344043302	XP_023901589.1	302	2.2e-25	uncharacterized protein LOC112013430 [Quercus suber]	--	--	--	--	--	--	--	--	--	--	--	--	--	PF00280	Potato inhibitor I family	GO:0009611	response to wounding	GO:0004867	serine-type endopeptidase inhibitor activity
Cluster-63567.31443	492.67	500.76	504.31	456.39	410.33	403.35	605.41	733.48	360.14	743.01	421.26	332.56	19.95	20.13	14.09	20.57	17.2	13.51	24.07	24.14	14.75	20.42	18.72	13.89	1744	1063486272	XP_007035484.2	700	8.6e-71	PREDICTED: uncharacterized protein LOC18603438 [Theobroma cacao]	XM_022867385.1	XM_022867385	390	0	PREDICTED: Durio zibethinus uncharacterized LOC111280195 (LOC111280195), transcript variant X1, mRNA	--	--	--	--	--	--	--	--	PF00646//PF12937//PF15966	F-box domain//F-box-like//F-box	--	--	GO:0005515	protein binding
Cluster-63567.31442	524	339.72	276.9	133	98	105	169	296	101	721.81	309	163	9.34	6.01	3.4	2.63	1.81	1.55	2.96	4.29	1.82	8.73	6.04	3	3624	1269948643	XP_022724034.1	2407	2.1e-268	protein STRUBBELIG-RECEPTOR FAMILY 3-like [Durio zibethinus]	XM_022868299.1	XM_022868299	1561	0	PREDICTED: Durio zibethinus protein STRUBBELIG-RECEPTOR FAMILY 3-like (LOC111280813), mRNA	--	--	--	--	Q8RWZ1	1164	1.1e-125	Protein STRUBBELIG OS=Arabidopsis thaliana OX=3702 GN=SUB PE=1 SV=1	PF00560//PF13855//PF05038//PF00069//PF01502//PF07714	Leucine Rich Repeat//Leucine rich repeat//Cytochrome Cytochrome b558 alpha-subunit//Protein kinase domain//Phosphoribosyl-AMP cyclohydrolase//Protein tyrosine and serine/threonine kinase	GO:0000105//GO:0006547//GO:0006468	histidine biosynthetic process//histidine metabolic process//protein phosphorylation	GO:0005515//GO:0020037//GO:0005524//GO:0004635//GO:0004672	protein binding//heme binding//ATP binding//phosphoribosyl-AMP cyclohydrolase activity//protein kinase activity
Cluster-63567.31441	54	30.28	18.1	5	3	9	9	31	3	71	23	13	4.91	2.74	1.14	0.51	0.28	0.68	0.8	2.29	0.28	4.39	2.3	1.22	923	1269933557	XP_022715946.1	355	4.6e-31	protein STRUBBELIG-RECEPTOR FAMILY 3-like isoform X4 [Durio zibethinus]	LT594793.1	LT594793	214	1.3955e-106	Theobroma cacao genome assembly, chromosome: VI	--	--	--	--	Q06BH3	272	7.3e-23	Protein STRUBBELIG-RECEPTOR FAMILY 1 OS=Arabidopsis thaliana OX=3702 GN=SRF1 PE=1 SV=2	PF07714//PF00069	Protein tyrosine and serine/threonine kinase//Protein kinase domain	GO:0006468	protein phosphorylation	GO:0005524//GO:0004672	ATP binding//protein kinase activity
Cluster-63567.31440	201	191	194	91	31	133	36	31	31	50	70	58	7.92	7.48	5.28	3.99	1.27	4.34	1.39	0.99	1.24	1.34	3.03	2.36	1784	--	--	--	--	--	--	--	--	--	--	--	--	--	--	--	--	--	--	--	--	--	--	--	--
Cluster-63567.31447	553	594	911	787	653	647	622	638	710	1172	771	553	13.77	14.68	15.64	21.77	16.84	13.34	15.21	12.91	17.91	19.8	21.06	14.21	2670	508723785	EOY15682.1	1394	4.4e-151	Alpha/beta-Hydrolases superfamily protein [Theobroma cacao]	LT594795.1	LT594795	1012	0	Theobroma cacao genome assembly, chromosome: VIII	K06129	LYPLA3	lysophospholipase III	http://www.genome.jp/dbget-bin/www_bget?ko:K06129	Q9FZI8	919	2e-97	Lecithin-cholesterol acyltransferase-like 1 OS=Arabidopsis thaliana OX=3702 GN=LCAT1 PE=2 SV=1	PF02450//PF07819	Lecithin:cholesterol acyltransferase//PGAP1-like protein	GO:0006629//GO:0042967	lipid metabolic process//obsolete acyl-carrier-protein biosynthetic process	GO:0008374//GO:0016788	O-acyltransferase activity//hydrolase activity, acting on ester bonds
Cluster-23481.0	0	0	210	0	0	118	0	0	161	0	0	143	0	0	14.9	0	0	9.99	0	0	16.64	0	0	15.11	848	--	--	--	--	--	--	--	--	--	--	--	--	--	--	--	--	--	--	--	--	--	--	--	--
Cluster-63567.31445	109.33	147.13	217.69	97.53	68.76	148.73	207.6	210.06	106.85	173.99	123.83	155.44	12.16	16.28	16.74	12.18	7.9	13.63	22.64	18.99	11.95	13.16	15.13	17.79	803	1269946967	XP_022723120.1	323	2e-27	uncharacterized protein LOC111280195 [Durio zibethinus]	XM_022905474.1	XM_022905474	189	9.53355e-93	PREDICTED: Durio zibethinus uncharacterized LOC111307454 (LOC111307454), mRNA	--	--	--	--	--	--	--	--	PF12937//PF00646//PF15966	F-box-like//F-box domain//F-box	--	--	GO:0005515	protein binding
Cluster-63567.31444	283	263	195	274	384.94	125	244.96	351	138.87	492	251	128	16.05	14.82	7.63	17.33	22.59	5.86	13.64	16.18	7.96	18.95	15.62	7.48	1321	1204915144	XP_021290255.1	375	3.1e-33	uncharacterized protein LOC110421106 [Herrania umbratica]	LT594791.1	LT594791	317	1.11653e-163	Theobroma cacao genome assembly, chromosome: IV	--	--	--	--	--	--	--	--	--	--	--	--	--	--
Cluster-65678.0	1	0	3	0	0	0	0	0	0	0	0	0	0.65	0	1.38	0	0	0	0	0	0	0	0	0	347	--	--	--	--	--	XM_018148963.1	XM_018148963	101	3.2371e-44	Phialophora attae hypothetical protein (AB675_8511), partial mRNA	--	--	--	--	--	--	--	--	--	--	--	--	--	--
Cluster-63567.31448	21	8	58	89	59	49	25	32	14	49	40	69	1.91	0.72	3.65	9.07	5.55	3.68	2.23	2.37	1.28	3.03	4	6.47	923	1344114544	PPD87797.1	144	1.3e-06	hypothetical protein GOBAR_DD15281 [Gossypium barbadense]	LT594797.1	LT594797	157	6.77417e-75	Theobroma cacao genome assembly, chromosome: X	--	--	--	--	--	--	--	--	--	--	--	--	--	--
Cluster-67005.0	6	12	30	4	2	10	4	9	3	0	0	1	1.14	2.28	3.97	0.86	0.39	1.57	0.75	1.39	0.57	0	0	0.2	576	1344069131	XP_023918307.1	372	3e-33	peptidyl-prolyl cis-trans isomerase-like [Quercus suber]	--	--	--	--	--	K09568	FKBP1	FK506-binding protein 1	http://www.genome.jp/dbget-bin/www_bget?ko:K09568	Q4W9R2	345	1.6e-31	FK506-binding protein 1B OS=Neosartorya fumigata (strain ATCC MYA-4609 / Af293 / CBS 101355 / FGSC A1100) OX=330879 GN=fpr1B PE=3 SV=1	PF00254	FKBP-type peptidyl-prolyl cis-trans isomerase	--	--	GO:0003755	peptidyl-prolyl cis-trans isomerase activity
Cluster-27855.0	0	0	0	0	0	0	0	1	4	0	0	5	0	0	0	0	0	0	0	0.32	1.55	0	0	2	412	--	--	--	--	--	--	--	--	--	--	--	--	--	--	--	--	--	--	--	--	--	--	--	--
Cluster-3155.0	0	0	0	0	0	0	0	0	0	0	0	0	0	0	0	0	0	0	0	0	0	0	0	0	1418	971508844	GAQ89361.1	233	9.9e-17	exosome complex component RRP46 [Klebsormidium nitens]	--	--	--	--	--	K12590	RRP46, EXOSC5	exosome complex component RRP46	http://www.genome.jp/dbget-bin/www_bget?ko:K12590	Q9CRA8	257	6.2e-21	Exosome complex component RRP46 OS=Mus musculus OX=10090 GN=Exosc5 PE=1 SV=1	--	--	--	--	--	--
Cluster-52272.0	2	1	1	0	0	0	1	2	3	0	0	0	1.28	0.65	0.46	0	0	0	0.62	1.04	1.91	0	0	0	348	--	--	--	--	--	LT594794.1	LT594794	112	2.49268e-50	Theobroma cacao genome assembly, chromosome: VII	--	--	--	--	--	--	--	--	--	--	--	--	--	--
Cluster-26046.0	0	0	2	0	0	29	0	0	18	0	0	12	0	0	0.09	0	0	1.6	0	0	1.22	0	0	0.83	1160	--	--	--	--	--	--	--	--	--	--	--	--	--	--	--	--	--	--	--	--	--	--	--	--
Cluster-1450.0	0	0	0	0	0	0	0	0	0	0	0	0	0	0	0	0	0	0	0	0	0	0	0	0	608	763778875	KJB45998.1	188	7e-12	hypothetical protein B456_007G344500 [Gossypium raimondii]	--	--	--	--	--	K14800	TSR2	pre-rRNA-processing protein TSR2	http://www.genome.jp/dbget-bin/www_bget?ko:K14800	Q3KRG3	239	3.2e-19	Pre-rRNA-processing protein TSR2 homolog OS=Danio rerio OX=7955 GN=tsr2 PE=2 SV=1	--	--	--	--	--	--
Cluster-28234.0	0	0	0	0	0	1	0	2	0	0	0	0	0	0	0	0	0	0.61	0	1.19	0	0	0	0	335	--	--	--	--	--	--	--	--	--	--	--	--	--	--	--	--	--	--	--	--	--	--	--	--
Cluster-42230.0	0	0	4	0	3	0	3	1	0	0	0	0	0	0	0.58	0	0.64	0	0.61	0.17	0	0	0	0	550	--	--	--	--	--	--	--	--	--	--	--	--	--	--	--	--	--	--	--	--	--	--	--	--
Cluster-63567.45417	54.22	41.92	101.11	103.5	140.93	108.14	102	72.17	127	85	47	63	1.19	0.91	1.53	2.52	3.2	1.96	2.2	1.29	2.82	1.26	1.13	1.43	2997	1063490726	XP_017982088.1	3254	0	PREDICTED: mechanosensitive ion channel protein 10 [Theobroma cacao]	XM_018126599.1	XM_018126599	1807	0	PREDICTED: Theobroma cacao mechanosensitive ion channel protein 10 (LOC18588316), mRNA	--	--	--	--	Q9LYG9	1701	4.7e-188	Mechanosensitive ion channel protein 10 OS=Arabidopsis thaliana OX=3702 GN=MSL10 PE=1 SV=1	PF00924	Mechanosensitive ion channel	GO:0055085	transmembrane transport	--	--
[truncated: 139,183 more rows]
[truncated: 14 more columns]
