# Supplementary material for: How eriophyid mites shape metal metabolism in leaf galls on Tilia cordata
Source: New Phytol. 2025 Apr 16;246(5):2222–42. doi: 10.1111/nph.70103 (PMC12059528; doi:10.1111/nph.70103)
Supplement: Supplementary file 6 — Table S4 mRNA DEG metal metabolism. Please note: Wiley is not responsible for the content or functionality of any Supporting Information supplied by the authors. Any queries (other than missing material) should be directed to the New Phytologist Central Office. [file NPH-246-2222-s001.xlsx]

## Sheet: Sheet1
	Article title: How eriophyid mites shape metal metabolism in leaf galls on Tilia cordata
	Authors: Filis Morina*, Anđela Kuvelja, Dennis Brückner, Miloš Mojović, Đura Nakarada, Syed Nadeem Hussain Bokhari, Bojan Vujić, Gerald Falkenberg, Hendrik Küpper*
	Article acceptance date: 06 March 2025
	Table S4. List of DEG genes related to metal metabolism in the healthy leaves (HL), infested leaves (INFL) and mite-induced nail galls (G) of Tilia cordata leaves. Log2 fold change and padj values are shown (n=4 independent samples in each group)

## Sheet: Ca
gene_id	NR GI	NR ID	NR Score	NR Evalue	NR Description	NT GI	NT ID	NT Description	KO ID	KO Name	KO Description	Swissprot ID	Swissprot Description	PFAM ID	PFAM description	Gene Ontology Molecular Function	MF Description	KOG ID	KOG Description	UP_DOWN_REGULATION(infectedleafvshealthyleaf)	log2FC(infectedleafvshealthyleaf)	q value(infectedleafvshealthyleaf)	UP_DOWN_REGULATION(gallsvshealthyleaf)	log2FC(gallsavshealthyleaf)	q value(gallsvshealthyleaf)	UP_DOWN_REGULATION(gallsvsinfectedleaf)	log2FC(gallsvsinfectedleaf)	q value(gallsvsinfectedleaf)
Cluster-63567.50036	1204913759	XP_021289514.1	368	6.4e-33	vacuolar cation/proton exchanger 3 [Herrania umbratica]	XM_022887326.1	XM_022887326	PREDICTED: Durio zibethinus vacuolar cation/proton exchanger 3-like (LOC111294141), mRNA	K07300	chaA, CAX	Ca2+:H+ antiporter	Q93Z81	Vacuolar cation/proton exchanger 3 OS=Arabidopsis thaliana OX=3702 GN=CAX3 PE=1 SV=1	--	--	--	--	--	--	FALSE	-0.36191	0.99998	UP	1.5488	0.0010893	UP	1.8957	2.9309e-05
Cluster-63567.44134	1269919538	XP_022771627.1	1797	8.2e-198	vacuolar cation/proton exchanger 3-like isoform X2 [Durio zibethinus]	XM_022915893.1	XM_022915893	PREDICTED: Durio zibethinus vacuolar cation/proton exchanger 3-like (LOC111314482), transcript variant X3, mRNA	K07300	chaA, CAX	Ca2+:H+ antiporter	Q8L783	Vacuolar cation/proton exchanger 5 OS=Arabidopsis thaliana OX=3702 GN=CAX5 PE=2 SV=1	PF01699	Sodium/calcium exchanger protein	--	--	KOG1397	Ca2+/H+ antiporter VCX1 and related proteins	FALSE	-0.46609	0.99998	UP	1.567	0.058827	UP	2.0079	0.00010175
Cluster-60905.0	1269967396	XP_022734048.1	1004	3.2e-106	vacuolar cation/proton exchanger 5-like [Durio zibethinus]	XM_022878313.1	XM_022878313	PREDICTED: Durio zibethinus vacuolar cation/proton exchanger 5-like (LOC111287644), mRNA	K07300	chaA, CAX	Ca2+:H+ antiporter	Q8L783	Vacuolar cation/proton exchanger 5 OS=Arabidopsis thaliana OX=3702 GN=CAX5 PE=2 SV=1	PF01699	Sodium/calcium exchanger protein	--	--	KOG1397	Ca2+/H+ antiporter VCX1 and related proteins	FALSE	0.2344	0.99998	DOWN	-2.9205	2.818e-05	DOWN	-3.1462	6.9483e-05
Cluster-63567.50918	1063499659	XP_007016107.2	218	2.8e-15	PREDICTED: vacuolar cation/proton exchanger 3 [Theobroma cacao]	LT594796.1	LT594796	Theobroma cacao genome assembly, chromosome: IX	K07300	chaA, CAX	Ca2+:H+ antiporter	Q93Z81	Vacuolar cation/proton exchanger 3 OS=Arabidopsis thaliana OX=3702 GN=CAX3 PE=1 SV=1	--	--	--	--	--	--	FALSE	-0.017121	0.99998	DOWN	-2.9592	9.0071e-08	DOWN	-2.9534	9.8677e-11
Cluster-63567.50924	1269891622	XP_022756625.1	516	1.8e-49	vacuolar cation/proton exchanger 3-like [Durio zibethinus]	XM_022900890.1	XM_022900890	PREDICTED: Durio zibethinus vacuolar cation/proton exchanger 3-like (LOC111304346), mRNA	K07300	chaA, CAX	Ca2+:H+ antiporter	Q769E5	Vacuolar cation/proton exchanger 1a OS=Oryza sativa subsp. japonica OX=39947 GN=CAX1a PE=1 SV=1	PF01699//PF02057	Sodium/calcium exchanger protein//Glycosyl hydrolase family 59	GO:0004336	galactosylceramidase activity	--	--	FALSE	-0.25822	0.99998	DOWN	-3.1314	2.0511e-06	DOWN	-2.8805	3.2187e-05
Cluster-63567.50920	1063499659	XP_007016107.2	393	9.9e-36	PREDICTED: vacuolar cation/proton exchanger 3 [Theobroma cacao]	XM_007016045.2	XM_007016045	PREDICTED: Theobroma cacao vacuolar cation/proton exchanger 3 (LOC18590500), mRNA	K07300	chaA, CAX	Ca2+:H+ antiporter	Q93Z81	Vacuolar cation/proton exchanger 3 OS=Arabidopsis thaliana OX=3702 GN=CAX3 PE=1 SV=1	PF01699	Sodium/calcium exchanger protein	--	--	--	--	FALSE	-0.074511	0.99998	DOWN	-3.3481	4.4098e-07	DOWN	-3.2852	2.7588e-07
Cluster-63567.50923	1269891622	XP_022756625.1	406	5.6e-37	vacuolar cation/proton exchanger 3-like [Durio zibethinus]	XM_022900890.1	XM_022900890	PREDICTED: Durio zibethinus vacuolar cation/proton exchanger 3-like (LOC111304346), mRNA	K07300	chaA, CAX	Ca2+:H+ antiporter	Q769E5	Vacuolar cation/proton exchanger 1a OS=Oryza sativa subsp. japonica OX=39947 GN=CAX1a PE=1 SV=1	--	--	--	--	--	--	FALSE	-0.24321	0.99998	DOWN	-3.3728	1.2339e-05	DOWN	-3.1391	8.3849e-05
Cluster-63567.50917	1347696847	PPR96720.1	213	8.3e-15	hypothetical protein GOBAR_AA23970 [Gossypium barbadense]	LT594796.1	LT594796	Theobroma cacao genome assembly, chromosome: IX	K07300	chaA, CAX	Ca2+:H+ antiporter	Q93Z81	Vacuolar cation/proton exchanger 3 OS=Arabidopsis thaliana OX=3702 GN=CAX3 PE=1 SV=1	--	--	--	--	--	--	FALSE	-0.11576	0.99998	DOWN	-2.6588	2.4288e-06	DOWN	-2.5618	6.5355e-08
Cluster-63567.18020	1347704962	PPS03568.1	693	1.3e-70	hypothetical protein GOBAR_AA17114 [Gossypium barbadense]	XM_022889355.1	XM_022889355	PREDICTED: Durio zibethinus calcium-transporting ATPase 1, endoplasmic reticulum-type-like (LOC111295715), mRNA	K01537	E3.6.3.8	Ca2+-transporting ATPase	Q9XES1	Calcium-transporting ATPase 4, endoplasmic reticulum-type OS=Arabidopsis thaliana OX=3702 GN=ECA4 PE=2 SV=2	--	--	--	--	KOG0202	Ca2+ transporting ATPase	FALSE	0.015812	0.99998	UP	1.0517	0.079698	FALSE	1.0368	0.52604
Cluster-63567.26137	1344109916	PPD83533.1	841	1.4e-87	hypothetical protein GOBAR_DD19528 [Gossypium barbadense]	XM_007050405.2	XM_007050405	PREDICTED: Theobroma cacao calcium-transporting ATPase 12, plasma membrane-type (LOC18613267), mRNA	K01537	E3.6.3.8	Ca2+-transporting ATPase	Q9LY77	Calcium-transporting ATPase 12, plasma membrane-type OS=Arabidopsis thaliana OX=3702 GN=ACA12 PE=2 SV=1	--	--	--	--	--	--	DOWN	-1.6792	0.99998	UP	1.4889	0.00023164	UP	3.1511	1.8757e-08
Cluster-63567.40191	1269914008	XP_022768655.1	614	6.7e-61	calcium-transporting ATPase 1-like [Durio zibethinus]	LT594795.1	LT594795	Theobroma cacao genome assembly, chromosome: VIII	K01537	E3.6.3.8	Ca2+-transporting ATPase	Q37145	Calcium-transporting ATPase 1 OS=Arabidopsis thaliana OX=3702 GN=ACA1 PE=1 SV=3	--	--	--	--	--	--	FALSE	-0.057336	0.99998	DOWN	-0.75821	0.0016181	DOWN	-0.71714	0.0010496
Cluster-63567.40190	1269863530	XP_022718833.1	2667	7.1e-299	calcium-transporting ATPase 1-like isoform X1 [Durio zibethinus]	XM_022863182.1	XM_022863182	PREDICTED: Durio zibethinus calcium-transporting ATPase 1-like (LOC111276994), transcript variant X2, mRNA	K01537	E3.6.3.8	Ca2+-transporting ATPase	O81108	Calcium-transporting ATPase 2, plasma membrane-type OS=Arabidopsis thaliana OX=3702 GN=ACA2 PE=1 SV=1	--	--	--	--	--	--	FALSE	-0.2358	0.99998	DOWN	-0.53283	0.14307	FALSE	-0.31084	0.72971
Cluster-63567.17020	1028948776	XP_016717726.1	1541	3e-168	PREDICTED: calcium-transporting ATPase 1, chloroplastic-like [Gossypium hirsutum]	XM_022912925.1	XM_022912925	PREDICTED: Durio zibethinus calcium-transporting ATPase 1-like (LOC111312553), transcript variant X6, mRNA	K01537	E3.6.3.8	Ca2+-transporting ATPase	Q37145	Calcium-transporting ATPase 1 OS=Arabidopsis thaliana OX=3702 GN=ACA1 PE=1 SV=3	PF12515	Ca2+-ATPase N terminal autoinhibitory domain	GO:0005516	calmodulin binding	--	--	FALSE	-0.42289	0.99998	DOWN	-0.88972	0.08441	FALSE	-0.48187	0.70538
Cluster-63567.15856	1269987999	XP_022745090.1	541	4.3e-53	calcium-transporting ATPase 1, endoplasmic reticulum-type-like [Durio zibethinus]	XM_022889822.1	XM_022889822	PREDICTED: Durio zibethinus calcium-transporting ATPase 1, endoplasmic reticulum-type-like (LOC111295949), mRNA	K01537	E3.6.3.8	Ca2+-transporting ATPase	P92939	Calcium-transporting ATPase 1, endoplasmic reticulum-type OS=Arabidopsis thaliana OX=3702 GN=ECA1 PE=1 SV=2	--	--	--	--	KOG0202	Ca2+ transporting ATPase	FALSE	0.077562	0.99998	UP	1.4127	0.00055974	UP	1.3173	0.0021355
Cluster-63567.18023	1063505033	XP_007027146.2	2587	1.9e-289	PREDICTED: calcium-transporting ATPase 1, endoplasmic reticulum-type [Theobroma cacao]	XM_022889355.1	XM_022889355	PREDICTED: Durio zibethinus calcium-transporting ATPase 1, endoplasmic reticulum-type-like (LOC111295715), mRNA	K01537	E3.6.3.8	Ca2+-transporting ATPase	Q9XES1	Calcium-transporting ATPase 4, endoplasmic reticulum-type OS=Arabidopsis thaliana OX=3702 GN=ECA4 PE=2 SV=2	PF00781//PF01956	Diacylglycerol kinase catalytic domain//Integral membrane protein EMC3/TMCO1-like	GO:0016301	kinase activity	KOG0202	Ca2+ transporting ATPase	FALSE	-0.21349	0.99998	UP	0.73984	0.028986	UP	0.9388	0.011782
Cluster-63567.18024	1204914158	XP_021289724.1	677	9.7e-69	calcium-transporting ATPase 1, endoplasmic reticulum-type-like [Herrania umbratica]	XM_022889355.1	XM_022889355	PREDICTED: Durio zibethinus calcium-transporting ATPase 1, endoplasmic reticulum-type-like (LOC111295715), mRNA	K01537	E3.6.3.8	Ca2+-transporting ATPase	P92939	Calcium-transporting ATPase 1, endoplasmic reticulum-type OS=Arabidopsis thaliana OX=3702 GN=ECA1 PE=1 SV=2	PF05145	Transition state regulatory protein AbrB	--	--	KOG0202	Ca2+ transporting ATPase	FALSE	0.030243	0.99998	UP	0.89778	0.1629	FALSE	0.86739	0.37316
Cluster-63567.18015	1269987999	XP_022745090.1	1681	9.5e-185	calcium-transporting ATPase 1, endoplasmic reticulum-type-like [Durio zibethinus]	XM_022889355.1	XM_022889355	PREDICTED: Durio zibethinus calcium-transporting ATPase 1, endoplasmic reticulum-type-like (LOC111295715), mRNA	K01537	E3.6.3.8	Ca2+-transporting ATPase	Q9XES1	Calcium-transporting ATPase 4, endoplasmic reticulum-type OS=Arabidopsis thaliana OX=3702 GN=ECA4 PE=2 SV=2	--	--	--	--	KOG0202	Ca2+ transporting ATPase	FALSE	-0.0497	0.99998	UP	0.82904	0.043003	UP	0.86747	0.1279
Cluster-63567.9282	1269987999	XP_022745090.1	601	8.4e-60	calcium-transporting ATPase 1, endoplasmic reticulum-type-like [Durio zibethinus]	XM_022889355.1	XM_022889355	PREDICTED: Durio zibethinus calcium-transporting ATPase 1, endoplasmic reticulum-type-like (LOC111295715), mRNA	K01537	E3.6.3.8	Ca2+-transporting ATPase	P92939	Calcium-transporting ATPase 1, endoplasmic reticulum-type OS=Arabidopsis thaliana OX=3702 GN=ECA1 PE=1 SV=2	PF01440	Geminivirus AL2 protein	GO:0005198	structural molecule activity	KOG0202	Ca2+ transporting ATPase	FALSE	-0.25327	0.99998	UP	0.81732	0.10503	FALSE	1.0637	0.3104
Cluster-63567.18013	1204914158	XP_021289724.1	801	7.5e-83	calcium-transporting ATPase 1, endoplasmic reticulum-type-like [Herrania umbratica]	XM_007027084.2	XM_007027084	PREDICTED: Theobroma cacao calcium-transporting ATPase 1, endoplasmic reticulum-type (LOC18597846), mRNA	K01537	E3.6.3.8	Ca2+-transporting ATPase	Q9XES1	Calcium-transporting ATPase 4, endoplasmic reticulum-type OS=Arabidopsis thaliana OX=3702 GN=ECA4 PE=2 SV=2	--	--	--	--	KOG0202	Ca2+ transporting ATPase	FALSE	0.051163	0.99998	UP	1.0312	0.051797	FALSE	0.95413	0.22992
Cluster-63567.18021	1269988855	XP_022745557.1	973	9.5e-103	calcium-transporting ATPase 1, endoplasmic reticulum-type-like [Durio zibethinus]	XM_022889822.1	XM_022889822	PREDICTED: Durio zibethinus calcium-transporting ATPase 1, endoplasmic reticulum-type-like (LOC111295949), mRNA	K01537	E3.6.3.8	Ca2+-transporting ATPase	P92939	Calcium-transporting ATPase 1, endoplasmic reticulum-type OS=Arabidopsis thaliana OX=3702 GN=ECA1 PE=1 SV=2	PF05145	Transition state regulatory protein AbrB	--	--	KOG0202	Ca2+ transporting ATPase	FALSE	-0.58608	0.99998	UP	0.71476	0.11671	UP	1.291	0.044267
Cluster-63567.18995	1269913961	XP_022768632.1	3331	0	calcium-transporting ATPase 3, endoplasmic reticulum-type isoform X2 [Durio zibethinus]	XM_022912896.1	XM_022912896	PREDICTED: Durio zibethinus calcium-transporting ATPase 3, endoplasmic reticulum-type (LOC111312539), transcript variant X2, mRNA	K05853	ATP2A	Ca2+ transporting ATPase, sarcoplasmic/endoplasmic reticulum	Q9SY55	Calcium-transporting ATPase 3, endoplasmic reticulum-type OS=Arabidopsis thaliana OX=3702 GN=ECA3 PE=2 SV=3	PF01769//PF01459//PF14138	Divalent cation transporter//Eukaryotic porin//Cytochrome c oxidase assembly protein COX16	GO:0008324	cation transmembrane transporter activity	KOG0202	Ca2+ transporting ATPase	FALSE	-0.19426	0.99998	UP	0.38615	0.046696	UP	0.56614	0.083003
Cluster-63567.40188	1029077003	XP_016698725.1	2835	0	PREDICTED: calcium-transporting ATPase 2, plasma membrane-type-like isoform X3 [Gossypium hirsutum]	XM_022885753.1	XM_022885753	PREDICTED: Durio zibethinus calcium-transporting ATPase 2, plasma membrane-type (LOC111293047), transcript variant X2, mRNA	K01537	E3.6.3.8	Ca2+-transporting ATPase	O81108	Calcium-transporting ATPase 2, plasma membrane-type OS=Arabidopsis thaliana OX=3702 GN=ACA2 PE=1 SV=1	PF00781	Diacylglycerol kinase catalytic domain	GO:0016301	kinase activity	--	--	FALSE	-0.034654	0.99998	UP	0.39966	0.01095	UP	0.41927	0.040912
Cluster-63567.22133	1269885457	XP_022753446.1	4280	0	calcium-transporting ATPase 10, plasma membrane-type isoform X1 [Durio zibethinus]	XM_022897713.1	XM_022897713	PREDICTED: Durio zibethinus calcium-transporting ATPase 10, plasma membrane-type (LOC111301770), transcript variant X4, mRNA	K01537	E3.6.3.8	Ca2+-transporting ATPase	Q9SZR1	Calcium-transporting ATPase 10, plasma membrane-type OS=Arabidopsis thaliana OX=3702 GN=ACA10 PE=1 SV=2	PF12515	Ca2+-ATPase N terminal autoinhibitory domain	GO:0005516	calmodulin binding	--	--	FALSE	-0.22825	0.99998	UP	0.38335	0.00070707	UP	0.59625	8.3106e-06
Cluster-23801.0	731336215	XP_010679135.1	145	8.2e-07	PREDICTED: calcium-transporting ATPase 12, plasma membrane-type [Beta vulgaris subsp. vulgaris]	--	--	--	K01537	E3.6.3.8	Ca2+-transporting ATPase	Q6Q477	Plasma membrane calcium-transporting ATPase 4 OS=Mus musculus OX=10090 GN=Atp2b4 PE=1 SV=1	PF00953	Glycosyl transferase family 4	GO:0008963	phospho-N-acetylmuramoyl-pentapeptide-transferase activity	--	--	FALSE	NA	NA	UP	5.2754	0.00017855	UP	5.1199	0.00051927
Cluster-63567.29740	1269910144	XP_022766640.1	378	8.7e-34	putative calcium-transporting ATPase 11, plasma membrane-type [Durio zibethinus]	LT594792.1	LT594792	Theobroma cacao genome assembly, chromosome: V	K01537	E3.6.3.8	Ca2+-transporting ATPase	Q37145	Calcium-transporting ATPase 1 OS=Arabidopsis thaliana OX=3702 GN=ACA1 PE=1 SV=3	PF12515	Ca2+-ATPase N terminal autoinhibitory domain	GO:0005516	calmodulin binding	--	--	FALSE	-0.25831	0.99998	DOWN	-1.0114	0.17085	FALSE	-0.76764	0.50506
Cluster-62714.0	1063481470	XP_017974148.1	1241	7.1e-134	PREDICTED: putative calcium-transporting ATPase 13, plasma membrane-type [Theobroma cacao]	XM_022867349.1	XM_022867349	PREDICTED: Durio zibethinus putative calcium-transporting ATPase 13, plasma membrane-type (LOC111280163), mRNA	K01537	E3.6.3.8	Ca2+-transporting ATPase	Q9LIK7	Putative calcium-transporting ATPase 13, plasma membrane-type OS=Arabidopsis thaliana OX=3702 GN=ACA13 PE=3 SV=1	--	--	--	--	--	--	FALSE	-0.11744	0.99998	UP	1.7101	0.00019469	UP	1.8162	6.202e-05
Cluster-63567.53402	1269939685	XP_022719165.1	4549	0	calcium-transporting ATPase 12, plasma membrane-type-like [Durio zibethinus]	XM_022863430.1	XM_022863430	PREDICTED: Durio zibethinus calcium-transporting ATPase 12, plasma membrane-type-like (LOC111277188), mRNA	K01537	E3.6.3.8	Ca2+-transporting ATPase	Q9LY77	Calcium-transporting ATPase 12, plasma membrane-type OS=Arabidopsis thaliana OX=3702 GN=ACA12 PE=2 SV=1	--	--	--	--	--	--	FALSE	-0.047704	0.99998	UP	1.5364	0.036824	UP	1.5777	0.021567
Cluster-63567.58661	1204924590	XP_021295321.1	4784	0	putative calcium-transporting ATPase 11, plasma membrane-type isoform X1 [Herrania umbratica]	XM_022889292.1	XM_022889292	PREDICTED: Durio zibethinus calcium-transporting ATPase 4, plasma membrane-type-like (LOC111295683), transcript variant X1, mRNA	K01537	E3.6.3.8	Ca2+-transporting ATPase	O22218	Calcium-transporting ATPase 4, plasma membrane-type OS=Arabidopsis thaliana OX=3702 GN=ACA4 PE=1 SV=1	PF12515	Ca2+-ATPase N terminal autoinhibitory domain	GO:0005516	calmodulin binding	--	--	FALSE	-0.022035	0.99998	UP	1.6965	0.0065159	UP	1.6979	1.2591e-05
Cluster-62714.2	508713931	EOY05828.1	2158	7.4e-240	Autoinhibited calcium ATPase [Theobroma cacao]	XM_022904463.1	XM_022904463	PREDICTED: Durio zibethinus putative calcium-transporting ATPase 13, plasma membrane-type (LOC111306666), mRNA	K01537	E3.6.3.8	Ca2+-transporting ATPase	Q9LIK7	Putative calcium-transporting ATPase 13, plasma membrane-type OS=Arabidopsis thaliana OX=3702 GN=ACA13 PE=3 SV=1	PF02322//PF15050	Cytochrome bd terminal oxidase subunit II//SCIMP protein	--	--	--	--	FALSE	-0.10093	0.99998	UP	1.3481	0.10743	UP	1.4283	0.017431
Cluster-63567.18022	1137246987	OMP05607.1	187	9.8e-12	Cation-transporting P-type ATPase [Corchorus olitorius]	XM_007027084.2	XM_007027084	PREDICTED: Theobroma cacao calcium-transporting ATPase 1, endoplasmic reticulum-type (LOC18597846), mRNA	K01537	E3.6.3.8	Ca2+-transporting ATPase	--	--	--	--	--	--	--	--	FALSE	-0.56757	0.99998	UP	1.2472	0.01039	UP	1.8045	2.1264e-05

## Sheet: Cu
gene_id	NR GI	NR ID	NR Score	NR Evalue	NR Description	NT GI	NT ID	NT Description	KO ID	KO Name	KO Description	Swissprot ID	Swissprot Description	PFAM ID	PFAM description	Gene Ontology Molecular Function	MF Description	KOG ID	KOG Description	UP_DOWN_REGULATION(infectedleafvshealthyleaf)	log2FC(infectedleafvshealthyleaf)	q value(infectedleafvshealthyleaf)	UP_DOWN_REGULATION(gallsvshealthyleaf)	log2FC(gallsavshealthyleaf)	q value(gallsvshealthyleaf)	UP_DOWN_REGULATION(gallsvsinfectedleaf)	log2FC(gallsvsinfectedleaf)	q value(gallsvsinfectedleaf)
Cluster-63567.47945	1269910022	XP_022766575.1	2734	1.4e-306	putative laccase-9 [Durio zibethinus]	XM_022910840.1	XM_022910840	PREDICTED: Durio zibethinus putative laccase-9 (LOC111311453), mRNA	K05909	E1.10.3.2	laccase	Q6Z8L2	Putative laccase-9 OS=Oryza sativa subsp. japonica OX=39947 GN=LAC9 PE=3 SV=1	PF01968//PF00394//PF07732//PF07731	Hydantoinase/oxoprolinase//Multicopper oxidase//Multicopper oxidase//Multicopper oxidase	GO:0016787//GO:0005507//GO:0016491	hydrolase activity//copper ion binding//oxidoreductase activity	--	--	FALSE	-0.41162	0.99998	UP	2.943	0.011326	UP	3.3225	0.0001856
Cluster-59047.0	1269910022	XP_022766575.1	1754	4e-193	putative laccase-9 [Durio zibethinus]	XM_021444390.1	XM_021444390	PREDICTED: Herrania umbratica putative laccase-9 (LOC110428541), mRNA	K05909	E1.10.3.2	laccase	Q6Z8L2	Putative laccase-9 OS=Oryza sativa subsp. japonica OX=39947 GN=LAC9 PE=3 SV=1	PF07732//PF00394//PF07731	Multicopper oxidase//Multicopper oxidase//Multicopper oxidase	GO:0016491//GO:0005507	oxidoreductase activity//copper ion binding	--	--	FALSE	0.27127	0.99998	UP	2.2915	0.00024606	UP	1.9976	0.0017468
Cluster-63567.20291	1269969429	XP_022735123.1	1192	3.5e-128	laccase-14-like [Durio zibethinus]	XM_022917729.1	XM_022917729	PREDICTED: Durio zibethinus laccase-14-like (LOC111315750), mRNA	K05909	E1.10.3.2	laccase	Q9FY79	Laccase-14 OS=Arabidopsis thaliana OX=3702 GN=LAC14 PE=2 SV=1	PF07731	Multicopper oxidase	GO:0005507//GO:0016491	copper ion binding//oxidoreductase activity	--	--	FALSE	0.31084	0.99998	UP	3.5764	2.774e-18	UP	3.2468	1.064e-09
Cluster-63567.55566	1269910024	XP_022766576.1	1240	1.4e-133	laccase-14-like [Durio zibethinus]	XM_022916656.1	XM_022916656	PREDICTED: Durio zibethinus laccase-15-like (LOC111315035), mRNA	K05909	E1.10.3.2	laccase	Q9FY79	Laccase-14 OS=Arabidopsis thaliana OX=3702 GN=LAC14 PE=2 SV=1	PF00394//PF07732	Multicopper oxidase//Multicopper oxidase	GO:0005507	copper ion binding	--	--	FALSE	-1.6418	0.99998	UP	4.3028	1.2662e-06	UP	5.9167	4.3453e-08
Cluster-63567.55568	1269910024	XP_022766576.1	1398	7.5e-152	laccase-14-like [Durio zibethinus]	XM_022916656.1	XM_022916656	PREDICTED: Durio zibethinus laccase-15-like (LOC111315035), mRNA	K05909	E1.10.3.2	laccase	Q9FY79	Laccase-14 OS=Arabidopsis thaliana OX=3702 GN=LAC14 PE=2 SV=1	PF00394//PF07732//PF00127	Multicopper oxidase//Multicopper oxidase//copper binding proteins, plastocyanin/azurin family	GO:0005507//GO:0009055	copper ion binding//electron transfer activity	--	--	FALSE	-0.46822	0.99998	UP	2.0868	0.11829	UP	2.52	0.017164
Cluster-63567.43446	1269969429	XP_022735123.1	1743	1.5e-191	laccase-14-like [Durio zibethinus]	XM_022879388.1	XM_022879388	PREDICTED: Durio zibethinus laccase-14-like (LOC111288481), mRNA	K05909	E1.10.3.2	laccase	Q9FY79	Laccase-14 OS=Arabidopsis thaliana OX=3702 GN=LAC14 PE=2 SV=1	PF07732//PF00394//PF07731	Multicopper oxidase//Multicopper oxidase//Multicopper oxidase	GO:0005507//GO:0016491	copper ion binding//oxidoreductase activity	--	--	FALSE	-0.34086	0.99998	UP	2.1203	0.0018388	UP	2.4458	2.651e-05
Cluster-63567.3605	1269983539	XP_022742698.1	1504	6.2e-164	laccase-17-like [Durio zibethinus]	LT594792.1	LT594792	Theobroma cacao genome assembly, chromosome: V	K05909	E1.10.3.2	laccase	Q9FJD5	Laccase-17 OS=Arabidopsis thaliana OX=3702 GN=LAC17 PE=2 SV=1	PF07732//PF00394//PF07731	Multicopper oxidase//Multicopper oxidase//Multicopper oxidase	GO:0005507//GO:0016491	copper ion binding//oxidoreductase activity	--	--	FALSE	0.55106	0.99998	DOWN	-1.2569	0.13995	DOWN	-1.8257	0.035991
Cluster-20576.0	1021493882	XP_016189927.1	606	8.4e-60	L-ascorbate oxidase isoform X1 [Arachis ipaensis]	--	--	--	--	--	--	Q12719	Laccase-4 OS=Trametes versicolor OX=5325 GN=LCC4 PE=3 SV=1	PF00394//PF07732//PF07731	Multicopper oxidase//Multicopper oxidase//Multicopper oxidase	GO:0005507//GO:0016491	copper ion binding//oxidoreductase activity	--	--	FALSE	NA	NA	UP	6.6048	0.00058826	UP	6.4465	0.00090292
Cluster-58630.0	1269980517	XP_022741064.1	690	6.2e-70	laccase-6-like [Durio zibethinus]	XM_022885329.1	XM_022885329	PREDICTED: Durio zibethinus laccase-6-like (LOC111292768), mRNA	K05909	E1.10.3.2	laccase	Q9ZPY2	Laccase-6 OS=Arabidopsis thaliana OX=3702 GN=LAC6 PE=2 SV=1	PF00190//PF07731//PF07732	Cupin//Multicopper oxidase//Multicopper oxidase	GO:0016491//GO:0005507//GO:0045735	oxidoreductase activity//copper ion binding//nutrient reservoir activity	--	--	FALSE	0.17035	0.99998	DOWN	-2.6099	0.010654	DOWN	-2.7777	0.0027538
Cluster-48092.0	1063507327	XP_017977839.1	2553	1.3e-285	PREDICTED: laccase-7 [Theobroma cacao]	XM_022891519.1	XM_022891519	PREDICTED: Durio zibethinus laccase-7-like (LOC111297001), mRNA	K05909	E1.10.3.2	laccase	Q9SR40	Laccase-7 OS=Arabidopsis thaliana OX=3702 GN=LAC7 PE=2 SV=1	PF07731//PF07732//PF00394	Multicopper oxidase//Multicopper oxidase//Multicopper oxidase	GO:0005507//GO:0016491	copper ion binding//oxidoreductase activity	--	--	FALSE	-0.15734	0.99998	UP	3.2364	0.0077318	UP	3.3449	9.3479e-05
Cluster-24152.0	1219130159	XP_021728412.1	481	3.5e-45	cytochrome c oxidase assembly protein COX11, mitochondrial-like isoform X3 [Chenopodium quinoa]	--	--	--	K02258	COX11	cytochrome c oxidase assembly protein subunit 11	Q9Y6N1	Cytochrome c oxidase assembly protein COX11, mitochondrial OS=Homo sapiens OX=9606 GN=COX11 PE=1 SV=3	PF04442//PF13806//PF00355	Cytochrome c oxidase assembly protein CtaG/Cox11//Rieske-like [2Fe-2S] domain//Rieske [2Fe-2S] domain	GO:0016491//GO:0005507//GO:0008942//GO:0051537	oxidoreductase activity//copper ion binding//nitrite reductase [NAD(P)H] activity//2 iron, 2 sulfur cluster binding	KOG2540	Cytochrome oxidase assembly factor COX11	FALSE	NA	NA	UP	8.8003	2.893e-08	UP	8.6381	5.3442e-08
Cluster-63567.56324	1205201805	ARX79202.1	1344	6e-145	cytochrome c oxidase subunit 1 (mitochondrion) [Populus davidiana]	EF434924.1	EF434924	Gracilaria tenuistipitata var. liui voucher G669 cytochrome c oxidase subunit I (cox1) gene, partial cds; mitochondrial	K02256	COX1	cytochrome c oxidase subunit 1	P12700	Cytochrome c oxidase subunit 1 OS=Paracentrotus lividus OX=7656 GN=COI PE=3 SV=1	PF00510//PF00115//PF03839//PF02790	Cytochrome c oxidase subunit III//Cytochrome C and Quinol oxidase polypeptide I//Translocation protein Sec62//Cytochrome C oxidase subunit II, transmembrane domain	GO:0004129//GO:0020037//GO:0015002	cytochrome-c oxidase activity//heme binding//heme-copper terminal oxidase activity	KOG4769	Cytochrome c oxidase, subunit I	FALSE	1.7392	0.99998	UP	12.974	3.1941e-143	UP	11.19	1.8106e-21
Cluster-63567.8869	825716100	AKJ25554.1	1307	9.5e-141	cytochrome c oxidase subunit 1 (mitochondrion) [Geranium endressii]	HE797904.1	HE797904	Pythium viniferum mitochondrial partial COI gene for cytochrome oxidase subunit 1, strain DBS321	K02256	COX1	cytochrome c oxidase subunit 1	Q33820	Cytochrome c oxidase subunit 1 OS=Patiria pectinifera OX=7594 GN=COI PE=3 SV=1	PF06422//PF00119//PF00895//PF00115//PF00510//PF02790	CDR ABC transporter//ATP synthase A chain//ATP synthase protein 8//Cytochrome C and Quinol oxidase polypeptide I//Cytochrome c oxidase subunit III//Cytochrome C oxidase subunit II, transmembrane domain	GO:0020037//GO:0015002//GO:0004129//GO:0005524//GO:0015078//GO:0042626	heme binding//heme-copper terminal oxidase activity//cytochrome-c oxidase activity//ATP binding//proton transmembrane transporter activity//ATPase-coupled transmembrane transporter activity	KOG4769	Cytochrome c oxidase, subunit I	FALSE	1.3027	0.99998	UP	12.584	2.9005e-21	UP	11.234	5.8319e-13
Cluster-63567.52676	620598345	AHY20334.1	1384	8.4e-150	cytochrome c oxidase subunit 3 (mitochondrion) (mitochondrion) [Brassica juncea var. tumida]	NC_038052.1	NC_038052	Bombax ceiba mitochondrion, complete genome	K02262	COX3	cytochrome c oxidase subunit 3	P92514	Cytochrome c oxidase subunit 3 OS=Arabidopsis thaliana OX=3702 GN=COX3 PE=2 SV=2	PF12179//PF03798//PF01127//PF00510	I-kappa-kinase-beta NEMO binding domain//TLC domain//Succinate dehydrogenase/Fumarate reductase transmembrane subunit//Cytochrome c oxidase subunit III	GO:0015002//GO:0016627//GO:0008384	heme-copper terminal oxidase activity//oxidoreductase activity, acting on the CH-CH group of donors//IkappaB kinase activity	KOG4664	Cytochrome oxidase subunit III and related proteins	FALSE	0.29207	0.99998	DOWN	-0.80629	0.035568	DOWN	-1.124	0.10962
Cluster-47226.0	1173853497	XP_020541428.1	769	6e-79	LOW QUALITY PROTEIN: uncharacterized protein LOC110011179 [Jatropha curcas]	KY792993.1	KY792993	Pithomyces chartarum mitochondrion, complete genome	--	--	--	Q95840	Cytochrome c oxidase subunit 3 OS=Magnaporthe grisea OX=148305 GN=COX3 PE=3 SV=1	PF01292//PF00510	Prokaryotic cytochrome b561//Cytochrome c oxidase subunit III	GO:0009055//GO:0015002	electron transfer activity//heme-copper terminal oxidase activity	KOG4664	Cytochrome oxidase subunit III and related proteins	FALSE	0.86003	0.99998	UP	4.17	0.12922	UP	3.279	0.16606
Cluster-63567.10831	1269903371	XP_022762985.1	2172	2.4e-241	L-ascorbate oxidase homolog [Durio zibethinus]	XM_022907250.1	XM_022907250	PREDICTED: Durio zibethinus L-ascorbate oxidase homolog (LOC111308714), mRNA	--	--	--	Q00624	L-ascorbate oxidase homolog OS=Brassica napus OX=3708 GN=Bp10 PE=2 SV=1	PF05297//PF07731//PF00394//PF07732	Herpesvirus latent membrane protein 1 (LMP1)//Multicopper oxidase//Multicopper oxidase//Multicopper oxidase	GO:0005507//GO:0016491	copper ion binding//oxidoreductase activity	--	--	FALSE	-0.18762	0.99998	UP	4.6683	4.5332e-32	UP	4.8444	9.8733e-27
Cluster-56918.0	1269862911	XP_022751594.1	1770	9.8e-195	L-ascorbate oxidase homolog [Durio zibethinus]	XM_022895859.1	XM_022895859	PREDICTED: Durio zibethinus L-ascorbate oxidase homolog (LOC111300185), mRNA	--	--	--	Q00624	L-ascorbate oxidase homolog OS=Brassica napus OX=3708 GN=Bp10 PE=2 SV=1	PF07732//PF07731//PF06529	Multicopper oxidase//Multicopper oxidase//Vertebrate interleukin-3 regulated transcription factor	GO:0005507//GO:0016491	copper ion binding//oxidoreductase activity	--	--	FALSE	0.11347	0.99998	UP	6.2713	7.2309e-36	UP	6.1471	2.6085e-31
Cluster-65989.0	1269942339	XP_022720620.1	2741	2.6e-307	L-ascorbate oxidase homolog [Durio zibethinus]	XM_022868095.1	XM_022868095	PREDICTED: Durio zibethinus L-ascorbate oxidase homolog (LOC111280691), mRNA	--	--	--	Q00624	L-ascorbate oxidase homolog OS=Brassica napus OX=3708 GN=Bp10 PE=2 SV=1	PF02207//PF07731//PF07732//PF00394	Putative zinc finger in N-recognin (UBR box)//Multicopper oxidase//Multicopper oxidase//Multicopper oxidase	GO:0008270//GO:0016491//GO:0005507	zinc ion binding//oxidoreductase activity//copper ion binding	--	--	FALSE	-0.35337	0.99998	UP	1.2581	0.010634	UP	1.5917	0.0065713
Cluster-63567.6848	1063465028	XP_017969500.1	2644	4.4e-296	PREDICTED: L-ascorbate oxidase homolog isoform X1 [Theobroma cacao]	XM_022918228.1	XM_022918228	PREDICTED: Durio zibethinus L-ascorbate oxidase homolog (LOC111316214), mRNA	K19791	FET3_5	iron transport multicopper oxidase	P29162	L-ascorbate oxidase homolog OS=Nicotiana tabacum OX=4097 PE=2 SV=1	PF07732//PF08517//PF03366//PF00394//PF07731//PF07822	Multicopper oxidase//Ataxin-1 and HBP1 module (AXH)//YEATS family//Multicopper oxidase//Multicopper oxidase//Neurotoxin B-IV-like protein	GO:0003723//GO:0016491//GO:0019871//GO:0005515//GO:0005507	RNA binding//oxidoreductase activity//sodium channel inhibitor activity//protein binding//copper ion binding	--	--	FALSE	-0.032185	0.99998	UP	5.6972	7.1444e-46	UP	5.705	5.77e-29
Cluster-63567.490	1269964061	XP_022732291.1	1516	3e-165	L-ascorbate oxidase-like [Durio zibethinus]	XM_022876556.1	XM_022876556	PREDICTED: Durio zibethinus L-ascorbate oxidase-like (LOC111286542), mRNA	K00423	E1.10.3.3	L-ascorbate oxidase	Q40588	L-ascorbate oxidase OS=Nicotiana tabacum OX=4097 GN=AAO PE=2 SV=1	PF07731//PF00394//PF01956	Multicopper oxidase//Multicopper oxidase//Integral membrane protein EMC3/TMCO1-like	GO:0005507//GO:0016491	copper ion binding//oxidoreductase activity	--	--	FALSE	0.18591	0.99998	DOWN	-1.5705	0.00024881	DOWN	-1.77	6.7049e-07
Cluster-11288.0	1173793799	XP_012064962.2	514	3.7e-49	L-ascorbate oxidase [Jatropha curcas]	--	--	--	--	--	--	J9VY90	Laccase-1 OS=Cryptococcus neoformans var. grubii serotype A (strain H99 / ATCC 208821 / CBS 10515 / FGSC 9487) OX=235443 GN=LAC1 PE=1 SV=1	PF07731//PF00394//PF07732	Multicopper oxidase//Multicopper oxidase//Multicopper oxidase	GO:0005507//GO:0016491	copper ion binding//oxidoreductase activity	KOG1263	Multicopper oxidases	FALSE	NA	NA	UP	7.5836	0.001513	UP	7.4194	0.0017349
Cluster-20471.0	1028940429	XP_016713412.1	158	3.5e-08	PREDICTED: copper chaperone for superoxide dismutase, chloroplastic/cytosolic-like [Gossypium hirsutum]	--	--	--	K04569	CCS	copper chaperone for superoxide dismutase	Q6BZU2	Superoxide dismutase 1 copper chaperone OS=Yarrowia lipolytica (strain CLIB 122 / E 150) OX=284591 GN=CCS1 PE=3 SV=1	--	--	--	--	--	--	FALSE	NA	NA	UP	8.5196	9.0426e-07	UP	8.3561	1.4094e-06
Cluster-63567.13978	1570337590	XP_027916312.1	161	1e-07	mucin-2-like [Vigna unguiculata]	XM_013491742.1	XM_013491742	Aureobasidium subglaciale EXF-2481 hypothetical protein partial mRNA	--	--	--	A8MUU9	Putative uncharacterized protein ENSP00000383309 OS=Homo sapiens OX=9606 PE=5 SV=3	PF04145//PF01442	Ctr copper transporter family//Apolipoprotein A1/A4/E domain	GO:0005375//GO:0008289	copper ion transmembrane transporter activity//lipid binding	--	--	FALSE	1.1064	0.99998	UP	1.487	0.12296	FALSE	0.37369	0.91693
Cluster-63567.9638	1269966204	XP_022733417.1	1089	3.4e-116	uncharacterized protein LOC111287272 isoform X2 [Durio zibethinus]	XM_022877682.1	XM_022877682	PREDICTED: Durio zibethinus copper methylamine oxidase-like (LOC111287272), transcript variant X2, mRNA	K00276	AOC3, AOC2, tynA	primary-amine oxidase	P46881	Phenylethylamine oxidase OS=Arthrobacter globiformis OX=1665 PE=1 SV=1	PF01179	copper amine oxidase, enzyme domain	GO:0048038//GO:0008131//GO:0005507	quinone binding//primary amine oxidase activity//copper ion binding	--	--	FALSE	0.08458	0.99998	UP	1.0415	2.0333e-05	UP	0.93292	0.064499
Cluster-63567.9641	1063480366	XP_007036329.2	3213	0	PREDICTED: copper methylamine oxidase [Theobroma cacao]	XM_022882613.1	XM_022882613	PREDICTED: Durio zibethinus copper methylamine oxidase-like (LOC111291062), transcript variant X1, mRNA	K00276	AOC3, AOC2, tynA	primary-amine oxidase	Q07123	copper methylamine oxidase OS=Arthrobacter sp. (strain P1) OX=47915 GN=maoII PE=1 SV=1	PF02454//PF02727//PF01179//PF02728//PF06463	Sigma 1s protein//copper amine oxidase, N2 domain//copper amine oxidase, enzyme domain//copper amine oxidase, N3 domain//Molybdenum Cofactor Synthesis C	GO:0005507//GO:0051539//GO:0008131//GO:0048038	copper ion binding//4 iron, 4 sulfur cluster binding//primary amine oxidase activity//quinone binding	KOG1186	copper amine oxidase	FALSE	-0.34024	0.99998	UP	1.3953	2.357e-12	UP	1.7183	1.9617e-09
Cluster-63567.7035	1269899842	XP_022761068.1	3219	0	primary amine oxidase 1-like [Durio zibethinus]	XM_022905333.1	XM_022905333	PREDICTED: Durio zibethinus primary amine oxidase 1-like (LOC111307324), mRNA	K00276	AOC3, AOC2, tynA	primary-amine oxidase	O23349	Primary amine oxidase 1 OS=Arabidopsis thaliana OX=3702 GN=AO1 PE=1 SV=1	PF02728//PF02727//PF01179	copper amine oxidase, N3 domain//copper amine oxidase, N2 domain//copper amine oxidase, enzyme domain	GO:0005507//GO:0008131//GO:0048038	copper ion binding//primary amine oxidase activity//quinone binding	--	--	FALSE	-0.24158	0.99998	UP	2.5878	6.4238e-05	UP	2.8132	5.6739e-06
Cluster-63567.36087	1204880857	XP_021289843.1	2133	1.1e-236	primary amine oxidase-like [Herrania umbratica]	XM_022903422.1	XM_022903422	PREDICTED: Durio zibethinus primary amine oxidase-like (LOC111305690), mRNA	K00276	AOC3, AOC2, tynA	primary-amine oxidase	Q8H1H9	Primary amine oxidase OS=Arabidopsis thaliana OX=3702 GN=At1g62810 PE=2 SV=1	PF01179//PF02727//PF02728	copper amine oxidase, enzyme domain//copper amine oxidase, N2 domain//copper amine oxidase, N3 domain	GO:0005507//GO:0008131//GO:0048038	copper ion binding//primary amine oxidase activity//quinone binding	--	--	FALSE	0.035912	0.99998	DOWN	-0.80323	3.7918e-05	DOWN	-0.85817	0.0010656
Cluster-63567.9640	1063480366	XP_007036329.2	459	9.5e-43	PREDICTED: copper methylamine oxidase [Theobroma cacao]	LT594790.1	LT594790	Theobroma cacao genome assembly, chromosome: III	K00276	AOC3, AOC2, tynA	primary-amine oxidase	Q07121	Primary amine oxidase OS=Arthrobacter sp. (strain P1) OX=47915 GN=maoI PE=1 SV=1	PF01179	copper amine oxidase, enzyme domain	GO:0048038//GO:0005507//GO:0008131	quinone binding//copper ion binding//primary amine oxidase activity	--	--	FALSE	-0.14655	0.99998	UP	1.1455	0.0011681	UP	1.2856	0.00010769
Cluster-65493.0	1063470454	XP_017971031.1	655	3e-66	PREDICTED: copper methylamine oxidase isoform X1 [Theobroma cacao]	XM_022920417.1	XM_022920417	PREDICTED: Durio zibethinus copper methylamine oxidase-like (LOC111317903), transcript variant X3, mRNA	K00276	AOC3, AOC2, tynA	primary-amine oxidase	Q07121	Primary amine oxidase OS=Arthrobacter sp. (strain P1) OX=47915 GN=maoI PE=1 SV=1	PF01179	copper amine oxidase, enzyme domain	GO:0048038//GO:0005507//GO:0008131	quinone binding//copper ion binding//primary amine oxidase activity	--	--	FALSE	-0.92311	0.99998	UP	3.1651	0.0026335	UP	4.09	7.7622e-05
Cluster-63567.9637	1269966208	XP_022733419.1	2354	1.9e-262	uncharacterized protein LOC111287272 isoform X4 [Durio zibethinus]	XM_022920417.1	XM_022920417	PREDICTED: Durio zibethinus copper methylamine oxidase-like (LOC111317903), transcript variant X3, mRNA	K00276	AOC3, AOC2, tynA	primary-amine oxidase	Q07121	Primary amine oxidase OS=Arthrobacter sp. (strain P1) OX=47915 GN=maoI PE=1 SV=1	PF02728//PF02727//PF01179	copper amine oxidase, N3 domain//copper amine oxidase, N2 domain//copper amine oxidase, enzyme domain	GO:0048038//GO:0008131//GO:0005507	quinone binding//primary amine oxidase activity//copper ion binding	--	--	FALSE	-0.22345	0.99998	UP	1.063	0.015365	UP	1.2717	0.080556
Cluster-63567.59761	1098722047	XP_018848108.1	2648	1.5e-296	PREDICTED: monocopper oxidase-like protein SKU5 [Juglans regia]	XM_022882084.1	XM_022882084	PREDICTED: Durio zibethinus monocopper oxidase-like protein SKU5 (LOC111290676), mRNA	--	--	--	Q9SU40	Monocopper oxidase-like protein SKU5 OS=Arabidopsis thaliana OX=3702 GN=SKU5 PE=1 SV=1	PF07731//PF00394//PF07732	Multicopper oxidase//Multicopper oxidase//Multicopper oxidase	GO:0005507//GO:0016491	copper ion binding//oxidoreductase activity	--	--	FALSE	-0.20244	0.99998	UP	2.6096	1.7073e-07	UP	2.7998	3.1688e-11
Cluster-63567.45395	508709033	EOY00930.1	2458	2e-274	Cupredoxin superfamily protein isoform 1 [Theobroma cacao]	XM_022870281.1	XM_022870281	PREDICTED: Durio zibethinus multicopper oxidase LPR2-like (LOC111282273), transcript variant X1, mRNA	--	--	--	F4I4K5	Multicopper oxidase LPR1 OS=Arabidopsis thaliana OX=3702 GN=LPR1 PE=2 SV=1	PF07731//PF07732//PF00394	Multicopper oxidase//Multicopper oxidase//Multicopper oxidase	GO:0005507//GO:0016491	copper ion binding//oxidoreductase activity	--	--	FALSE	0.12623	0.99998	UP	0.57962	0.027201	FALSE	0.43339	0.29366
Cluster-65921.1	--	--	--	--	--	XM_022909009.1	XM_022909009	PREDICTED: Durio zibethinus putative amidohydrolase YtcJ (LOC111309970), transcript variant X3, mRNA	--	--	--	--	--	PF00510//PF12257	Cytochrome c oxidase subunit III//Vacuolar membrane-associated protein Iml1	GO:0015002//GO:0005096	heme-copper terminal oxidase activity//GTPase activator activity	--	--	FALSE	-1.2089	0.99998	DOWN	-2.8774	0.077551	FALSE	-1.6709	0.26085
Cluster-63567.22898	1269949949	XP_022724742.1	794	1.2e-81	uncharacterized protein LOC111281286 isoform X2 [Durio zibethinus]	LT594793.1	LT594793	Theobroma cacao genome assembly, chromosome: VI	--	--	--	--	--	PF07731	Multicopper oxidase	GO:0016491//GO:0005507	oxidoreductase activity//copper ion binding	--	--	FALSE	-0.10524	0.99998	UP	0.67218	0.12566	UP	0.76416	0.040496
Cluster-12869.0	1117414930	XP_019413931.1	159	2.3e-08	PREDICTED: copper transport protein ATX1-like [Lupinus angustifolius]	--	--	--	K07213	ATOX1, ATX1, copZ, golB	copper chaperone	Q9TT99	copper transport protein ATOX1 OS=Canis lupus familiaris OX=9615 GN=ATOX1 PE=3 SV=1	PF00403	Heavy-metal-associated domain	GO:0046872	metal ion binding	KOG1603	copper chaperone	FALSE	NA	NA	UP	6.169	0.011673	UP	6.0086	0.015111
Cluster-63567.25588	823123352	XP_012475236.1	352	1.7e-30	PREDICTED: UDP-glycosyltransferase 76E2-like [Gossypium raimondii]	XM_022875165.1	XM_022875165	PREDICTED: Durio zibethinus copper transporter 1-like (LOC111285630), mRNA	--	--	--	Q39065	copper transporter 1 OS=Arabidopsis thaliana OX=3702 GN=COPT1 PE=2 SV=2	PF04145	Ctr copper transporter family	GO:0005375	copper ion transmembrane transporter activity	--	--	FALSE	-0.68578	0.99998	UP	1.6806	0.011123	UP	2.3467	6.49e-08
Cluster-55760.0	1269891612	XP_022756618.1	616	1.9e-61	copper transporter 1-like [Durio zibethinus]	XM_022900883.1	XM_022900883	PREDICTED: Durio zibethinus copper transporter 1-like (LOC111304337), mRNA	K14686	SLC31A1, CTR1	solute carrier family 31 (copper transporter), member 1	Q39065	copper transporter 1 OS=Arabidopsis thaliana OX=3702 GN=COPT1 PE=2 SV=2	PF04145	Ctr copper transporter family	GO:0005375	copper ion transmembrane transporter activity	--	--	FALSE	0.48532	0.99998	UP	2.5011	0.11697	UP	1.9421	0.11669
Cluster-63567.23076	1029037185	XP_016682387.1	558	1.7e-54	PREDICTED: copper transporter 5-like [Gossypium hirsutum]	XM_022899056.1	XM_022899056	PREDICTED: Durio zibethinus copper transporter 5-like (LOC111303051), mRNA	K14686	SLC31A1, CTR1	solute carrier family 31 (copper transporter), member 1	Q93VM8	copper transporter 5 OS=Arabidopsis thaliana OX=3702 GN=COPT5 PE=1 SV=1	PF04145	Ctr copper transporter family	GO:0005375	copper ion transmembrane transporter activity	--	--	FALSE	-0.029076	0.99998	UP	0.68976	0.028614	UP	0.70447	0.012848
Cluster-63567.12742	508782818	EOY30074.1	695	2.6e-70	copper transporter 5, putative [Theobroma cacao]	XM_022900647.1	XM_022900647	PREDICTED: Durio zibethinus copper transporter 5-like (LOC111304135), mRNA	K14686	SLC31A1, CTR1	solute carrier family 31 (copper transporter), member 1	Q69P80	copper transporter 5.1 OS=Oryza sativa subsp. japonica OX=39947 GN=COPT5.1 PE=2 SV=1	PF04145//PF01152	Ctr copper transporter family//Bacterial-like globin	GO:0019825//GO:0005375	oxygen binding//copper ion transmembrane transporter activity	KOG3386	copper transporter	FALSE	0.17313	0.99998	UP	0.69548	0.044925	FALSE	0.50646	0.20765
Cluster-63567.12741	508782818	EOY30074.1	312	2.6e-26	copper transporter 5, putative [Theobroma cacao]	XM_022900647.1	XM_022900647	PREDICTED: Durio zibethinus copper transporter 5-like (LOC111304135), mRNA	K14686	SLC31A1, CTR1	solute carrier family 31 (copper transporter), member 1	Q69P80	copper transporter 5.1 OS=Oryza sativa subsp. japonica OX=39947 GN=COPT5.1 PE=2 SV=1	PF12191//PF04145	Tumour necrosis factor receptor stn_TNFRSF12A_TNFR domain//Ctr copper transporter family	GO:0005515//GO:0005375	protein binding//copper ion transmembrane transporter activity	--	--	FALSE	0.44689	0.99998	UP	0.89507	0.017537	FALSE	0.432	0.35505
Cluster-63567.4836	1050611046	XP_017628160.1	155	8.9e-08	PREDICTED: copper transporter 5 [Gossypium arboreum]	--	--	--	K14686	SLC31A1, CTR1	solute carrier family 31 (copper transporter), member 1	Q7YXD4	Protein P80 OS=Dictyostelium discoideum OX=44689 GN=p80 PE=2 SV=1	PF14630//PF04145	Origin recognition complex (ORC) subunit 5 C-terminus//Ctr copper transporter family	GO:0005375	copper ion transmembrane transporter activity	KOG3386	copper transporter	FALSE	0.86216	0.99998	UP	10.677	3.7275e-10	UP	9.7909	2.0988e-09
Cluster-63567.35679	1269885069	XP_022753250.1	249	3.2e-19	metallothionein-like protein type 3 [Durio zibethinus]	XR_002688405.1	XR_002688405	PREDICTED: Durio zibethinus uncharacterized LOC111275838 (LOC111275838), ncRNA	--	--	--	P43389	metallothionein-like protein type 3 OS=Actinidia deliciosa OX=3627 GN=pKIWI503 PE=2 SV=1	--	--	--	--	--	--	FALSE	0.11185	0.99998	DOWN	-0.98122	0.064369	DOWN	-1.1111	0.015154
Cluster-63567.33778	1269984544	XP_022743249.1	177	2e-10	metallothionein-like protein type 2 [Durio zibethinus]	XM_022891399.1	XM_022891399	PREDICTED: Durio zibethinus metallothionein-like protein type 2 (LOC111296919), mRNA	--	--	--	O24058	metallothionein-like protein type 2 OS=Malus domestica OX=3750 GN=MT1 PE=3 SV=1	PF01439	metallothionein	GO:0046872	metal ion binding	--	--	FALSE	0.50373	0.99998	UP	1.9551	7.7171e-08	UP	1.4334	0.0019919
Cluster-63567.33774	1269984544	XP_022743249.1	177	1.8e-10	metallothionein-like protein type 2 [Durio zibethinus]	XM_022887514.1	XM_022887514	PREDICTED: Durio zibethinus metallothionein-like protein type 2 (LOC111294262), mRNA	--	--	--	O24058	metallothionein-like protein type 2 OS=Malus domestica OX=3750 GN=MT1 PE=3 SV=1	PF01439	metallothionein	GO:0046872	metal ion binding	--	--	FALSE	0.21962	0.99998	UP	0.9013	0.11489	FALSE	0.66595	0.30671
Cluster-63567.33779	1269984544	XP_022743249.1	267	6.7e-21	metallothionein-like protein type 2 [Durio zibethinus]	XM_022891399.1	XM_022891399	PREDICTED: Durio zibethinus metallothionein-like protein type 2 (LOC111296919), mRNA	--	--	--	P30564	metallothionein-like protein type 2 OS=Ricinus communis OX=3988 GN=MTI PE=3 SV=1	PF01439//PF00444	metallothionein//Ribosomal protein L36	GO:0003735//GO:0046872	structural constituent of ribosome//metal ion binding	--	--	FALSE	0.0096166	0.99998	UP	2.3166	0.0026092	UP	2.2865	4.5838e-06
Cluster-63567.33735	--	--	--	--	--	XM_022875103.1	XM_022875103	PREDICTED: Durio zibethinus metallothionein-like protein 1 (LOC111285585), mRNA	--	--	--	--	--	PF01439	metallothionein	GO:0046872	metal ion binding	--	--	FALSE	0.1809	0.99998	UP	2.0663	5.2719e-06	UP	1.8635	4.4185e-05
Cluster-63567.34312	1204893650	XP_021278638.1	187	1.4e-11	metallothionein-like protein 1 [Herrania umbratica]	XM_022875103.1	XM_022875103	PREDICTED: Durio zibethinus metallothionein-like protein 1 (LOC111285585), mRNA	--	--	--	P43390	metallothionein-like protein type 2 OS=Actinidia deliciosa OX=3627 GN=pKIWI504 PE=2 SV=1	PF01439	metallothionein	GO:0046872	metal ion binding	--	--	FALSE	0.27149	0.99998	UP	2.0481	0.00013395	UP	1.7534	0.0022403
Cluster-63567.36792	1269885069	XP_022753250.1	257	7e-20	metallothionein-like protein type 3 [Durio zibethinus]	XM_022897515.1	XM_022897515	PREDICTED: Durio zibethinus metallothionein-like protein type 3 (LOC111301681), mRNA	--	--	--	Q96386	metallothionein-like protein type 3 OS=Carica papaya OX=3649 PE=3 SV=1	PF01439//PF06449	metallothionein//Mitochondrial domain of unknown function (DUF1082)	GO:0046872	metal ion binding	--	--	FALSE	0.15141	0.99998	DOWN	-0.89499	0.038576	DOWN	-1.0659	0.022444
Cluster-63567.15093	1269904679	XP_022763691.1	241	1.4e-17	copper-transporting ATPase PAA1, chloroplastic isoform X1 [Durio zibethinus]	LT594789.1	LT594789	Theobroma cacao genome assembly, chromosome: II	K01533	copB	Cu2+-exporting ATPase	Q9SZC9	copper-transporting ATPase PAA1, chloroplastic OS=Arabidopsis thaliana OX=3702 GN=PAA1 PE=1 SV=1	--	--	--	--	--	--	FALSE	-0.77336	0.99998	DOWN	-2.3069	0.0099204	FALSE	-1.5543	0.29232
Cluster-63567.43193	1063470051	XP_007042963.2	3194	0	PREDICTED: copper-transporting ATPase PAA1, chloroplastic [Theobroma cacao]	XM_022907957.1	XM_022907957	PREDICTED: Durio zibethinus copper-transporting ATPase PAA1, chloroplastic (LOC111309102), transcript variant X2, mRNA	K01533	copB	Cu2+-exporting ATPase	Q9SZC9	copper-transporting ATPase PAA1, chloroplastic OS=Arabidopsis thaliana OX=3702 GN=PAA1 PE=1 SV=1	--	--	--	--	KOG0207	Cation transport ATPase	FALSE	-0.23635	0.99998	DOWN	-0.83493	0.0046976	FALSE	-0.60922	0.20108
Cluster-63567.43192	1137209025	OMO77924.1	349	5.4e-30	Cation-transporting P-type ATPase [Corchorus olitorius]	LT594789.1	LT594789	Theobroma cacao genome assembly, chromosome: II	--	--	--	Q9SZC9	copper-transporting ATPase PAA1, chloroplastic OS=Arabidopsis thaliana OX=3702 GN=PAA1 PE=1 SV=1	PF00403	Heavy-metal-associated domain	GO:0046872	metal ion binding	--	--	FALSE	-0.0088356	0.99998	DOWN	-1.5043	0.00011659	DOWN	-1.5043	0.0041181
Cluster-63567.40877	763798501	KJB65456.1	618	2.7e-61	hypothetical protein B456_010G096400 [Gossypium raimondii]	XM_022898973.1	XM_022898973	PREDICTED: Durio zibethinus copper-transporting ATPase PAA2, chloroplastic (LOC111303005), transcript variant X2, mRNA	K01533	copB	Cu2+-exporting ATPase	B9DFX7	copper-transporting ATPase PAA2, chloroplastic OS=Arabidopsis thaliana OX=3702 GN=PAA2 PE=1 SV=1	PF00942	Cellulose binding domain	GO:0030248	cellulose binding	KOG0207	Cation transport ATPase	FALSE	0.10161	0.99998	DOWN	-1.2295	4.6788e-05	DOWN	-1.3493	8.036e-05
Cluster-63567.40881	1137194482	OMO67024.1	1833	5.3e-202	Cation-transporting P-type ATPase [Corchorus capsularis]	XM_022898972.1	XM_022898972	PREDICTED: Durio zibethinus copper-transporting ATPase PAA2, chloroplastic (LOC111303005), transcript variant X1, mRNA	K01533	copB	Cu2+-exporting ATPase	B9DFX7	copper-transporting ATPase PAA2, chloroplastic OS=Arabidopsis thaliana OX=3702 GN=PAA2 PE=1 SV=1	PF00403	Heavy-metal-associated domain	GO:0046872	metal ion binding	KOG0207	Cation transport ATPase	FALSE	-0.21878	0.99998	DOWN	-1.375	1.1812e-06	DOWN	-1.1711	7.6748e-06
Cluster-63567.36406	1269920510	XP_022772126.1	561	1.3e-54	plastocyanin-like [Durio zibethinus]	XM_022916391.1	XM_022916391	PREDICTED: Durio zibethinus plastocyanin-like (LOC111314772), mRNA	K02638	petE	plastocyanin	P17340	Plastocyanin, chloroplastic OS=Solanum lycopersicum OX=4081 GN=PETE PE=2 SV=1	PF05819//PF06825//PF00127//PF08210	NolX protein//Heat shock factor binding protein 1//copper binding proteins, plastocyanin/azurin family//APOBEC-like N-terminal domain	GO:0016814//GO:0008270//GO:0005507//GO:0009055//GO:0003714	hydrolase activity, acting on carbon-nitrogen (but not peptide) bonds, in cyclic amidines//zinc ion binding//copper ion binding//electron transfer activity//transcription corepressor activity	--	--	FALSE	0.089044	0.99998	DOWN	-2.6857	5.3805e-27	DOWN	-2.7869	6.872e-24
Cluster-59740.0	508783855	EOY31111.1	641	2.7e-64	Uncharacterized protein TCM_038114 isoform 1 [Theobroma cacao]	XM_022875809.1	XM_022875809	PREDICTED: Durio zibethinus umecyanin-like (LOC111286048), mRNA	--	--	--	Q07488	Blue copper protein OS=Arabidopsis thaliana OX=3702 GN=BCB PE=2 SV=2	PF02298	Plastocyanin-like domain	GO:0009055	electron transfer activity	--	--	FALSE	-0.36134	0.99998	UP	2.5108	0.10211	UP	2.8418	0.010503
Cluster-63567.10267	508783852	EOY31108.1	503	4.6e-48	Cupredoxin superfamily protein, putative isoform 2, partial [Theobroma cacao]	XM_021421068.1	XM_021421068	PREDICTED: Herrania umbratica blue copper protein-like (LOC110411059), mRNA	--	--	--	Q41001	Blue copper protein OS=Pisum sativum OX=3888 PE=2 SV=1	PF02298	Plastocyanin-like domain	GO:0009055	electron transfer activity	--	--	FALSE	-0.071151	0.99998	UP	3.1305	0.00012065	UP	3.1738	1.7993e-07
Cluster-39249.0	1269953650	XP_022726758.1	789	1.4e-81	mavicyanin-like [Durio zibethinus]	XM_022871023.1	XM_022871023	PREDICTED: Durio zibethinus mavicyanin-like (LOC111282786), mRNA	--	--	--	Q41001	Blue copper protein OS=Pisum sativum OX=3888 PE=2 SV=1	PF02298	Plastocyanin-like domain	GO:0009055	electron transfer activity	--	--	FALSE	-1.2419	0.99998	UP	3.3311	0.10002	UP	4.5954	0.047651
Cluster-45524.0	1269953650	XP_022726758.1	736	1.7e-75	mavicyanin-like [Durio zibethinus]	XM_022871023.1	XM_022871023	PREDICTED: Durio zibethinus mavicyanin-like (LOC111282786), mRNA	--	--	--	Q41001	Blue copper protein OS=Pisum sativum OX=3888 PE=2 SV=1	PF02298	Plastocyanin-like domain	GO:0009055	electron transfer activity	--	--	FALSE	2.2526	0.99998	UP	3.5348	0.13732	FALSE	1.2362	0.77456
Cluster-63567.40509	1347718365	PPS14747.1	306	3e-25	hypothetical protein GOBAR_AA05805 [Gossypium barbadense]	XM_022895941.1	XM_022895941	PREDICTED: Durio zibethinus umecyanin-like (LOC111300306), mRNA	--	--	--	Q41001	Blue copper protein OS=Pisum sativum OX=3888 PE=2 SV=1	PF02298//PF00127	Plastocyanin-like domain//copper binding proteins, plastocyanin/azurin family	GO:0009055//GO:0005507	electron transfer activity//copper ion binding	--	--	FALSE	-0.036685	0.99998	UP	2.3999	0.022376	UP	2.412	1.8106e-05
Cluster-63567.47584	1269909714	XP_022766404.1	459	1.7e-42	28 kDa ribonucleoprotein, chloroplastic-like [Durio zibethinus]	LT594795.1	LT594795	Theobroma cacao genome assembly, chromosome: VIII	--	--	--	Q41001	Blue copper protein OS=Pisum sativum OX=3888 PE=2 SV=1	PF00076	RNA recognition motif. (a.k.a. RRM, RBD, or RNP domain)	GO:0003676	nucleic acid binding	--	--	FALSE	-0.17794	0.99998	DOWN	-2.5558	6.4859e-05	DOWN	-2.3846	0.00025204
Cluster-63567.35553	1137228683	OMO92598.1	554	7e-54	hypothetical protein CCACVL1_06811 [Corchorus capsularis]	XM_022863144.1	XM_022863144	PREDICTED: Durio zibethinus superoxide dismutase [Cu-Zn] 2 (LOC111277037), transcript variant X2, mRNA	K04565	SOD1	superoxide dismutase, Cu-Zn family	O49044	Superoxide dismutase [Cu-Zn] 2 OS=Mesembryanthemum crystallinum OX=3544 GN=SODCC.2 PE=2 SV=1	PF00080	copper/zinc superoxide dismutase (SODC)	GO:0046872	metal ion binding	KOG0441	Cu2+/Zn2+ superoxide dismutase SOD1	FALSE	-0.068376	0.99998	DOWN	-1.1726	0.00012848	DOWN	-1.1726	5.3623e-05
Cluster-63567.35156	848867581	XP_012834441.1	248	6.1e-19	PREDICTED: superoxide dismutase [Cu-Zn] 2 isoform X3 [Erythranthe guttata]	XM_022863143.1	XM_022863143	PREDICTED: Durio zibethinus superoxide dismutase [Cu-Zn] 2 (LOC111277037), transcript variant X1, mRNA	K04565	SOD1	superoxide dismutase, Cu-Zn family	Q9FK60	Superoxide dismutase [Cu-Zn] 3 OS=Arabidopsis thaliana OX=3702 GN=CSD3 PE=1 SV=1	PF00080	copper/zinc superoxide dismutase (SODC)	GO:0046872	metal ion binding	KOG0441	Cu2+/Zn2+ superoxide dismutase SOD1	FALSE	0.050867	0.99998	DOWN	-0.97548	0.0082826	DOWN	-0.97548	0.014454
Cluster-39712.0	514736932	XP_004958608.1	525	1.1e-50	superoxide dismutase [Cu-Zn] 2 [Setaria italica]	--	--	--	K04565	SOD1	superoxide dismutase, Cu-Zn family	P28755	Superoxide dismutase [Cu-Zn] OS=Ceratitis capitata OX=7213 GN=Sod1 PE=3 SV=2	PF00080	copper/zinc superoxide dismutase (SODC)	GO:0046872	metal ion binding	KOG0441	Cu2+/Zn2+ superoxide dismutase SOD1	FALSE	-1.383	0.99998	UP	4.423	0.13129	UP	4.423	0.060453
Cluster-27330.0	162462124	NP_001105335.1	582	1.9e-57	superoxide dismutase [Cu-Zn] 2 [Zea mays]	--	--	--	K04565	SOD1	superoxide dismutase, Cu-Zn family	P28755	Superoxide dismutase [Cu-Zn] OS=Ceratitis capitata OX=7213 GN=Sod1 PE=3 SV=2	PF00080	copper/zinc superoxide dismutase (SODC)	GO:0046872	metal ion binding	KOG0441	Cu2+/Zn2+ superoxide dismutase SOD1	FALSE	NA	NA	UP	9.4009	1.4433e-06	UP	9.4009	1.8227e-06
Cluster-63567.43589	1269886100	XP_022753792.1	472	4.1e-44	superoxide dismutase [Cu-Zn], chloroplastic-like [Durio zibethinus]	XM_022898057.1	XM_022898057	PREDICTED: Durio zibethinus superoxide dismutase [Cu-Zn], chloroplastic-like (LOC111302119), mRNA	K04565	SOD1	superoxide dismutase, Cu-Zn family	P14831	Superoxide dismutase [Cu-Zn], chloroplastic OS=Solanum lycopersicum OX=4081 GN=SODCP.2 PE=1 SV=1	PF00080	copper/zinc superoxide dismutase (SODC)	GO:0046872	metal ion binding	KOG0441	Cu2+/Zn2+ superoxide dismutase SOD1	FALSE	-0.085078	0.99998	DOWN	-1.8589	3.5708e-11	DOWN	-1.8589	1.8428e-05

## Sheet: Fe
gene_id	NR GI	NR ID	NR Score	NR Evalue	NR Description	NR Description	NT GI	NT ID	NT Description	KO ID	KO Name	KO Description	Swissprot ID	Swissprot Description	PFAM ID	PFAM description	Gene Ontology Molecular Function	MF Description	KOG ID	KOG Description	UP_DOWN_REGULATION(infectedleafvshealthyleaf)	log2FC(infectedleafvshealthyleaf)	q value(infectedleafvshealthyleaf)	UP_DOWN_REGULATION(gallsvshealthyleaf)	log2FC(gallsavshealthyleaf)	q value(gallsvshealthyleaf)	UP_DOWN_REGULATION(gallsvsinfectedleaf)	log2FC(gallsvsinfectedleaf)	q value(gallsvsinfectedleaf)
Cluster-63567.7407	1269920097	XP_022771921.1	1845	1.7e-203	cytochrome P450 81D11-like [Durio zibethinus]	cytochrome P450 81D11-like [Durio zibethinus]	XM_022916186.1	XM_022916186	PREDICTED: Durio zibethinus cytochrome P450 81D11-like (LOC111314635), mRNA	--	--	--	Q9LHA1	Cytochrome P450 81D11 OS=Arabidopsis thaliana OX=3702 GN=CYP81D11 PE=2 SV=1	PF00609//PF00067	Diacylglycerol kinase accessory domain//Cytochrome P450	GO:0004143//GO:0005506//GO:0016705//GO:0020037	diacylglycerol kinase activity//iron ion binding//oxidoreductase activity, acting on paired donors, with incorporation or reduction of molecular oxygen//heme binding	--	--	FALSE	0.36619	0.99998	UP	2.0915	0.0015022	UP	1.7099	0.0062537
Cluster-63567.35405	1269978988	XP_022740236.1	1012	6.4e-107	cytochrome P450 81D11-like [Durio zibethinus]	cytochrome P450 81D11-like [Durio zibethinus]	XM_022884501.1	XM_022884501	PREDICTED: Durio zibethinus cytochrome P450 81D11-like (LOC111292234), mRNA	--	--	--	W8JMU7	Cytochrome P450 81Q32 OS=Catharanthus roseus OX=4058 GN=CYP81Q32 PE=2 SV=1	PF00067	Cytochrome P450	GO:0016705//GO:0020037//GO:0005506	oxidoreductase activity, acting on paired donors, with incorporation or reduction of molecular oxygen//heme binding//iron ion binding	--	--	FALSE	0.019605	0.99998	DOWN	-0.67296	4.9703e-07	DOWN	-0.70907	7.6044e-05
Cluster-63567.26789	1269956686	XP_022728358.1	2018	1.5e-223	cytochrome P450 81D11-like [Durio zibethinus]	cytochrome P450 81D11-like [Durio zibethinus]	XM_022872623.1	XM_022872623	PREDICTED: Durio zibethinus cytochrome P450 81D11-like (LOC111283932), mRNA	--	--	--	W8JMU7	Cytochrome P450 81Q32 OS=Catharanthus roseus OX=4058 GN=CYP81Q32 PE=2 SV=1	PF00067	Cytochrome P450	GO:0005506//GO:0020037//GO:0016705	iron ion binding//heme binding//oxidoreductase activity, acting on paired donors, with incorporation or reduction of molecular oxygen	--	--	FALSE	-0.13564	0.99998	UP	0.95304	0.095373	UP	1.0702	0.019122
Cluster-63567.7406	1269920097	XP_022771921.1	750	4.3e-77	cytochrome P450 81D11-like [Durio zibethinus]	cytochrome P450 81D11-like [Durio zibethinus]	XM_022870090.1	XM_022870090	PREDICTED: Durio zibethinus cytochrome P450 81D11-like (LOC111282131), mRNA	--	--	--	W8JMU7	Cytochrome P450 81Q32 OS=Catharanthus roseus OX=4058 GN=CYP81Q32 PE=2 SV=1	PF00067	Cytochrome P450	GO:0020037//GO:0016705//GO:0005506	heme binding//oxidoreductase activity, acting on paired donors, with incorporation or reduction of molecular oxygen//iron ion binding	--	--	FALSE	1.1808	0.99998	UP	3.5965	0.064245	FALSE	2.4121	0.29665
Cluster-61511.0	1269906443	XP_022764622.1	2288	6.8e-255	cytochrome P450 714C2-like [Durio zibethinus]	cytochrome P450 714C2-like [Durio zibethinus]	XM_022908887.1	XM_022908887	PREDICTED: Durio zibethinus cytochrome P450 714C2-like (LOC111309886), mRNA	--	--	--	Q2QYH7	Cytochrome P450 714C2 OS=Oryza sativa subsp. japonica OX=39947 GN=CYP714C2 PE=2 SV=1	PF00067//PF07503	Cytochrome P450//HypF finger	GO:0016705//GO:0020037//GO:0005506//GO:0008270	oxidoreductase activity, acting on paired donors, with incorporation or reduction of molecular oxygen//heme binding//iron ion binding//zinc ion binding	--	--	FALSE	-0.64839	0.99998	UP	3.2325	0.0024541	UP	3.877	0.00028516
Cluster-63567.432	1269984301	XP_022743116.1	2312	1.1e-257	cytochrome P450 714C2-like [Durio zibethinus]	cytochrome P450 714C2-like [Durio zibethinus]	XM_022887381.1	XM_022887381	PREDICTED: Durio zibethinus cytochrome P450 714C2-like (LOC111294177), mRNA	K20661	CYP714A1	cytochrome P450 family 714 subfamily A polypeptide 1	Q2QYH7	Cytochrome P450 714C2 OS=Oryza sativa subsp. japonica OX=39947 GN=CYP714C2 PE=2 SV=1	PF00067//PF11956//PF00830	Cytochrome P450//Ankyrin-G binding motif of KCNQ2-3//Ribosomal L28 family	GO:0003735//GO:0005267//GO:0005506//GO:0016705//GO:0020037	structural constituent of ribosome//potassium channel activity//iron ion binding//oxidoreductase activity, acting on paired donors, with incorporation or reduction of molecular oxygen//heme binding	--	--	FALSE	-1.47	0.99998	UP	3.6865	0.00013275	UP	5.258	1.8471e-06
Cluster-63567.10918	1269886301	XP_022753894.1	1672	2e-183	cytochrome P450 714C2-like [Durio zibethinus]	cytochrome P450 714C2-like [Durio zibethinus]	XM_022898159.1	XM_022898159	PREDICTED: Durio zibethinus cytochrome P450 714C2-like (LOC111302226), mRNA	--	--	--	Q2QYH7	Cytochrome P450 714C2 OS=Oryza sativa subsp. japonica OX=39947 GN=CYP714C2 PE=2 SV=1	PF00067	Cytochrome P450	GO:0016705//GO:0020037//GO:0005506	oxidoreductase activity, acting on paired donors, with incorporation or reduction of molecular oxygen//heme binding//iron ion binding	--	--	FALSE	-0.0982	0.99998	UP	2.863	0.0012412	UP	2.9352	2.0701e-07
Cluster-63567.52972	1204920596	XP_021293178.1	782	3.9e-80	binding partner of ACD11 1 [Herrania umbratica]	binding partner of ACD11 1 [Herrania umbratica]	LT594789.1	LT594789	Theobroma cacao genome assembly, chromosome: II	--	--	--	Q9LFD5	Binding partner of ACD11 1 OS=Arabidopsis thaliana OX=3702 GN=BPA1 PE=1 SV=1	PF06397//PF00076//PF08777	Desulfoferrodoxin, N-terminal domain//RNA recognition motif. (a.k.a. RRM, RBD, or RNP domain)//RNA binding motif	GO:0003676//GO:0003723//GO:0005506	nucleic acid binding//RNA binding//iron ion binding	--	--	FALSE	0.0050616	0.99998	DOWN	-1.081	0.001862	DOWN	-1.1006	0.0015359
Cluster-63567.15104	1269979581	XP_022740548.1	1437	3.4e-156	cytochrome P450 CYP82D47-like [Durio zibethinus]	cytochrome P450 CYP82D47-like [Durio zibethinus]	XM_022884813.1	XM_022884813	PREDICTED: Durio zibethinus cytochrome P450 CYP82D47-like (LOC111292425), mRNA	--	--	--	O49396	Cytochrome P450 82C3 OS=Arabidopsis thaliana OX=3702 GN=CYP82C3 PE=2 SV=3	PF00067	Cytochrome P450	GO:0005506//GO:0016705//GO:0020037	iron ion binding//oxidoreductase activity, acting on paired donors, with incorporation or reduction of molecular oxygen//heme binding	--	--	FALSE	-0.519	0.99998	UP	1.9434	0.04669	UP	2.4337	0.0013156
Cluster-63567.35878	823227580	XP_012446591.1	2354	1.5e-262	PREDICTED: cytochrome P450 CYP82D47-like [Gossypium raimondii]	PREDICTED: cytochrome P450 CYP82D47-like [Gossypium raimondii]	XM_022913108.1	XM_022913108	PREDICTED: Durio zibethinus cytochrome P450 CYP82D47-like (LOC111312655), mRNA	--	--	--	O49858	Cytochrome P450 82A3 OS=Glycine max OX=3847 GN=CYP82A3 PE=2 SV=1	PF00067//PF04277	Cytochrome P450//Oxaloacetate decarboxylase, gamma chain	GO:0015081//GO:0020037//GO:0016705//GO:0005506//GO:0008948	sodium ion transmembrane transporter activity//heme binding//oxidoreductase activity, acting on paired donors, with incorporation or reduction of molecular oxygen//iron ion binding//oxaloacetate decarboxylase activity	--	--	FALSE	0.13426	0.99998	DOWN	-1.1006	0.0077712	DOWN	-1.2583	0.0093786
Cluster-63567.20196	1269885932	XP_022753702.1	2341	5.3e-261	cytochrome P450 CYP82D47-like [Durio zibethinus]	cytochrome P450 CYP82D47-like [Durio zibethinus]	XM_022897967.1	XM_022897967	PREDICTED: Durio zibethinus cytochrome P450 CYP82D47-like (LOC111302023), mRNA	--	--	--	O49858	Cytochrome P450 82A3 OS=Glycine max OX=3847 GN=CYP82A3 PE=2 SV=1	PF00067	Cytochrome P450	GO:0020037//GO:0016705//GO:0005506	heme binding//oxidoreductase activity, acting on paired donors, with incorporation or reduction of molecular oxygen//iron ion binding	--	--	FALSE	0.63808	0.99998	UP	5.5442	1.0958e-08	UP	4.8793	5.8094e-11
Cluster-50422.0	508708793	EOY00690.1	2236	8.3e-249	Cytochrome P450, family 71, subfamily B, polypeptide 36, putative [Theobroma cacao]	Cytochrome P450, family 71, subfamily B, polypeptide 36, putative [Theobroma cacao]	XM_022869970.1	XM_022869970	PREDICTED: Durio zibethinus cytochrome P450 71B37-like (LOC111282057), mRNA	--	--	--	Q9LIP4	Cytochrome P450 71B36 OS=Arabidopsis thaliana OX=3702 GN=CYP71B36 PE=3 SV=1	PF00067	Cytochrome P450	GO:0016705//GO:0020037//GO:0005506	oxidoreductase activity, acting on paired donors, with incorporation or reduction of molecular oxygen//heme binding//iron ion binding	--	--	FALSE	1.6918	0.99998	UP	4.0056	0.00047185	UP	2.2867	0.0595
Cluster-63567.21356	1269927074	XP_022775609.1	2078	1.5e-230	cytochrome P450 71B36-like [Durio zibethinus]	cytochrome P450 71B36-like [Durio zibethinus]	XM_022869970.1	XM_022869970	PREDICTED: Durio zibethinus cytochrome P450 71B37-like (LOC111282057), mRNA	--	--	--	Q9LIP3	Cytochrome P450 71B37 OS=Arabidopsis thaliana OX=3702 GN=CYP71B37 PE=3 SV=2	PF00067	Cytochrome P450	GO:0020037//GO:0016705//GO:0005506	heme binding//oxidoreductase activity, acting on paired donors, with incorporation or reduction of molecular oxygen//iron ion binding	--	--	FALSE	0.49416	0.99998	UP	2.2413	0.00030458	UP	1.7191	0.040463
Cluster-63567.35162	508777207	EOY24463.1	2275	2.5e-253	Cytochrome P450, family 706, subfamily A, polypeptide 4, putative [Theobroma cacao]	Cytochrome P450, family 706, subfamily A, polypeptide 4, putative [Theobroma cacao]	XM_018126374.1	XM_018126374	PREDICTED: Theobroma cacao 7-ethoxycoumarin O-deethylase (LOC18591725), mRNA	--	--	--	A0A4D6Q414	Flavonoid 3',5'-hydroxylase CYP75B138 OS=Crocosmia x crocosmiiflora OX=1053288 GN=CYP75B138 PE=1 SV=1	PF00067//PF00886	Cytochrome P450//Ribosomal protein S16	GO:0005506//GO:0016705//GO:0020037//GO:0003735	iron ion binding//oxidoreductase activity, acting on paired donors, with incorporation or reduction of molecular oxygen//heme binding//structural constituent of ribosome	--	--	FALSE	-0.0014563	0.99998	DOWN	-1.3883	2.839e-19	DOWN	-1.4031	4.2211e-19
Cluster-60753.0	1269869463	XP_022715989.1	1786	1.2e-196	cytochrome P450 71A1-like [Durio zibethinus]	cytochrome P450 71A1-like [Durio zibethinus]	LT594790.1	LT594790	Theobroma cacao genome assembly, chromosome: III	--	--	--	Q9LIP6	Cytochrome P450 71B34 OS=Arabidopsis thaliana OX=3702 GN=CYP71B34 PE=2 SV=1	PF00067	Cytochrome P450	GO:0020037//GO:0016705//GO:0005506	heme binding//oxidoreductase activity, acting on paired donors, with incorporation or reduction of molecular oxygen//iron ion binding	--	--	FALSE	-0.19006	0.99998	UP	6.9114	1.3635e-30	UP	7.1544	3.1469e-26
Cluster-57884.0	1269925762	XP_022774918.1	929	3e-97	cytochrome P450 CYP736A12-like [Durio zibethinus]	cytochrome P450 CYP736A12-like [Durio zibethinus]	XM_022919183.1	XM_022919183	PREDICTED: Durio zibethinus cytochrome P450 CYP736A12-like (LOC111316938), mRNA	K20562	CYP736A	biphenyl-4-hydroxylase	A0A068Q5V6	Cytochrome P450 71AU50 OS=Prunus mume OX=102107 GN=CYP71AU50 PE=2 SV=1	PF00067	Cytochrome P450	GO:0020037//GO:0016705//GO:0005506	heme binding//oxidoreductase activity, acting on paired donors, with incorporation or reduction of molecular oxygen//iron ion binding	--	--	FALSE	0.5984	0.99998	DOWN	-2.3882	2.4279e-05	DOWN	-3.0065	1.8373e-07
Cluster-42190.0	1063489521	XP_007033124.2	2218	8.3e-247	PREDICTED: cytochromesec metabo [Theobroma cacao]	PREDICTED: cytochromesec metabo [Theobroma cacao]	XM_007033062.2	XM_007033062	PREDICTED: Theobroma cacao cytochrome P450 71D9 (LOC18601954), mRNA	--	--	--	O48923	Cytochrome P450 71D10 OS=Glycine max OX=3847 GN=CYP71D10 PE=2 SV=1	PF00067	Cytochrome P450	GO:0005506//GO:0016705//GO:0020037	iron ion binding//oxidoreductase activity, acting on paired donors, with incorporation or reduction of molecular oxygen//heme binding	--	--	FALSE	-0.30101	0.99998	UP	3.76	0.049098	UP	4.0413	0.018103
Cluster-63567.38346	1269935129	XP_022716765.1	2027	1.3e-224	cytochrome P450 71D10-like [Durio zibethinus]	cytochrome P450 71D10-like [Durio zibethinus]	XM_022861030.1	XM_022861030	PREDICTED: Durio zibethinus cytochrome P450 71D10-like (LOC111275603), mRNA	--	--	--	O48923	Cytochrome P450 71D10 OS=Glycine max OX=3847 GN=CYP71D10 PE=2 SV=1	PF00067	Cytochrome P450	GO:0005506//GO:0020037//GO:0016705	iron ion binding//heme binding//oxidoreductase activity, acting on paired donors, with incorporation or reduction of molecular oxygen	--	--	FALSE	-0.23593	0.99998	UP	1.4034	0.10186	UP	1.6108	0.040402
Cluster-63567.36711	1063513150	XP_007020553.2	2108	8.5e-234	PREDICTED: cytochrome P450 71D10 [Theobroma cacao]	PREDICTED: cytochrome P450 71D10 [Theobroma cacao]	XM_007020492.2	XM_007020492	PREDICTED: Theobroma cacao cytochrome P450 71D10 (LOC18593322), mRNA	--	--	--	O48923	Cytochrome P450 71D10 OS=Glycine max OX=3847 GN=CYP71D10 PE=2 SV=1	PF02739//PF00067	5'-3' exonuclease, N-terminal resolvase-like domain//Cytochrome P450	GO:0005506//GO:0020037//GO:0016705//GO:0003677	iron ion binding//heme binding//oxidoreductase activity, acting on paired donors, with incorporation or reduction of molecular oxygen//DNA binding	--	--	FALSE	-0.41895	0.99998	UP	2.7727	5.7481e-05	UP	3.1775	1.0438e-05
Cluster-63567.4229	1063513216	XP_017979574.1	2091	4.9e-232	PREDICTED: cytochrome P450 71D9 [Theobroma cacao]	PREDICTED: cytochrome P450 71D9 [Theobroma cacao]	XM_022878387.1	XM_022878387	PREDICTED: Durio zibethinus premnaspirodiene oxygenase-like (LOC111287715), mRNA	--	--	--	O22307	Cytochrome P450 71D11 (Fragment) OS=Lotus japonicus OX=34305 GN=CYP71D11 PE=2 SV=1	PF00067	Cytochrome P450	GO:0005506//GO:0016705//GO:0020037	iron ion binding//oxidoreductase activity, acting on paired donors, with incorporation or reduction of molecular oxygen//heme binding	--	--	FALSE	0.88811	0.99998	UP	4.8973	0.0011188	UP	3.981	0.00016375
Cluster-63567.3737	1269881954	XP_022751611.1	1202	3.1e-129	cytochrome P450 71D9-like [Durio zibethinus]	cytochrome P450 71D9-like [Durio zibethinus]	XM_022895876.1	XM_022895876	PREDICTED: Durio zibethinus cytochrome P450 71D9-like (LOC111300237), mRNA	--	--	--	O81971	Cytochrome P450 71D9 OS=Glycine max OX=3847 GN=CYP71D9 PE=2 SV=1	PF00067	Cytochrome P450	GO:0005506//GO:0020037//GO:0016705	iron ion binding//heme binding//oxidoreductase activity, acting on paired donors, with incorporation or reduction of molecular oxygen	--	--	FALSE	-0.1289	0.99998	UP	1.1894	0.00035278	UP	1.3009	0.00017274
Cluster-56079.0	1269920685	XP_022772222.1	2215	1.9e-246	isoflavone 2'-hydroxylase-like [Durio zibethinus]	isoflavone 2'-hydroxylase-like [Durio zibethinus]	XM_022916487.1	XM_022916487	PREDICTED: Durio zibethinus isoflavone 2'-hydroxylase-like (LOC111314872), mRNA	--	--	--	W8JMU7	Cytochrome P450 81Q32 OS=Catharanthus roseus OX=4058 GN=CYP81Q32 PE=2 SV=1	PF00067	Cytochrome P450	GO:0020037//GO:0016705//GO:0005506	heme binding//oxidoreductase activity, acting on paired donors, with incorporation or reduction of molecular oxygen//iron ion binding	--	--	FALSE	0.43106	0.99998	UP	6.1954	2.202e-34	UP	5.7272	9.2619e-07
Cluster-63567.54125	1063520255	XP_017981279.1	2334	2.9e-260	PREDICTED: isoflavone 3'-hydroxylase [Theobroma cacao]	PREDICTED: isoflavone 3'-hydroxylase [Theobroma cacao]	XM_018125790.1	XM_018125790	PREDICTED: Theobroma cacao isoflavone 3'-hydroxylase (LOC18592019), mRNA	--	--	--	W8JMU7	Cytochrome P450 81Q32 OS=Catharanthus roseus OX=4058 GN=CYP81Q32 PE=2 SV=1	PF00067	Cytochrome P450	GO:0005506//GO:0020037//GO:0016705	iron ion binding//heme binding//oxidoreductase activity, acting on paired donors, with incorporation or reduction of molecular oxygen	--	--	FALSE	-0.12869	0.99998	UP	1.3063	0.020596	UP	1.416	0.00078425
Cluster-63567.35098	1269869647	XP_022717026.1	2187	7.2e-243	geraniol 8-hydroxylase-like isoform X1 [Durio zibethinus]	geraniol 8-hydroxylase-like isoform X1 [Durio zibethinus]	XM_022861291.1	XM_022861291	PREDICTED: Durio zibethinus geraniol 8-hydroxylase-like (LOC111275778), transcript variant X1, mRNA	--	--	--	D1MI46	Geraniol 8-hydroxylase OS=Swertia mussotii OX=137888 GN=CYP76B10 PE=1 SV=1	PF00067	Cytochrome P450	GO:0005506//GO:0016705//GO:0020037	iron ion binding//oxidoreductase activity, acting on paired donors, with incorporation or reduction of molecular oxygen//heme binding	--	--	FALSE	0.037632	0.99998	DOWN	-1.4249	1.0201e-07	DOWN	-1.4764	2.1202e-07
Cluster-54596.0	1269868658	XP_022772949.1	2262	7.2e-252	geraniol 8-hydroxylase-like [Durio zibethinus]	geraniol 8-hydroxylase-like [Durio zibethinus]	XM_022917214.1	XM_022917214	PREDICTED: Durio zibethinus geraniol 8-hydroxylase-like (LOC111315480), mRNA	--	--	--	D1MI46	Geraniol 8-hydroxylase OS=Swertia mussotii OX=137888 GN=CYP76B10 PE=1 SV=1	PF00067	Cytochrome P450	GO:0005506//GO:0020037//GO:0016705	iron ion binding//heme binding//oxidoreductase activity, acting on paired donors, with incorporation or reduction of molecular oxygen	--	--	FALSE	0.24822	0.99998	UP	1.9753	1.1899e-08	UP	1.7086	0.0015853
Cluster-63567.37113	1269959780	XP_022730000.1	1379	2.9e-149	trans-cinnamate 4-monooxygenase [Durio zibethinus]	trans-cinnamate 4-monooxygenase [Durio zibethinus]	XM_022874265.1	XM_022874265	PREDICTED: Durio zibethinus trans-cinnamate 4-monooxygenase (LOC111285045), mRNA	K00487	CYP73A	trans-cinnamate 4-monooxygenase	Q43054	Trans-cinnamate 4-monooxygenase OS=Populus kitakamiensis OX=34292 GN=CYP73A16 PE=2 SV=1	PF00067	Cytochrome P450	GO:0020037//GO:0016705//GO:0005506	heme binding//oxidoreductase activity, acting on paired donors, with incorporation or reduction of molecular oxygen//iron ion binding	--	--	FALSE	-0.045856	0.99998	UP	0.74963	0.00010628	UP	0.77719	0.0020145
Cluster-63567.55849	1269869313	XP_022777168.1	2436	5.1e-272	LOW QUALITY PROTEIN: flavonoid 3'-monooxygenase-like, partial [Durio zibethinus]	LOW QUALITY PROTEIN: flavonoid 3'-monooxygenase-like, partial [Durio zibethinus]	XM_022921433.1	XM_022921433	PREDICTED: Durio zibethinus flavonoid 3'-monooxygenase-like (LOC111318570), partial mRNA	K20770	CYP706B1	(+)-delta-cadinene 8-hydroxylase	A0A4D6Q415	Flavonoid 3'-monooxygenase CYP75B137 OS=Crocosmia x crocosmiiflora OX=1053288 GN=CYP75B137 PE=1 SV=1	PF00067	Cytochrome P450	GO:0005506//GO:0020037//GO:0016705	iron ion binding//heme binding//oxidoreductase activity, acting on paired donors, with incorporation or reduction of molecular oxygen	--	--	FALSE	-1.005	0.99998	UP	1.995	0.16704	UP	2.9653	0.0017397
Cluster-63567.50332	1344103654	PPD77831.1	394	6.8e-36	hypothetical protein GOBAR_DD25228 [Gossypium barbadense]	hypothetical protein GOBAR_DD25228 [Gossypium barbadense]	XM_022919650.1	XM_022919650	PREDICTED: Durio zibethinus cytochrome P450 84A1-like (LOC111317224), mRNA	K09755	CYP84A, F5H	ferulate-5-hydroxylase	Q42600	Cytochrome P450 84A1 OS=Arabidopsis thaliana OX=3702 GN=CYP84A1 PE=1 SV=1	PF04364//PF00067	DNA polymerase III chi subunit, HolC//Cytochrome P450	GO:0003677//GO:0003887//GO:0005506//GO:0016705//GO:0020037	DNA binding//DNA-directed DNA polymerase activity//iron ion binding//oxidoreductase activity, acting on paired donors, with incorporation or reduction of molecular oxygen//heme binding	--	--	FALSE	0.024747	0.99998	UP	2.2133	2.7245e-07	UP	2.18	3.8215e-05
Cluster-63567.58048	1063457701	XP_017985387.1	1843	2.6e-203	PREDICTED: cytochrome P450 71B36 [Theobroma cacao]	PREDICTED: cytochrome P450 71B36 [Theobroma cacao]	XM_018129898.1	XM_018129898	PREDICTED: Theobroma cacao cytochrome P450 71B36 (LOC18594612), mRNA	--	--	--	Q9LVD2	Cytochrome P450 71B10 OS=Arabidopsis thaliana OX=3702 GN=CYP71B10 PE=3 SV=1	PF00067//PF11789	Cytochrome P450//Zinc-finger of the MIZ type in Nse subunit	GO:0016705//GO:0020037//GO:0008270//GO:0005506	oxidoreductase activity, acting on paired donors, with incorporation or reduction of molecular oxygen//heme binding//zinc ion binding//iron ion binding	--	--	FALSE	-0.23071	0.99998	UP	3.7519	1.4797e-06	UP	3.9598	3.3751e-07
Cluster-63567.26931	1269882647	XP_022751964.1	1379	1.2e-149	extradiol ring-cleavage dioxygenase-like [Durio zibethinus]	extradiol ring-cleavage dioxygenase-like [Durio zibethinus]	XM_022896229.1	XM_022896229	PREDICTED: Durio zibethinus extradiol ring-cleavage dioxygenase-like (LOC111300603), mRNA	K15777	DOPA	4,5-DOPA dioxygenase extradiol	Q949R4	Extradiol ring-cleavage dioxygenase OS=Arabidopsis thaliana OX=3702 GN=LIGB PE=2 SV=1	PF02900	Catalytic LigB subunit of aromatic ring-opening dioxygenase	GO:0008198//GO:0016491	ferrous iron binding//oxidoreductase activity	--	--	FALSE	0.097972	0.99998	UP	1.215	4.0488e-05	UP	1.0983	2.4308e-05
Cluster-63567.15902	1269873622	XP_022736366.1	1165	1.7e-124	flavonoid 3'-monooxygenase-like [Durio zibethinus]	flavonoid 3'-monooxygenase-like [Durio zibethinus]	XM_022881990.1	XM_022881990	PREDICTED: Durio zibethinus flavonoid 3'-monooxygenase-like (LOC111290609), mRNA	K05280	E1.14.13.21	flavonoid 3'-monooxygenase	Q9SBQ9	Flavonoid 3'-monooxygenase OS=Petunia hybrida OX=4102 GN=CYP75B2 PE=2 SV=1	PF00067	Cytochrome P450	GO:0016705//GO:0020037//GO:0005506	oxidoreductase activity, acting on paired donors, with incorporation or reduction of molecular oxygen//heme binding//iron ion binding	--	--	FALSE	0.042606	0.99998	UP	1.1167	0.0175	UP	1.0628	0.032847
Cluster-63567.13032	1029073431	XP_016696946.1	842	1.1e-87	PREDICTED: cytochrome P450 84A1-like [Gossypium hirsutum]	PREDICTED: cytochrome P450 84A1-like [Gossypium hirsutum]	XM_022919650.1	XM_022919650	PREDICTED: Durio zibethinus cytochrome P450 84A1-like (LOC111317224), mRNA	K09755	CYP84A, F5H	ferulate-5-hydroxylase	Q42600	Cytochrome P450 84A1 OS=Arabidopsis thaliana OX=3702 GN=CYP84A1 PE=1 SV=1	PF00067	Cytochrome P450	GO:0016705//GO:0020037//GO:0005506	oxidoreductase activity, acting on paired donors, with incorporation or reduction of molecular oxygen//heme binding//iron ion binding	--	--	FALSE	0.13691	0.99998	UP	2.7707	2.1812e-09	UP	2.6304	1.6299e-05
Cluster-63567.50333	1269926650	XP_022775385.1	985	6.9e-104	cytochrome P450 84A1-like [Durio zibethinus]	cytochrome P450 84A1-like [Durio zibethinus]	XM_022919650.1	XM_022919650	PREDICTED: Durio zibethinus cytochrome P450 84A1-like (LOC111317224), mRNA	K09755	CYP84A, F5H	ferulate-5-hydroxylase	Q42600	Cytochrome P450 84A1 OS=Arabidopsis thaliana OX=3702 GN=CYP84A1 PE=1 SV=1	PF00067//PF05969//PF07201	Cytochrome P450//Photosystem II complex subunit Ycf12//HrpJ-like domain	GO:0005506//GO:0016705//GO:0020037	iron ion binding//oxidoreductase activity, acting on paired donors, with incorporation or reduction of molecular oxygen//heme binding	--	--	FALSE	0.36352	0.99998	UP	3.088	6.5827e-13	UP	2.7083	1.1084e-06
Cluster-63567.32571	1269892559	XP_022757123.1	1095	2.6e-116	cytochrome P450 704C1-like isoform X1 [Durio zibethinus]	cytochrome P450 704C1-like isoform X1 [Durio zibethinus]	XM_022901389.1	XM_022901389	PREDICTED: Durio zibethinus cytochrome P450 704C1-like (LOC111304640), transcript variant X2, mRNA	--	--	--	Q50EK3	Cytochrome P450 704C1 OS=Pinus taeda OX=3352 GN=CYP704C1 PE=2 SV=1	PF00067	Cytochrome P450	GO:0005506//GO:0016705//GO:0020037	iron ion binding//oxidoreductase activity, acting on paired donors, with incorporation or reduction of molecular oxygen//heme binding	--	--	FALSE	0.0097612	0.99998	DOWN	-1.1925	0.00013574	DOWN	-1.2136	0.0015081
Cluster-63567.42296	1137239567	OMP00539.1	514	9.8e-50	Cytochrome P450 [Corchorus olitorius]	Cytochrome P450 [Corchorus olitorius]	XM_027316682.1	XM_027316682	PREDICTED: Coffea eugenioides cytochrome P450 704C1-like (LOC113772123), mRNA	--	--	--	Q50EK3	Cytochrome P450 704C1 OS=Pinus taeda OX=3352 GN=CYP704C1 PE=2 SV=1	PF00067	Cytochrome P450	GO:0005506//GO:0016705//GO:0020037	iron ion binding//oxidoreductase activity, acting on paired donors, with incorporation or reduction of molecular oxygen//heme binding	--	--	FALSE	0.56145	0.99998	UP	2.7371	0.0002686	UP	2.1512	0.0044153
Cluster-63567.41877	1269897090	XP_022759520.1	1324	2.7e-143	cytochrome P450 704C1-like [Durio zibethinus]	cytochrome P450 704C1-like [Durio zibethinus]	XM_022903785.1	XM_022903785	PREDICTED: Durio zibethinus cytochrome P450 704C1-like (LOC111305916), mRNA	--	--	--	Q50EK3	Cytochrome P450 704C1 OS=Pinus taeda OX=3352 GN=CYP704C1 PE=2 SV=1	PF00067	Cytochrome P450	GO:0005506//GO:0016705//GO:0020037	iron ion binding//oxidoreductase activity, acting on paired donors, with incorporation or reduction of molecular oxygen//heme binding	--	--	FALSE	0.07683	0.99998	UP	2.8697	4.2761e-16	UP	2.779	2.3826e-14
Cluster-63567.6437	1269906960	XP_022764897.1	2456	2.3e-274	cytochrome P450 714A1-like [Durio zibethinus]	cytochrome P450 714A1-like [Durio zibethinus]	XM_022909162.1	XM_022909162	PREDICTED: Durio zibethinus cytochrome P450 714A1-like (LOC111310062), mRNA	K20661	CYP714A1	cytochrome P450 family 714 subfamily A polypeptide 1	Q93Z79	Cytochrome P450 714A1 OS=Arabidopsis thaliana OX=3702 GN=CYP714A1 PE=2 SV=1	PF00067//PF06387	Cytochrome P450//D1 dopamine receptor-interacting protein (calcyon)	GO:0016705//GO:0020037//GO:0005506//GO:0032051	oxidoreductase activity, acting on paired donors, with incorporation or reduction of molecular oxygen//heme binding//iron ion binding//clathrin light chain binding	--	--	FALSE	0.36929	0.99998	UP	4.9211	1.2526e-27	UP	4.5299	7.7642e-17
Cluster-63567.53766	1269915993	XP_022769750.1	2594	2.5e-290	cytochrome P450 78A9-like [Durio zibethinus]	cytochrome P450 78A9-like [Durio zibethinus]	XM_022903867.1	XM_022903867	PREDICTED: Durio zibethinus cytochrome P450 78A9-like (LOC111305980), mRNA	--	--	--	Q9SLP1	Cytochrome P450 78A9 OS=Arabidopsis thaliana OX=3702 GN=CYP78A9 PE=1 SV=1	PF00067	Cytochrome P450	GO:0016705//GO:0020037//GO:0005506	oxidoreductase activity, acting on paired donors, with incorporation or reduction of molecular oxygen//heme binding//iron ion binding	--	--	FALSE	0.36355	0.99998	DOWN	-1.2224	3.2427e-05	DOWN	-1.6024	1.7221e-06
Cluster-63567.44158	1269868745	XP_022773582.1	1573	6.9e-172	cytochrome P450 78A9-like [Durio zibethinus]	cytochrome P450 78A9-like [Durio zibethinus]	LT594790.1	LT594790	Theobroma cacao genome assembly, chromosome: III	--	--	--	Q9SLP1	Cytochrome P450 78A9 OS=Arabidopsis thaliana OX=3702 GN=CYP78A9 PE=1 SV=1	PF00067	Cytochrome P450	GO:0020037//GO:0016705//GO:0005506	heme binding//oxidoreductase activity, acting on paired donors, with incorporation or reduction of molecular oxygen//iron ion binding	--	--	FALSE	0.20356	0.99998	DOWN	-2.7497	0.00069206	DOWN	-2.9629	2.0866e-05
Cluster-63567.32265	1269995436	XP_022746510.1	517	2.9e-50	cytochrome P450 89A2-like [Durio zibethinus]	cytochrome P450 89A2-like [Durio zibethinus]	XM_022890774.1	XM_022890774	PREDICTED: Durio zibethinus cytochrome P450 89A2-like (LOC111296457), transcript variant X2, mRNA	--	--	--	Q42602	Cytochrome P450 89A2 OS=Arabidopsis thaliana OX=3702 GN=CYP89A2 PE=2 SV=2	PF00067	Cytochrome P450	GO:0016705//GO:0020037//GO:0005506	oxidoreductase activity, acting on paired donors, with incorporation or reduction of molecular oxygen//heme binding//iron ion binding	--	--	FALSE	0.10702	0.99998	UP	1.0396	0.00018992	UP	0.91997	0.031342
Cluster-63567.34336	1204901999	XP_021283182.1	795	2.7e-82	cytochrome P450 89A2-like [Herrania umbratica]	cytochrome P450 89A2-like [Herrania umbratica]	XM_022862911.1	XM_022862911	PREDICTED: Durio zibethinus cytochrome P450 89A2-like (LOC111276932), mRNA	--	--	--	Q42602	Cytochrome P450 89A2 OS=Arabidopsis thaliana OX=3702 GN=CYP89A2 PE=2 SV=2	PF00067	Cytochrome P450	GO:0005506//GO:0020037//GO:0016705	iron ion binding//heme binding//oxidoreductase activity, acting on paired donors, with incorporation or reduction of molecular oxygen	--	--	FALSE	-0.14787	0.99998	UP	0.57159	0.079429	UP	0.70253	0.0032195
Cluster-33602.1	1269984105	XP_022743007.1	1283	1e-138	cytochrome P450 89A2-like isoform X1 [Durio zibethinus]	cytochrome P450 89A2-like isoform X1 [Durio zibethinus]	XM_022887272.1	XM_022887272	PREDICTED: Durio zibethinus cytochrome P450 89A2-like (LOC111294099), transcript variant X1, mRNA	--	--	--	Q42602	Cytochrome P450 89A2 OS=Arabidopsis thaliana OX=3702 GN=CYP89A2 PE=2 SV=2	PF00067	Cytochrome P450	GO:0016705//GO:0020037//GO:0005506	oxidoreductase activity, acting on paired donors, with incorporation or reduction of molecular oxygen//heme binding//iron ion binding	--	--	FALSE	NA	NA	UP	5.3815	0.078878	UP	5.2239	0.098971
Cluster-63567.32824	1269984222	XP_022743071.1	2126	3.4e-236	cytochrome P450 89A2-like [Durio zibethinus]	cytochrome P450 89A2-like [Durio zibethinus]	XM_022887336.1	XM_022887336	PREDICTED: Durio zibethinus cytochrome P450 89A2-like (LOC111294149), mRNA	--	--	--	Q42602	Cytochrome P450 89A2 OS=Arabidopsis thaliana OX=3702 GN=CYP89A2 PE=2 SV=2	PF00067//PF00895	Cytochrome P450//ATP synthase protein 8	GO:0015078//GO:0005506//GO:0016705//GO:0020037	proton transmembrane transporter activity//iron ion binding//oxidoreductase activity, acting on paired donors, with incorporation or reduction of molecular oxygen//heme binding	--	--	FALSE	-0.16317	0.99998	DOWN	-1.6534	2.3098e-08	DOWN	-1.5028	3.3714e-05
Cluster-63567.20271	1269989866	XP_022746094.1	2166	1e-240	cytochrome P450 89A2-like isoform X1 [Durio zibethinus]	cytochrome P450 89A2-like isoform X1 [Durio zibethinus]	XM_022890359.1	XM_022890359	PREDICTED: Durio zibethinus cytochrome P450 89A2-like (LOC111296200), transcript variant X1, mRNA	--	--	--	Q42602	Cytochrome P450 89A2 OS=Arabidopsis thaliana OX=3702 GN=CYP89A2 PE=2 SV=2	PF00067	Cytochrome P450	GO:0016705//GO:0020037//GO:0005506	oxidoreductase activity, acting on paired donors, with incorporation or reduction of molecular oxygen//heme binding//iron ion binding	--	--	FALSE	0.31762	0.99998	UP	0.73864	0.038932	FALSE	0.40256	0.73237
Cluster-63567.37215	1269984222	XP_022743071.1	468	1.9e-44	cytochrome P450 89A2-like [Durio zibethinus]	cytochrome P450 89A2-like [Durio zibethinus]	XM_022887336.1	XM_022887336	PREDICTED: Durio zibethinus cytochrome P450 89A2-like (LOC111294149), mRNA	--	--	--	Q9SRQ1	Cytochrome P450 89A9 OS=Arabidopsis thaliana OX=3702 GN=CYP89A9 PE=2 SV=1	PF00067	Cytochrome P450	GO:0005506//GO:0016705//GO:0020037	iron ion binding//oxidoreductase activity, acting on paired donors, with incorporation or reduction of molecular oxygen//heme binding	--	--	FALSE	-0.060067	0.99998	DOWN	-1.5187	3.1289e-05	DOWN	-1.473	0.00016055
Cluster-33602.0	1269984105	XP_022743007.1	678	8.8e-69	cytochrome P450 89A2-like isoform X1 [Durio zibethinus]	cytochrome P450 89A2-like isoform X1 [Durio zibethinus]	XM_022887273.1	XM_022887273	PREDICTED: Durio zibethinus cytochrome P450 89A2-like (LOC111294099), transcript variant X2, mRNA	--	--	--	Q9SRQ1	Cytochrome P450 89A9 OS=Arabidopsis thaliana OX=3702 GN=CYP89A9 PE=2 SV=1	PF00067	Cytochrome P450	GO:0005506//GO:0016705//GO:0020037	iron ion binding//oxidoreductase activity, acting on paired donors, with incorporation or reduction of molecular oxygen//heme binding	--	--	FALSE	2.106	0.99998	UP	4.322	0.064537	FALSE	2.1769	0.51588
Cluster-63567.35193	1269877524	XP_022749337.1	688	3.6e-69	cytochrome P450 CYP72A219-like isoform X2 [Durio zibethinus]	cytochrome P450 CYP72A219-like isoform X2 [Durio zibethinus]	XM_022862329.1	XM_022862329	PREDICTED: Durio zibethinus cytochrome P450 CYP72A219-like (LOC111276579), mRNA	--	--	--	Q9LUC5	Cytochrome P450 72A15 OS=Arabidopsis thaliana OX=3702 GN=CYP72A15 PE=2 SV=1	PF00067	Cytochrome P450	GO:0005506//GO:0016705//GO:0020037	iron ion binding//oxidoreductase activity, acting on paired donors, with incorporation or reduction of molecular oxygen//heme binding	--	--	FALSE	0.19525	0.99998	DOWN	-0.79016	7.0757e-05	DOWN	-1.0043	0.0018484
Cluster-68004.0	1063492131	XP_017982530.1	2301	2e-256	PREDICTED: cytochrome P450 72A15 [Theobroma cacao]	PREDICTED: cytochrome P450 72A15 [Theobroma cacao]	XM_022873152.1	XM_022873152	PREDICTED: Durio zibethinus cytochrome P450 72A15-like (LOC111284492), mRNA	--	--	--	H2DH21	Cytochrome P450 CYP72A219 OS=Panax ginseng OX=4054 PE=2 SV=1	PF00067	Cytochrome P450	GO:0005506//GO:0016705//GO:0020037	iron ion binding//oxidoreductase activity, acting on paired donors, with incorporation or reduction of molecular oxygen//heme binding	--	--	FALSE	0.42965	0.99998	UP	3.8606	2.5389e-07	UP	3.4053	3.6386e-07
Cluster-63567.46855	1204917125	XP_021291330.1	1682	1.3e-184	cytochrome P450 CYP72A219-like [Herrania umbratica]	cytochrome P450 CYP72A219-like [Herrania umbratica]	XM_022905394.1	XM_022905394	PREDICTED: Durio zibethinus cytochrome P450 CYP72A219-like (LOC111307381), transcript variant X2, mRNA	--	--	--	H2DH21	Cytochrome P450 CYP72A219 OS=Panax ginseng OX=4054 PE=2 SV=1	PF06463//PF00067	Molybdenum Cofactor Synthesis C//Cytochrome P450	GO:0005506//GO:0051539//GO:0016705//GO:0020037	iron ion binding//4 iron, 4 sulfur cluster binding//oxidoreductase activity, acting on paired donors, with incorporation or reduction of molecular oxygen//heme binding	--	--	FALSE	-0.10318	0.99998	UP	0.86076	0.00088125	UP	0.95283	0.025989
Cluster-63567.37056	1269877522	XP_022749336.1	824	1.6e-85	cytochrome P450 CYP72A219-like isoform X1 [Durio zibethinus]	cytochrome P450 CYP72A219-like isoform X1 [Durio zibethinus]	XM_022893604.1	XM_022893604	PREDICTED: Durio zibethinus cytochrome P450 CYP72A219-like (LOC111298877), transcript variant X4, mRNA	--	--	--	H2DH21	Cytochrome P450 CYP72A219 OS=Panax ginseng OX=4054 PE=2 SV=1	PF00067//PF00649	Cytochrome P450//copper fist DNA binding domain	GO:0003700//GO:0003677//GO:0005507//GO:0020037//GO:0016705//GO:0005506	DNA-binding transcription factor activity//DNA binding//copper ion binding//heme binding//oxidoreductase activity, acting on paired donors, with incorporation or reduction of molecular oxygen//iron ion binding	--	--	FALSE	-0.10194	0.99998	UP	2.017	1.6968e-07	UP	2.0987	7.3469e-06
Cluster-63567.35704	1269937551	XP_022718064.1	1479	2.5e-161	cytochrome P450 CYP72A219-like [Durio zibethinus]	cytochrome P450 CYP72A219-like [Durio zibethinus]	XM_022862329.1	XM_022862329	PREDICTED: Durio zibethinus cytochrome P450 CYP72A219-like (LOC111276579), mRNA	--	--	--	H2DH21	Cytochrome P450 CYP72A219 OS=Panax ginseng OX=4054 PE=2 SV=1	PF00067	Cytochrome P450	GO:0016705//GO:0020037//GO:0005506	oxidoreductase activity, acting on paired donors, with incorporation or reduction of molecular oxygen//heme binding//iron ion binding	--	--	FALSE	-0.069818	0.99998	DOWN	-0.88678	0.000129	DOWN	-0.83225	0.0059008
Cluster-63567.35646	1269877528	XP_022749339.1	762	3.1e-78	cytochrome P450 CYP72A219-like isoform X4 [Durio zibethinus]	cytochrome P450 CYP72A219-like isoform X4 [Durio zibethinus]	XM_022862329.1	XM_022862329	PREDICTED: Durio zibethinus cytochrome P450 CYP72A219-like (LOC111276579), mRNA	--	--	--	H2DH21	Cytochrome P450 CYP72A219 OS=Panax ginseng OX=4054 PE=2 SV=1	PF00067	Cytochrome P450	GO:0005506//GO:0020037//GO:0016705	iron ion binding//heme binding//oxidoreductase activity, acting on paired donors, with incorporation or reduction of molecular oxygen	--	--	FALSE	-0.17976	0.99998	DOWN	-0.92211	0.030107	DOWN	-0.76129	0.11639
Cluster-63567.20069	1269973825	XP_022737474.1	1254	8.2e-135	cytochrome P450 CYP736A12-like [Durio zibethinus]	cytochrome P450 CYP736A12-like [Durio zibethinus]	XM_022881739.1	XM_022881739	PREDICTED: Durio zibethinus cytochrome P450 CYP736A12-like (LOC111290436), mRNA	--	--	--	H2DH18	Cytochrome P450 CYP736A12 OS=Panax ginseng OX=4054 PE=2 SV=1	PF00067	Cytochrome P450	GO:0016705//GO:0020037//GO:0005506	oxidoreductase activity, acting on paired donors, with incorporation or reduction of molecular oxygen//heme binding//iron ion binding	--	--	FALSE	0.027113	0.99998	DOWN	-1.1912	0.00084775	DOWN	-1.2389	0.0052066
Cluster-51221.0	1269909017	XP_022766017.1	2175	7.9e-242	3,9-dihydroxypterocarpan 6A-monooxygenase [Durio zibethinus]	3,9-dihydroxypterocarpan 6A-monooxygenase [Durio zibethinus]	XM_022910282.1	XM_022910282	PREDICTED: Durio zibethinus 3,9-dihydroxypterocarpan 6A-monooxygenase (LOC111310910), mRNA	K00512	CYP17A	steroid 17alpha-monooxygenase / 17alpha-hydroxyprogesterone deacetylase	Q42798	3,9-dihydroxypterocarpan 6A-monooxygenase OS=Glycine max OX=3847 GN=CYP93A1 PE=1 SV=1	PF07491//PF00067	Protein phosphatase inhibitor//Cytochrome P450	GO:0004865//GO:0005506//GO:0016705//GO:0020037	protein serine/threonine phosphatase inhibitor activity//iron ion binding//oxidoreductase activity, acting on paired donors, with incorporation or reduction of molecular oxygen//heme binding	--	--	FALSE	0.14082	0.99998	UP	4.5199	0.012301	UP	4.3658	0.020655
Cluster-63567.51341	1269924038	XP_022774000.1	247	1e-18	3-epi-6-deoxocathasterone 23-monooxygenase-like isoform X1 [Durio zibethinus]	3-epi-6-deoxocathasterone 23-monooxygenase-like isoform X1 [Durio zibethinus]	XM_022886073.1	XM_022886073	PREDICTED: Durio zibethinus 3-epi-6-deoxocathasterone 23-monooxygenase-like (LOC111293281), mRNA	K12637	CYP90C1, ROT3	3-epi-6-deoxocathasterone 23-monooxygenase	Q9M066	3-epi-6-deoxocathasterone 23-monooxygenase CYP90C1 OS=Arabidopsis thaliana OX=3702 GN=CYP90C1 PE=1 SV=3	PF00067	Cytochrome P450	GO:0005506//GO:0020037//GO:0016705	iron ion binding//heme binding//oxidoreductase activity, acting on paired donors, with incorporation or reduction of molecular oxygen	--	--	FALSE	-0.17486	0.99998	DOWN	-2.1848	0.033366	FALSE	-1.9909	0.49461
Cluster-44025.0	1050568827	XP_017605129.1	1231	1.3e-132	PREDICTED: 3-epi-6-deoxocathasterone 23-monooxygenase isoform X2 [Gossypium arboreum]	PREDICTED: 3-epi-6-deoxocathasterone 23-monooxygenase isoform X2 [Gossypium arboreum]	XM_018123186.1	XM_018123186	PREDICTED: Theobroma cacao 3-epi-6-deoxocathasterone 23-monooxygenase (LOC18596114), mRNA	K12638	CYP90D1	3-epi-6-deoxocathasterone 23-monooxygenase	Q94IA6	3-epi-6-deoxocathasterone 23-monooxygenase CYP90D1 OS=Arabidopsis thaliana OX=3702 GN=CYP90D1 PE=1 SV=1	PF00067	Cytochrome P450	GO:0016705//GO:0020037//GO:0005506	oxidoreductase activity, acting on paired donors, with incorporation or reduction of molecular oxygen//heme binding//iron ion binding	--	--	FALSE	2.2094	0.99998	UP	3.5835	0.028393	FALSE	1.4177	0.56935
Cluster-66123.0	1204886692	XP_021274873.1	1038	2.4e-110	LOW QUALITY PROTEIN: 2-methylbutanal oxime monooxygenase-like [Herrania umbratica]	LOW QUALITY PROTEIN: 2-methylbutanal oxime monooxygenase-like [Herrania umbratica]	XM_021419198.1	XM_021419198	PREDICTED: Herrania umbratica 2-methylbutanal oxime monooxygenase-like (LOC110409745), mRNA	--	--	--	O48958	4-hydroxyphenylacetaldehyde oxime monooxygenase OS=Sorghum bicolor OX=4558 GN=CYP71E1 PE=1 SV=1	PF00067	Cytochrome P450	GO:0005506//GO:0020037//GO:0016705	iron ion binding//heme binding//oxidoreductase activity, acting on paired donors, with incorporation or reduction of molecular oxygen	--	--	FALSE	-0.54814	0.99998	DOWN	-4.405	0.048884	FALSE	-3.8501	0.58805
Cluster-63567.11539	1269927076	XP_022775610.1	1999	2.2e-221	cytochrome P450 71B35-like [Durio zibethinus]	cytochrome P450 71B35-like [Durio zibethinus]	XM_022919875.1	XM_022919875	PREDICTED: Durio zibethinus cytochrome P450 71B35-like (LOC111317452), mRNA	--	--	--	Q9LIP5	Cytochrome P450 71B35 OS=Arabidopsis thaliana OX=3702 GN=CYP71B35 PE=2 SV=1	PF00067	Cytochrome P450	GO:0020037//GO:0016705//GO:0005506	heme binding//oxidoreductase activity, acting on paired donors, with incorporation or reduction of molecular oxygen//iron ion binding	--	--	FALSE	0.17292	0.99998	UP	0.86377	0.020031	FALSE	0.67055	0.21894
Cluster-55593.0	1269961767	XP_022731062.1	2534	2.3e-283	cytochrome P450 734A1-like [Durio zibethinus]	cytochrome P450 734A1-like [Durio zibethinus]	XM_022875327.1	XM_022875327	PREDICTED: Durio zibethinus cytochrome P450 734A1-like (LOC111285739), mRNA	K15639	CYP734A1, BAS1	PHYB activation tagged suppressor 1	O48786	Cytochrome P450 734A1 OS=Arabidopsis thaliana OX=3702 GN=CYP734A1 PE=2 SV=1	PF00067	Cytochrome P450	GO:0016705//GO:0020037//GO:0005506	oxidoreductase activity, acting on paired donors, with incorporation or reduction of molecular oxygen//heme binding//iron ion binding	--	--	FALSE	0.15804	0.99998	UP	5.4841	5.7362e-21	UP	5.3154	6.9389e-19
Cluster-63567.56883	508722813	EOY14710.1	1195	3.9e-128	Cytochrome P450, family 721, subfamily A, polypeptide 1, putative [Theobroma cacao]	Cytochrome P450, family 721, subfamily A, polypeptide 1, putative [Theobroma cacao]	XM_021429475.1	XM_021429475	PREDICTED: Herrania umbratica cytochrome P450 734A1 (LOC110417237), mRNA	--	--	--	O48786	Cytochrome P450 734A1 OS=Arabidopsis thaliana OX=3702 GN=CYP734A1 PE=2 SV=1	PF00067	Cytochrome P450	GO:0005506//GO:0020037//GO:0016705	iron ion binding//heme binding//oxidoreductase activity, acting on paired donors, with incorporation or reduction of molecular oxygen	--	--	FALSE	0.10811	0.99998	UP	1.87	1.3395e-05	UP	1.7466	5.2622e-05
Cluster-63567.59542	1204905697	XP_021285150.1	2029	8.2e-225	cytochrome P450 734A1 [Herrania umbratica]	cytochrome P450 734A1 [Herrania umbratica]	XM_022910766.1	XM_022910766	PREDICTED: Durio zibethinus cytochrome P450 734A1 (LOC111311388), mRNA	--	--	--	O48786	Cytochrome P450 734A1 OS=Arabidopsis thaliana OX=3702 GN=CYP734A1 PE=2 SV=1	PF00067	Cytochrome P450	GO:0016705//GO:0020037//GO:0005506	oxidoreductase activity, acting on paired donors, with incorporation or reduction of molecular oxygen//heme binding//iron ion binding	--	--	FALSE	-0.17848	0.99998	UP	1.8898	0.0017399	UP	2.0543	0.020285
Cluster-63567.28607	1269956367	XP_022728191.1	1628	3e-178	cytochrome P450 85A-like [Durio zibethinus]	cytochrome P450 85A-like [Durio zibethinus]	XM_022872456.1	XM_022872456	PREDICTED: Durio zibethinus cytochrome P450 85A-like (LOC111283830), mRNA	K09590	CYP85A1, BR6OX1	brassinosteroid-6-oxidase 1	Q69F95	Cytochrome P450 85A OS=Phaseolus vulgaris OX=3885 GN=BA13 PE=3 SV=2	PF06816//PF00067	NOTCH protein//Cytochrome P450	GO:0016705//GO:0020037//GO:0005506	oxidoreductase activity, acting on paired donors, with incorporation or reduction of molecular oxygen//heme binding//iron ion binding	--	--	FALSE	-0.076334	0.99998	DOWN	-0.67611	0.040994	DOWN	-0.61539	0.031399
Cluster-65987.0	1063467968	XP_007045811.2	465	3.9e-44	PREDICTED: cytochrome P450 85A [Theobroma cacao]	PREDICTED: cytochrome P450 85A [Theobroma cacao]	XM_022920023.1	XM_022920023	PREDICTED: Durio zibethinus cytochrome P450 85A1-like (LOC111317590), mRNA	K09590	CYP85A1, BR6OX1	brassinosteroid-6-oxidase 1	Q43147	Cytochrome P450 85A1 OS=Solanum lycopersicum OX=4081 GN=CYP85A1 PE=2 SV=1	PF00067	Cytochrome P450	GO:0016705//GO:0020037//GO:0005506	oxidoreductase activity, acting on paired donors, with incorporation or reduction of molecular oxygen//heme binding//iron ion binding	--	--	FALSE	0.14082	0.99998	UP	3.8021	0.16067	FALSE	3.6435	0.21801
Cluster-63567.42915	1269907159	XP_022765009.1	774	2.4e-79	cytochrome P450 90A1-like isoform X2 [Durio zibethinus]	cytochrome P450 90A1-like isoform X2 [Durio zibethinus]	XM_022909274.1	XM_022909274	PREDICTED: Durio zibethinus cytochrome P450 90A1-like (LOC111310123), transcript variant X2, mRNA	K09588	CYP90A1, CPD	cytochrome P450 family 90 subfamily A polypeptide 1	Q42569	Cytochrome P450 90A1 OS=Arabidopsis thaliana OX=3702 GN=CYP90A1 PE=2 SV=1	PF00067	Cytochrome P450	GO:0016705//GO:0020037//GO:0005506	oxidoreductase activity, acting on paired donors, with incorporation or reduction of molecular oxygen//heme binding//iron ion binding	--	--	FALSE	-0.071648	0.99998	DOWN	-0.82274	0.091131	DOWN	-0.77141	0.16445
Cluster-63567.42909	1204924663	XP_021295359.1	834	3.8e-86	cytochrome P450 90A1 [Herrania umbratica]	cytochrome P450 90A1 [Herrania umbratica]	XM_022909275.1	XM_022909275	PREDICTED: Durio zibethinus cytochrome P450 90A1-like (LOC111310123), transcript variant X3, mRNA	K09588	CYP90A1, CPD	cytochrome P450 family 90 subfamily A polypeptide 1	Q42569	Cytochrome P450 90A1 OS=Arabidopsis thaliana OX=3702 GN=CYP90A1 PE=2 SV=1	PF00067	Cytochrome P450	GO:0020037//GO:0016705//GO:0005506	heme binding//oxidoreductase activity, acting on paired donors, with incorporation or reduction of molecular oxygen//iron ion binding	--	--	FALSE	0.2722	0.99998	DOWN	-0.75613	0.15828	DOWN	-1.0531	0.14039
Cluster-55951.0	1269909167	XP_022766101.1	2161	4.1e-240	cytochrome P450 94C1-like [Durio zibethinus]	cytochrome P450 94C1-like [Durio zibethinus]	LT594792.1	LT594792	Theobroma cacao genome assembly, chromosome: V	--	--	--	Q9ZUX1	Cytochrome P450 94C1 OS=Arabidopsis thaliana OX=3702 GN=CYP94C1 PE=1 SV=1	PF00067	Cytochrome P450	GO:0005506//GO:0020037//GO:0016705	iron ion binding//heme binding//oxidoreductase activity, acting on paired donors, with incorporation or reduction of molecular oxygen	--	--	FALSE	-0.47877	0.99998	DOWN	-4.794	0.00010269	DOWN	-4.3348	0.0018157
Cluster-61835.0	1269909167	XP_022766101.1	2263	5.9e-252	cytochrome P450 94C1-like [Durio zibethinus]	cytochrome P450 94C1-like [Durio zibethinus]	LT594792.1	LT594792	Theobroma cacao genome assembly, chromosome: V	--	--	--	Q9ZUX1	Cytochrome P450 94C1 OS=Arabidopsis thaliana OX=3702 GN=CYP94C1 PE=1 SV=1	PF05932//PF00067	Tir chaperone protein (CesT) family//Cytochrome P450	GO:0005506//GO:0020037//GO:0016705	iron ion binding//heme binding//oxidoreductase activity, acting on paired donors, with incorporation or reduction of molecular oxygen	--	--	FALSE	-0.053697	0.99998	DOWN	-2.0466	0.0065472	DOWN	-1.997	0.068801
Cluster-64307.0	1269973841	XP_022737482.1	725	4.4e-74	cytokinin hydroxylase-like isoform X1 [Durio zibethinus]	cytokinin hydroxylase-like isoform X1 [Durio zibethinus]	LT594790.1	LT594790	Theobroma cacao genome assembly, chromosome: III	--	--	--	Q8LIF2	Cytochrome P450 734A5 OS=Oryza sativa subsp. japonica OX=39947 GN=CYP734A5 PE=2 SV=1	PF00067	Cytochrome P450	GO:0005506//GO:0020037//GO:0016705	iron ion binding//heme binding//oxidoreductase activity, acting on paired donors, with incorporation or reduction of molecular oxygen	--	--	FALSE	-0.05037	0.99998	DOWN	-2.1542	0.03975	DOWN	-2.0958	0.12625
Cluster-65543.1	508712311	EOY04208.1	1350	2.1e-146	Cytochrome P450, family 735, subfamily A, polypeptide 1 [Theobroma cacao]	Cytochrome P450, family 735, subfamily A, polypeptide 1 [Theobroma cacao]	XM_022914308.1	XM_022914308	PREDICTED: Durio zibethinus cytokinin hydroxylase-like (LOC111313638), transcript variant X1, mRNA	K10717	CYP735A	cytokinin trans-hydroxylase	Q9FF18	Cytokinin hydroxylase OS=Arabidopsis thaliana OX=3702 GN=CYP735A1 PE=1 SV=1	PF00067	Cytochrome P450	GO:0005506//GO:0016705//GO:0020037	iron ion binding//oxidoreductase activity, acting on paired donors, with incorporation or reduction of molecular oxygen//heme binding	--	--	DOWN	-4.6233	0.99998	DOWN	-5.4151	0.12987	FALSE	-0.80864	0.94918
Cluster-30028.0	1269868692	XP_022773186.1	633	1.9e-63	cytochrome P450 86A22-like [Durio zibethinus]	cytochrome P450 86A22-like [Durio zibethinus]	XM_022917451.1	XM_022917451	PREDICTED: Durio zibethinus cytochrome P450 86A22-like (LOC111315595), transcript variant X2, mRNA	K15398	CYP86A4S	fatty acid omega-hydroxylase	B3RFJ6	Cytochrome P450 86A22 OS=Petunia hybrida OX=4102 GN=CYP86A22 PE=1 SV=1	PF00067	Cytochrome P450	GO:0005506//GO:0016705//GO:0020037	iron ion binding//oxidoreductase activity, acting on paired donors, with incorporation or reduction of molecular oxygen//heme binding	--	--	FALSE	0.86216	0.99998	UP	5.072	0.0047552	UP	4.1875	0.020812
Cluster-63567.27356	1137245464	OMP04743.1	852	4.2e-88	Fatty acid hydroxylase [Corchorus olitorius]	Fatty acid hydroxylase [Corchorus olitorius]	LT594791.1	LT594791	Theobroma cacao genome assembly, chromosome: IV	K00227	SC5DL, ERG3	Delta7-sterol 5-desaturase	Q9ZT29	Delta(7)-sterol-C5(6)-desaturase OS=Nicotiana tabacum OX=4097 PE=2 SV=1	PF01506//PF04116	Hepatitis C virus non-structural 5a protein membrane anchor//Fatty acid hydroxylase superfamily	GO:0016491//GO:0004197//GO:0005506//GO:0017111//GO:0004252//GO:0003968	oxidoreductase activity//cysteine-type endopeptidase activity//iron ion binding//nucleoside-triphosphatase activity//serine-type endopeptidase activity//RNA-directed 5'-3' RNA polymerase activity	--	--	FALSE	-0.16106	0.99998	DOWN	-0.81614	0.0047196	DOWN	-0.6699	0.047395
Cluster-63567.29955	1063517324	XP_007020907.2	1469	5.6e-160	PREDICTED: fatty acid desaturase 4, chloroplastic [Theobroma cacao]	PREDICTED: fatty acid desaturase 4, chloroplastic [Theobroma cacao]	LT594794.1	LT594794	Theobroma cacao genome assembly, chromosome: VII	K20417	FAD4	palmitoyl-	Q9SZ42	Fatty acid desaturase 4, chloroplastic OS=Arabidopsis thaliana OX=3702 GN=FAD4 PE=1 SV=1	PF04116	Fatty acid hydroxylase superfamily	GO:0005506//GO:0016491	iron ion binding//oxidoreductase activity	--	--	FALSE	-0.029757	0.99998	DOWN	-1.5114	0.00074061	DOWN	-1.4931	0.0043132
Cluster-63567.45506	1269955957	XP_022727971.1	2267	1.9e-252	fatty acid hydroperoxide lyase, chloroplastic-like [Durio zibethinus]	fatty acid hydroperoxide lyase, chloroplastic-like [Durio zibethinus]	XM_022872236.1	XM_022872236	PREDICTED: Durio zibethinus fatty acid hydroperoxide lyase, chloroplastic-like (LOC111283662), mRNA	K10528	HPL	hydroperoxide lyase	K4CF70	Fatty acid hydroperoxide lyase, chloroplastic OS=Solanum lycopersicum OX=4081 GN=HPL PE=1 SV=1	PF00067	Cytochrome P450	GO:0005506//GO:0016705//GO:0020037	iron ion binding//oxidoreductase activity, acting on paired donors, with incorporation or reduction of molecular oxygen//heme binding	--	--	FALSE	0.31884	0.99998	DOWN	-0.74298	0.0032379	DOWN	-1.0821	0.043737
Cluster-63567.4424	1204881115	XP_021291128.1	2608	6.8e-292	cytochrome P450 86A22 [Herrania umbratica]	cytochrome P450 86A22 [Herrania umbratica]	XM_022864764.1	XM_022864764	PREDICTED: Durio zibethinus cytochrome P450 86A22-like (LOC111278197), mRNA	K15398	CYP86A4S	fatty acid omega-hydroxylase	B3RFJ6	Cytochrome P450 86A22 OS=Petunia hybrida OX=4102 GN=CYP86A22 PE=1 SV=1	PF00067	Cytochrome P450	GO:0020037//GO:0016705//GO:0005506	heme binding//oxidoreductase activity, acting on paired donors, with incorporation or reduction of molecular oxygen//iron ion binding	--	--	FALSE	0.7556	0.99998	UP	6.4011	1.1652e-16	UP	5.6279	3.1585e-26
Cluster-63567.21429	1269954762	XP_022727338.1	1269	1.3e-136	cytochrome P450 CYP749A22-like isoform X3 [Durio zibethinus]	cytochrome P450 CYP749A22-like isoform X3 [Durio zibethinus]	XM_022871603.1	XM_022871603	PREDICTED: Durio zibethinus cytochrome P450 CYP749A22-like (LOC111283168), transcript variant X3, mRNA	K15639	CYP734A1, BAS1	PHYB activation tagged suppressor 1	H2DH17	Cytochrome P450 CYP749A22 OS=Panax ginseng OX=4054 PE=2 SV=1	PF00067	Cytochrome P450	GO:0016705//GO:0020037//GO:0005506	oxidoreductase activity, acting on paired donors, with incorporation or reduction of molecular oxygen//heme binding//iron ion binding	--	--	FALSE	0.27814	0.99998	UP	1.7819	0.00028685	UP	1.4778	0.0069032
Cluster-63567.52327	1028983503	XP_016722852.1	1308	4.1e-141	PREDICTED: methylsterol monooxygenase 2-2-like isoform X1 [Gossypium hirsutum]	PREDICTED: methylsterol monooxygenase 2-2-like isoform X1 [Gossypium hirsutum]	XM_022900080.1	XM_022900080	PREDICTED: Durio zibethinus methylsterol monooxygenase 2-2 (LOC111303661), transcript variant X1, mRNA	K14424	SMO2	4-alpha-methyl-delta7-sterol-4alpha-methyl oxidase	Q8VWZ8	Methylsterol monooxygenase 2-2 OS=Arabidopsis thaliana OX=3702 GN=SMO2-2 PE=2 SV=1	PF04116	Fatty acid hydroxylase superfamily	GO:0005506//GO:0016491	iron ion binding//oxidoreductase activity	KOG0873	C-4 sterol methyl oxidase	FALSE	0.020344	0.99998	DOWN	-0.52602	0.14579	DOWN	-0.56183	0.07218
Cluster-63567.33837	1269897919	XP_022759984.1	1340	4.6e-145	methylsterol monooxygenase 1-1-like [Durio zibethinus]	methylsterol monooxygenase 1-1-like [Durio zibethinus]	XM_022904249.1	XM_022904249	PREDICTED: Durio zibethinus methylsterol monooxygenase 1-1-like (LOC111306357), mRNA	K14423	SMO1	4,4-dimethyl-9beta,19-cyclopropylsterol-4alpha-methyl oxidase	Q1EC69	Methylsterol monooxygenase 1-2 OS=Arabidopsis thaliana OX=3702 GN=SMO1-2 PE=2 SV=1	PF04116	Fatty acid hydroxylase superfamily	GO:0005506//GO:0016491	iron ion binding//oxidoreductase activity	KOG0873	C-4 sterol methyl oxidase	FALSE	0.0058286	0.99998	DOWN	-0.96222	0.16036	DOWN	-0.97711	0.087931
Cluster-63567.25610	1269882655	XP_022751966.1	518	9.7e-50	probable 3-beta-hydroxysteroid-Delta(8),Delta(7)-isomerase [Durio zibethinus]	probable 3-beta-hydroxysteroid-Delta(8),Delta(7)-isomerase [Durio zibethinus]	XM_022896231.1	XM_022896231	PREDICTED: Durio zibethinus probable 3-beta-hydroxysteroid-Delta(8),Delta(7)-isomerase (LOC111300606), mRNA	K01824	EBP	cholestenol Delta-isomerase	Q9FTZ2	Probable 3-beta-hydroxysteroid-Delta(8),Delta(7)-isomerase OS=Oryza sativa subsp. japonica OX=39947 GN=Os01g0103600 PE=2 SV=1	PF11575//PF05241	FhuF 2Fe-2S C-terminal domain//EXPERA (EXPanded EBP superfamily)	GO:0047750//GO:0051537	cholestenol delta-isomerase activity//2 iron, 2 sulfur cluster binding	--	--	FALSE	0.11132	0.99998	UP	0.83941	0.0011151	UP	0.71007	0.0010881
Cluster-63567.45229	1269918771	XP_022771227.1	2160	6e-240	cytochrome P450 94A2-like [Durio zibethinus]	cytochrome P450 94A2-like [Durio zibethinus]	XM_022915491.1	XM_022915491	PREDICTED: Durio zibethinus cytochrome P450 94A1-like (LOC111314293), mRNA	--	--	--	P98188	Cytochrome P450 94A2 OS=Vicia sativa OX=3908 GN=CYP94A2 PE=2 SV=1	PF13580//PF00067//PF00352	SIS domain//Cytochrome P450//Transcription factor TFIID (or TATA-binding protein, TBP)	GO:0020037//GO:0016705//GO:0005506//GO:0097367//GO:0003677	heme binding//oxidoreductase activity, acting on paired donors, with incorporation or reduction of molecular oxygen//iron ion binding//carbohydrate derivative binding//DNA binding	--	--	FALSE	-0.40325	0.99998	UP	3.1333	7.9672e-15	UP	3.5171	2.4794e-29
Cluster-65325.0	1269980336	XP_022740963.1	2441	1.4e-272	cytochrome P450 94B3-like [Durio zibethinus]	cytochrome P450 94B3-like [Durio zibethinus]	XM_022917911.1	XM_022917911	PREDICTED: Durio zibethinus cytochrome P450 94B3-like (LOC111315893), mRNA	K20665	CYP94B	jasmonoyl-isoleucine 12-hydroxylase	Q9SMP5	Cytochrome P450 94B3 OS=Arabidopsis thaliana OX=3702 GN=CYP94B3 PE=1 SV=1	PF00067	Cytochrome P450	GO:0020037//GO:0016705//GO:0005506	heme binding//oxidoreductase activity, acting on paired donors, with incorporation or reduction of molecular oxygen//iron ion binding	--	--	FALSE	-1.4243	0.99998	UP	2.1403	0.017037	UP	3.561	2.1322e-09
Cluster-61352.0	1269996844	XP_022747267.1	2109	4.1e-234	cytochrome P450 76A2-like [Durio zibethinus]	cytochrome P450 76A2-like [Durio zibethinus]	XM_022891532.1	XM_022891532	PREDICTED: Durio zibethinus cytochrome P450 76A2-like (LOC111297009), mRNA	K20618	CYP76A	cytochrome P450 family 76 subfamily A	P37122	Cytochrome P450 76A2 OS=Solanum melongena OX=4111 GN=CYP76A2 PE=2 SV=1	PF00067	Cytochrome P450	GO:0016705//GO:0020037//GO:0005506	oxidoreductase activity, acting on paired donors, with incorporation or reduction of molecular oxygen//heme binding//iron ion binding	--	--	FALSE	0.52957	0.99998	UP	4.0545	3.8978e-14	UP	3.5146	1.7397e-14
Cluster-61087.0	508727297	EOY19194.1	2338	1.1e-260	Cytochrome P450 77A3 [Theobroma cacao]	Cytochrome P450 77A3 [Theobroma cacao]	XM_022888271.1	XM_022888271	PREDICTED: Durio zibethinus cytochrome P450 77A3-like (LOC111294965), mRNA	--	--	--	O48928	Cytochrome P450 77A3 OS=Glycine max OX=3847 GN=CYP77A3 PE=2 SV=1	PF00067	Cytochrome P450	GO:0005506//GO:0016705//GO:0020037	iron ion binding//oxidoreductase activity, acting on paired donors, with incorporation or reduction of molecular oxygen//heme binding	--	--	FALSE	-0.33019	0.99998	UP	1.6467	0.024085	UP	1.9596	0.0057848
Cluster-55915.0	1269942313	XP_022720605.1	2250	1.8e-250	cytochrome P450 77A2-like [Durio zibethinus]	cytochrome P450 77A2-like [Durio zibethinus]	XM_022864870.1	XM_022864870	PREDICTED: Durio zibethinus cytochrome P450 77A2-like (LOC111278262), mRNA	--	--	--	Q9LZ31	Cytochrome P450 77A4 OS=Arabidopsis thaliana OX=3702 GN=CYP77A4 PE=2 SV=1	PF09905//PF00067	DNA-binding protein VF530//Cytochrome P450	GO:0005506//GO:0020037//GO:0016705//GO:0003677	iron ion binding//heme binding//oxidoreductase activity, acting on paired donors, with incorporation or reduction of molecular oxygen//DNA binding	--	--	FALSE	0.47168	0.99998	UP	8.2574	4.9184e-18	UP	7.7015	7.0044e-19
Cluster-63567.25401	1269967758	XP_022734247.1	2285	1.6e-254	LOW QUALITY PROTEIN: cytochrome P450 78A5-like [Durio zibethinus]	LOW QUALITY PROTEIN: cytochrome P450 78A5-like [Durio zibethinus]	XM_007045771.2	XM_007045771	PREDICTED: Theobroma cacao cytochrome P450 78A5 (LOC18610234), mRNA	--	--	--	Q9LMX7	Cytochrome P450 78A5 OS=Arabidopsis thaliana OX=3702 GN=CYP78A5 PE=2 SV=1	PF00067	Cytochrome P450	GO:0020037//GO:0016705//GO:0005506	heme binding//oxidoreductase activity, acting on paired donors, with incorporation or reduction of molecular oxygen//iron ion binding	--	--	FALSE	0.19775	0.99998	DOWN	-3.6144	1.0309e-27	DOWN	-3.8251	2.0085e-22
Cluster-63567.7408	1269952199	XP_022725965.1	925	5.2e-97	cytochrome P450 81D1-like [Durio zibethinus]	cytochrome P450 81D1-like [Durio zibethinus]	LT594791.1	LT594791	Theobroma cacao genome assembly, chromosome: IV	--	--	--	W8JMU7	Cytochrome P450 81Q32 OS=Catharanthus roseus OX=4058 GN=CYP81Q32 PE=2 SV=1	PF00067	Cytochrome P450	GO:0005506//GO:0020037//GO:0016705	iron ion binding//heme binding//oxidoreductase activity, acting on paired donors, with incorporation or reduction of molecular oxygen	--	--	FALSE	0.20278	0.99998	UP	1.7625	7.3217e-05	UP	1.5436	0.00051306
Cluster-63567.2260	508722732	EOY14629.1	1446	3.5e-157	Cytochrome P450 82A3, putative [Theobroma cacao]	Cytochrome P450 82A3, putative [Theobroma cacao]	LT594795.1	LT594795	Theobroma cacao genome assembly, chromosome: VIII	--	--	--	O49858	Cytochrome P450 82A3 OS=Glycine max OX=3847 GN=CYP82A3 PE=2 SV=1	PF02023//PF00067	SCAN domain//Cytochrome P450	GO:0003700//GO:0020037//GO:0016705//GO:0005506	DNA-binding transcription factor activity//heme binding//oxidoreductase activity, acting on paired donors, with incorporation or reduction of molecular oxygen//iron ion binding	--	--	FALSE	0.30557	0.99998	UP	2.7525	2.6925e-08	UP	2.4193	0.00012476
Cluster-64148.0	1269909911	XP_022766517.1	1933	9.7e-214	cytochrome P450 83B1-like [Durio zibethinus]	cytochrome P450 83B1-like [Durio zibethinus]	LT594795.1	LT594795	Theobroma cacao genome assembly, chromosome: VIII	--	--	--	O65782	Cytochrome P450 83B1 OS=Arabidopsis thaliana OX=3702 GN=CYP83B1 PE=1 SV=1	PF00067	Cytochrome P450	GO:0005506//GO:0020037//GO:0016705	iron ion binding//heme binding//oxidoreductase activity, acting on paired donors, with incorporation or reduction of molecular oxygen	--	--	FALSE	0.13587	0.99998	UP	1.5901	0.020625	UP	1.4571	0.015877
Cluster-50341.0	1204878741	XP_021278869.1	1066	1.6e-113	beta-amyrin 11-oxidase-like [Herrania umbratica]	beta-amyrin 11-oxidase-like [Herrania umbratica]	XM_022882278.1	XM_022882278	PREDICTED: Durio zibethinus beta-amyrin 11-oxidase-like (LOC111290800), mRNA	K04123	KAO	ent-kaurenoic acid hydroxylase	B5BSX1	Beta-amyrin 11-oxidase OS=Glycyrrhiza uralensis OX=74613 GN=CYP88D6 PE=1 SV=1	PF00067	Cytochrome P450	GO:0005506//GO:0016705//GO:0020037	iron ion binding//oxidoreductase activity, acting on paired donors, with incorporation or reduction of molecular oxygen//heme binding	--	--	FALSE	3.107	0.99998	UP	5.6724	0.0048475	FALSE	2.5844	0.25921
Cluster-63567.8106	1269943124	XP_022721062.1	2098	7.8e-233	beta-amyrin 28-oxidase-like [Durio zibethinus]	beta-amyrin 28-oxidase-like [Durio zibethinus]	XM_022868093.1	XM_022868093	PREDICTED: Durio zibethinus beta-amyrin 28-oxidase-like (LOC111280689), mRNA	K20667	CYP716A	beta-amyrin 28-monooxygenase	Q2MJ20	Beta-amyrin 28-monooxygenase OS=Medicago truncatula OX=3880 GN=CYP716A12 PE=1 SV=1	PF00067//PF01991	Cytochrome P450//ATP synthase (E/31 kDa) subunit	GO:0046961//GO:0020037//GO:0016705//GO:0005506	proton-transporting ATPase activity, rotational mechanism//heme binding//oxidoreductase activity, acting on paired donors, with incorporation or reduction of molecular oxygen//iron ion binding	--	--	FALSE	-0.12435	0.99998	UP	1.4661	0.087921	UP	1.5628	0.014808
Cluster-63567.5049	1063476292	XP_017972737.1	1826	2.7e-201	PREDICTED: beta-amyrin 11-oxidase [Theobroma cacao]	PREDICTED: beta-amyrin 11-oxidase [Theobroma cacao]	XM_018117248.1	XM_018117248	PREDICTED: Theobroma cacao beta-amyrin 11-oxidase (LOC18606079), mRNA	K04123	KAO	ent-kaurenoic acid hydroxylase	B5BSX1	Beta-amyrin 11-oxidase OS=Glycyrrhiza uralensis OX=74613 GN=CYP88D6 PE=1 SV=1	PF00067//PF08103//PF06399	Cytochrome P450//Uperin family//GTP cyclohydrolase I feedback regulatory protein (GFRP)	GO:0020037//GO:0016705//GO:0005506	heme binding//oxidoreductase activity, acting on paired donors, with incorporation or reduction of molecular oxygen//iron ion binding	--	--	FALSE	-0.25911	0.99998	UP	1.8295	8.4236e-07	UP	2.0688	6.311e-09
Cluster-62212.0	1344079548	XP_023923745.1	1932	1.3e-213	cytochrome P450 90A1-like [Quercus suber]	cytochrome P450 90A1-like [Quercus suber]	XM_022886069.1	XM_022886069	PREDICTED: Durio zibethinus abscisic acid 8'-hydroxylase 3-like (LOC111293275), mRNA	--	--	--	O81077	Abscisic acid 8'-hydroxylase 2 OS=Arabidopsis thaliana OX=3702 GN=CYP707A2 PE=2 SV=1	PF00067	Cytochrome P450	GO:0016705//GO:0020037//GO:0005506	oxidoreductase activity, acting on paired donors, with incorporation or reduction of molecular oxygen//heme binding//iron ion binding	--	--	FALSE	0.034991	0.99998	DOWN	-1.682	0.029616	DOWN	-1.7287	0.020447
Cluster-63567.3096	1204878521	XP_021277736.1	1597	1.4e-174	abscisic acid 8'-hydroxylase 4 isoform X2 [Herrania umbratica]	abscisic acid 8'-hydroxylase 4 isoform X2 [Herrania umbratica]	XM_022870270.1	XM_022870270	PREDICTED: Durio zibethinus abscisic acid 8'-hydroxylase 4-like (LOC111282262), mRNA	K09843	E1.14.13.93	(+)-abscisic acid 8'-hydroxylase	Q9LJK2	Abscisic acid 8'-hydroxylase 4 OS=Arabidopsis thaliana OX=3702 GN=CYP707A4 PE=2 SV=2	PF00067	Cytochrome P450	GO:0005506//GO:0016705//GO:0020037	iron ion binding//oxidoreductase activity, acting on paired donors, with incorporation or reduction of molecular oxygen//heme binding	--	--	FALSE	0.12612	0.99998	DOWN	-1.9022	5.413e-09	DOWN	-2.0412	1.0889e-06
Cluster-63567.52754	1269920627	XP_022772190.1	1466	2e-159	abscisic acid 8'-hydroxylase 4-like isoform X1 [Durio zibethinus]	abscisic acid 8'-hydroxylase 4-like isoform X1 [Durio zibethinus]	XM_022916456.1	XM_022916456	PREDICTED: Durio zibethinus abscisic acid 8'-hydroxylase 4-like (LOC111314846), transcript variant X2, mRNA	K09843	E1.14.13.93	(+)-abscisic acid 8'-hydroxylase	A9QNE7	Abscisic acid 8'-hydroxylase CYP707A1 OS=Solanum lycopersicum OX=4081 GN=CYP707A1 PE=2 SV=1	PF00067//PF08054	Cytochrome P450//Leucine operon leader peptide	GO:0005506//GO:0016705//GO:0020037	iron ion binding//oxidoreductase activity, acting on paired donors, with incorporation or reduction of molecular oxygen//heme binding	--	--	FALSE	0.17335	0.99998	DOWN	-2.389	0.016139	DOWN	-2.5699	0.016135
Cluster-51831.0	1204878593	XP_021278099.1	2157	1e-239	abscisic acid 8'-hydroxylase 1-like [Herrania umbratica]	abscisic acid 8'-hydroxylase 1-like [Herrania umbratica]	XM_022860905.1	XM_022860905	PREDICTED: Durio zibethinus abscisic acid 8'-hydroxylase 1 (LOC111275534), mRNA	K09843	E1.14.13.93	(+)-abscisic acid 8'-hydroxylase	K4CI52	Abscisic acid 8'-hydroxylase CYP707A2 OS=Solanum lycopersicum OX=4081 GN=CYP707A2 PE=2 SV=1	PF00223//PF00067	Photosystem I psaA/psaB protein//Cytochrome P450	GO:0020037//GO:0016705//GO:0005506	heme binding//oxidoreductase activity, acting on paired donors, with incorporation or reduction of molecular oxygen//iron ion binding	--	--	FALSE	0.30884	0.99998	UP	2.7774	9.3311e-05	UP	2.4378	0.0065491
Cluster-62924.0	508701813	EOX93709.1	3126	0	Glutamate receptor 1.1, putative [Theobroma cacao]	Glutamate receptor 1.1, putative [Theobroma cacao]	XM_021419120.1	XM_021419120	PREDICTED: Herrania umbratica glutamate receptor 1.2-like (LOC110409682), mRNA	K05387	GRIP	glutamate receptor, ionotropic, plant	Q9LV72	Glutamate receptor 1.2 OS=Arabidopsis thaliana OX=3702 GN=GLR1.2 PE=2 SV=1	PF00584//PF10613//PF00060//PF11540//PF10660	SecE/Sec61-gamma subunits of protein translocation complex//Ligated ion channel L-glutamate- and glycine-binding site//Ligand-gated ion channel//Cytoplasmic dynein 1 intermediate chain 2//Iron-containing outer mitochondrial membrane protein N-terminus	GO:0051537//GO:0004970//GO:0015276	2 iron, 2 sulfur cluster binding//ionotropic glutamate receptor activity//ligand-gated ion channel activity	--	--	FALSE	-0.11362	0.99998	UP	2.0251	0.15239	UP	2.1083	0.14147
Cluster-63567.23853	508713792	EOY05689.1	650	2.6e-65	2Fe-2S ferredoxin-like superfamily protein, partial [Theobroma cacao]	2Fe-2S ferredoxin-like superfamily protein, partial [Theobroma cacao]	XM_007034701.2	XM_007034701	PREDICTED: Theobroma cacao ferredoxin-1 (LOC18602992), mRNA	K02639	petF	ferredoxin	O23344	Ferredoxin C 1, chloroplastic OS=Arabidopsis thaliana OX=3702 GN=FDC1 PE=1 SV=1	PF00111	2Fe-2S iron-sulfur cluster binding domain	GO:0009055//GO:0051536	electron transfer activity//iron-sulfur cluster binding	--	--	FALSE	0.14582	0.99998	DOWN	-1.1659	0.0027825	DOWN	-1.3287	0.0034039
Cluster-63567.53522	1063480811	XP_007039531.2	605	8.3e-60	PREDICTED: ferredoxin-1 [Theobroma cacao]	PREDICTED: ferredoxin-1 [Theobroma cacao]	XM_022901768.1	XM_022901768	PREDICTED: Durio zibethinus ferredoxin-2-like (LOC111304799), transcript variant X3, mRNA	K02639	petF	ferredoxin	Q9C7Y4	Ferredoxin C 2, chloroplastic OS=Arabidopsis thaliana OX=3702 GN=FDC2 PE=2 SV=1	PF13085//PF00111	2Fe-2S iron-sulfur cluster binding domain//2Fe-2S iron-sulfur cluster binding domain	GO:0051536//GO:0009055	iron-sulfur cluster binding//electron transfer activity	--	--	FALSE	0.069374	0.99998	DOWN	-1.1255	9.5521e-11	DOWN	-1.2074	3.5956e-06
Cluster-63567.52165	1063480811	XP_007039531.2	569	1.4e-55	PREDICTED: ferredoxin-1 [Theobroma cacao]	PREDICTED: ferredoxin-1 [Theobroma cacao]	XM_007039469.2	XM_007039469	PREDICTED: Theobroma cacao ferredoxin-1 (LOC18606061), mRNA	K02639	petF	ferredoxin	Q9C7Y4	Ferredoxin C 2, chloroplastic OS=Arabidopsis thaliana OX=3702 GN=FDC2 PE=2 SV=1	PF00111//PF13085	2Fe-2S iron-sulfur cluster binding domain//2Fe-2S iron-sulfur cluster binding domain	GO:0051536//GO:0009055	iron-sulfur cluster binding//electron transfer activity	--	--	FALSE	0.14611	0.99998	DOWN	-1.0126	3.2336e-05	DOWN	-1.1725	9.7449e-07
Cluster-63567.36346	1269875660	XP_022746763.1	424	3.9e-39	ferredoxin-A-like [Durio zibethinus]	ferredoxin-A-like [Durio zibethinus]	XM_022891028.1	XM_022891028	PREDICTED: Durio zibethinus ferredoxin-A-like (LOC111296625), mRNA	K02639	petF	ferredoxin	P09911	Ferredoxin-1, chloroplastic OS=Pisum sativum OX=3888 GN=PETF PE=1 SV=2	PF00111	2Fe-2S iron-sulfur cluster binding domain	GO:0009055//GO:0051536	electron transfer activity//iron-sulfur cluster binding	--	--	FALSE	0.029236	0.99998	DOWN	-2.2342	1.0326e-07	DOWN	-2.2717	1.363e-07
Cluster-63567.37207	508706205	EOX98101.1	558	3.9e-54	2Fe-2S ferredoxin-like superfamily protein, A,ATFD2 [Theobroma cacao]	2Fe-2S ferredoxin-like superfamily protein, A,ATFD2 [Theobroma cacao]	XM_022907565.1	XM_022907565	PREDICTED: Durio zibethinus ferredoxin-like (LOC111308891), mRNA	K02639	petF	ferredoxin	Q43517	Ferredoxin-1, chloroplastic OS=Solanum lycopersicum OX=4081 GN=SEND33 PE=2 SV=1	PF03600//PF00111	Citrate transporter//2Fe-2S iron-sulfur cluster binding domain	GO:0009055//GO:0051536	electron transfer activity//iron-sulfur cluster binding	--	--	FALSE	-1.6211e-05	1	DOWN	-1.93	4.3989e-14	DOWN	-1.9417	1.6173e-13
Cluster-63567.33940	1063470196	XP_007042270.2	437	5.9e-41	PREDICTED: ferredoxin-A [Theobroma cacao]	PREDICTED: ferredoxin-A [Theobroma cacao]	LT594789.1	LT594789	Theobroma cacao genome assembly, chromosome: II	K02639	petF	ferredoxin	Q43517	Ferredoxin-1, chloroplastic OS=Solanum lycopersicum OX=4081 GN=SEND33 PE=2 SV=1	PF00111	2Fe-2S iron-sulfur cluster binding domain	GO:0009055//GO:0051536	electron transfer activity//iron-sulfur cluster binding	--	--	FALSE	-0.095662	0.99998	DOWN	-1.9038	1.6231e-11	DOWN	-1.8193	8.5995e-07
Cluster-63567.27175	1269904078	XP_022763369.1	1532	1.8e-167	LOW QUALITY PROTEIN: ferredoxin--nitrite reductase, chloroplastic-like [Durio zibethinus]	LOW QUALITY PROTEIN: ferredoxin--nitrite reductase, chloroplastic-like [Durio zibethinus]	XM_022907634.1	XM_022907634	PREDICTED: Durio zibethinus ferredoxin--nitrite reductase, chloroplastic-like (LOC111308936), mRNA	K00366	nirA	ferredoxin-nitrite reductase	Q39161	Ferredoxin--nitrite reductase, chloroplastic OS=Arabidopsis thaliana OX=3702 GN=NIR1 PE=1 SV=1	PF01077//PF03460	Nitrite and sulphite reductase 4Fe-4S domain//Nitrite/Sulfite reductase ferredoxin-like half domain	GO:0016491//GO:0051536//GO:0020037	oxidoreductase activity//iron-sulfur cluster binding//heme binding	--	--	FALSE	0.058124	0.99998	DOWN	-1.9173	0.00010611	DOWN	-1.986	0.00035275
Cluster-63567.32897	1347721976	PPS18010.1	417	7.6e-38	hypothetical protein GOBAR_AA02551 [Gossypium barbadense]	hypothetical protein GOBAR_AA02551 [Gossypium barbadense]	LT594791.1	LT594791	Theobroma cacao genome assembly, chromosome: IV	K17892	FTRC	ferredoxin-thioredoxin reductase catalytic chain	Q9SJ89	Ferredoxin-thioredoxin reductase catalytic chain, chloroplastic OS=Arabidopsis thaliana OX=3702 GN=FTRC PE=2 SV=1	PF02943	Ferredoxin thioredoxin reductase catalytic beta chain	GO:0016730	oxidoreductase activity, acting on iron-sulfur proteins as donors	--	--	FALSE	0.24239	0.99998	DOWN	-2.0003	1.6897e-12	DOWN	-2.2551	2.7613e-14
Cluster-63567.25371	1269986517	XP_022744307.1	349	4.2e-30	ferritin-3, chloroplastic-like [Durio zibethinus]	ferritin-3, chloroplastic-like [Durio zibethinus]	XM_022888572.1	XM_022888572	PREDICTED: Durio zibethinus ferritin-3, chloroplastic-like (LOC111295181), mRNA	K00522	FTH1	ferritin heavy chain	Q8H1T3	Ferritin-2, chloroplastic OS=Nicotiana tabacum OX=4097 GN=FER2 PE=2 SV=1	PF00210	Ferritin-like domain	GO:0008199	ferric iron binding	--	--	FALSE	-0.062475	0.99998	DOWN	-1.6483	6.3022e-05	DOWN	-1.596	0.00024513
Cluster-63567.41747	1063506754	XP_017977667.1	288	8.1e-23	PREDICTED: protein LUTEIN DEFICIENT 5, chloroplastic isoform X1 [Theobroma cacao]	PREDICTED: protein LUTEIN DEFICIENT 5, chloroplastic isoform X1 [Theobroma cacao]	XM_022887191.1	XM_022887191	PREDICTED: Durio zibethinus protein LUTEIN DEFICIENT 5, chloroplastic-like (LOC111294041), transcript variant X3, mRNA	K15747	LUT5, CYP97A3	beta-ring hydroxylase	Q93VK5	Protein LUTEIN DEFICIENT 5, chloroplastic OS=Arabidopsis thaliana OX=3702 GN=CYP97A3 PE=1 SV=1	PF00067	Cytochrome P450	GO:0020037//GO:0016705//GO:0005506	heme binding//oxidoreductase activity, acting on paired donors, with incorporation or reduction of molecular oxygen//iron ion binding	--	--	FALSE	0.15543	0.99998	DOWN	-1.3161	3.0739e-06	DOWN	-1.4873	1.9987e-11
Cluster-63567.36701	1137229110	OMO92953.1	368	2.6e-32	Cytochrome P450 [Corchorus capsularis]	Cytochrome P450 [Corchorus capsularis]	XM_022887191.1	XM_022887191	PREDICTED: Durio zibethinus protein LUTEIN DEFICIENT 5, chloroplastic-like (LOC111294041), transcript variant X3, mRNA	K15747	LUT5, CYP97A3	beta-ring hydroxylase	Q93VK5	Protein LUTEIN DEFICIENT 5, chloroplastic OS=Arabidopsis thaliana OX=3702 GN=CYP97A3 PE=1 SV=1	PF00067	Cytochrome P450	GO:0020037//GO:0016705//GO:0005506	heme binding//oxidoreductase activity, acting on paired donors, with incorporation or reduction of molecular oxygen//iron ion binding	--	--	FALSE	0.18616	0.99998	DOWN	-1.6345	1.8099e-07	DOWN	-1.8339	2.5889e-10
Cluster-63567.35523	1269995048	XP_022746358.1	358	2.8e-31	protein LUTEIN DEFICIENT 5, chloroplastic-like isoform X1 [Durio zibethinus]	protein LUTEIN DEFICIENT 5, chloroplastic-like isoform X1 [Durio zibethinus]	LT594792.1	LT594792	Theobroma cacao genome assembly, chromosome: V	K15747	LUT5, CYP97A3	beta-ring hydroxylase	Q93VK5	Protein LUTEIN DEFICIENT 5, chloroplastic OS=Arabidopsis thaliana OX=3702 GN=CYP97A3 PE=1 SV=1	PF00067//PF00802	Cytochrome P450//Pneumovirus attachment glycoprotein G	GO:0005506//GO:0020037//GO:0016705	iron ion binding//heme binding//oxidoreductase activity, acting on paired donors, with incorporation or reduction of molecular oxygen	--	--	FALSE	-0.087183	0.99998	DOWN	-1.8149	2.0907e-08	DOWN	-1.7401	0.00010566
Cluster-63567.36702	1269995048	XP_022746358.1	1456	2.7e-158	protein LUTEIN DEFICIENT 5, chloroplastic-like isoform X1 [Durio zibethinus]	protein LUTEIN DEFICIENT 5, chloroplastic-like isoform X1 [Durio zibethinus]	XM_022887190.1	XM_022887190	PREDICTED: Durio zibethinus protein LUTEIN DEFICIENT 5, chloroplastic-like (LOC111294041), transcript variant X2, mRNA	K15747	LUT5, CYP97A3	beta-ring hydroxylase	Q93VK5	Protein LUTEIN DEFICIENT 5, chloroplastic OS=Arabidopsis thaliana OX=3702 GN=CYP97A3 PE=1 SV=1	PF00067	Cytochrome P450	GO:0005506//GO:0016705//GO:0020037	iron ion binding//oxidoreductase activity, acting on paired donors, with incorporation or reduction of molecular oxygen//heme binding	--	--	FALSE	0.0012317	0.99998	DOWN	-1.4824	1.1365e-08	DOWN	-1.4967	7.5703e-09
Cluster-63567.36387	1269960776	XP_022730522.1	1988	5.2e-220	protochlorophyllide-dependent translocon component 52, chloroplastic [Durio zibethinus]	protochlorophyllide-dependent translocon component 52, chloroplastic [Durio zibethinus]	XM_022874787.1	XM_022874787	PREDICTED: Durio zibethinus protochlorophyllide-dependent translocon component 52, chloroplastic (LOC111285368), mRNA	--	--	--	Q8W496	Protochlorophyllide-dependent translocon component 52, chloroplastic OS=Arabidopsis thaliana OX=3702 GN=PTC52 PE=2 SV=1	PF00355//PF08417	Rieske [2Fe-2S] domain//Pheophorbide a oxygenase	GO:0010277//GO:0016491//GO:0051537	chlorophyllide a oxygenase [overall] activity//oxidoreductase activity//2 iron, 2 sulfur cluster binding	--	--	FALSE	-0.10647	0.99998	DOWN	-1.9443	1.0666e-11	DOWN	-1.8505	1.2385e-07
Cluster-63567.28015	508775017	EOY22273.1	3237	0	Quinolinate synthase [Theobroma cacao]	Quinolinate synthase [Theobroma cacao]	XM_022880629.1	XM_022880629	PREDICTED: Durio zibethinus quinolinate synthase, chloroplastic (LOC111289513), mRNA	K03517	nadA	quinolinate synthase	Q9FGS4	Quinolinate synthase, chloroplastic OS=Arabidopsis thaliana OX=3702 GN=QS PE=1 SV=1	PF09254//PF02445	Restriction endonuclease FokI, C terminal//Quinolinate synthetase A protein	GO:0009036//GO:0051539//GO:0008987//GO:0003677	type II site-specific deoxyribonuclease activity//4 iron, 4 sulfur cluster binding//quinolinate synthetase A activity//DNA binding	--	--	FALSE	-0.2009	0.99998	DOWN	-1.2636	0.11246	DOWN	-1.0742	0.15583
Cluster-63567.26001	1269881282	XP_022751275.1	1336	1.3e-144	red chlorophyll catabolite reductase-like [Durio zibethinus]	red chlorophyll catabolite reductase-like [Durio zibethinus]	XM_022895540.1	XM_022895540	PREDICTED: Durio zibethinus red chlorophyll catabolite reductase-like (LOC111299984), mRNA	K13545	RCCR, ACD2	red chlorophyll catabolite reductase	Q8LDU4	Red chlorophyll catabolite reductase, chloroplastic OS=Arabidopsis thaliana OX=3702 GN=RCCR PE=1 SV=2	PF06405//PF05996	Red chlorophyll catabolite reductase (RCC reductase)//Ferredoxin-dependent bilin reductase	GO:0050897//GO:0016636//GO:0051743	cobalt ion binding//oxidoreductase activity, acting on the CH-CH group of donors, iron-sulfur protein as acceptor//red chlorophyll catabolite reductase activity	--	--	FALSE	0.060038	0.99998	DOWN	-0.72938	0.0021535	DOWN	-0.80478	0.00063035
Cluster-63567.31212	1137225972	OMO90385.1	551	5.1e-54	Pheophorbide a oxygenase [Corchorus olitorius]	Pheophorbide a oxygenase [Corchorus olitorius]	XM_022900166.1	XM_022900166	PREDICTED: Durio zibethinus pheophorbide a oxygenase, chloroplastic-like (LOC111303747), mRNA	K13071	PAO, ACD1	pheophorbide a oxygenase	Q9FYC2	Pheophorbide a oxygenase, chloroplastic OS=Arabidopsis thaliana OX=3702 GN=PAO PE=1 SV=1	PF00355	Rieske [2Fe-2S] domain	GO:0016491//GO:0051537	oxidoreductase activity//2 iron, 2 sulfur cluster binding	--	--	FALSE	-0.13493	0.99998	UP	0.98583	0.11637	UP	1.1092	0.067121
Cluster-63567.33867	508714822	EOY06719.1	1545	1.8e-168	High chlorophyll fluorescent 107 isoform 1 [Theobroma cacao]	High chlorophyll fluorescent 107 isoform 1 [Theobroma cacao]	XM_007035731.2	XM_007035731	PREDICTED: Theobroma cacao protein high chlorophyll fluorescent 107 (LOC18603646), mRNA	--	--	--	Q8RWG2	Protein high chlorophyll fluorescent 107 OS=Arabidopsis thaliana OX=3702 GN=HCF107 PE=1 SV=1	PF00515//PF13181//PF05843//PF13176//PF04116//PF02259//PF13174	Tetratricopeptide repeat//Tetratricopeptide repeat//Suppressor of forked protein (Suf)//Tetratricopeptide repeat//Fatty acid hydroxylase superfamily//FAT domain//Tetratricopeptide repeat	GO:0005506//GO:0005515//GO:0016491	iron ion binding//protein binding//oxidoreductase activity	--	--	FALSE	0.050602	0.99998	DOWN	-0.75215	1.9531e-05	DOWN	-0.82048	0.0008824
Cluster-63567.19215	1269929460	XP_022776842.1	183	1.6e-10	transcription termination factor MTEF1, chloroplastic-like [Durio zibethinus]	transcription termination factor MTEF1, chloroplastic-like [Durio zibethinus]	XM_022921109.1	XM_022921109	PREDICTED: Durio zibethinus transcription termination factor MTEF1, chloroplastic-like (LOC111318331), transcript variant X3, mRNA	K15032	MTERFD	mTERF domain-containing protein, mitochondrial	Q84X53	Transcription termination factor MTEF1, chloroplastic OS=Arabidopsis thaliana OX=3702 GN=MTERF1 PE=2 SV=2	PF02900//PF02536//PF10371	Catalytic LigB subunit of aromatic ring-opening dioxygenase//mTERF//Domain of unknown function	GO:0016903//GO:0008198//GO:0016491//GO:0003690	oxidoreductase activity, acting on the aldehyde or oxo group of donors//ferrous iron binding//oxidoreductase activity//double-stranded DNA binding	--	--	FALSE	0.093684	0.99998	DOWN	-0.61916	0.070547	DOWN	-0.73007	0.17085
Cluster-63567.23948	1269871154	XP_022724131.1	695	3.5e-70	beta-carotene hydroxylase 2, chloroplastic-like [Durio zibethinus]	beta-carotene hydroxylase 2, chloroplastic-like [Durio zibethinus]	XM_022868396.1	XM_022868396	PREDICTED: Durio zibethinus beta-carotene hydroxylase 2, chloroplastic-like (LOC111280864), mRNA	K15746	crtZ	beta-carotene 3-hydroxylase	B3SGL0	Beta-carotene 3-hydroxylase, chloroplastic OS=Gentiana lutea OX=38851 GN=BHY PE=2 SV=1	PF04116	Fatty acid hydroxylase superfamily	GO:0005506//GO:0016491	iron ion binding//oxidoreductase activity	--	--	FALSE	0.14404	0.99998	DOWN	-2.0278	1.668e-17	DOWN	-2.1833	3.8164e-51
Cluster-63567.39826	1269922644	XP_022773262.1	1625	8.6e-178	chlorophyllide a oxygenase, chloroplastic-like isoform X1 [Durio zibethinus]	chlorophyllide a oxygenase, chloroplastic-like isoform X1 [Durio zibethinus]	XM_022917527.1	XM_022917527	PREDICTED: Durio zibethinus chlorophyllide a oxygenase, chloroplastic-like (LOC111315638), transcript variant X1, mRNA	K13600	CAO	chlorophyllide a oxygenase	Q9MBA1	Chlorophyllide a oxygenase, chloroplastic OS=Arabidopsis thaliana OX=3702 GN=CAO PE=1 SV=1	PF00355//PF07160//PF08417	Rieske [2Fe-2S] domain//Spindle and kinetochore-associated protein 1//Pheophorbide a oxygenase	GO:0051537//GO:0008017//GO:0016491//GO:0010277	2 iron, 2 sulfur cluster binding//microtubule binding//oxidoreductase activity//chlorophyllide a oxygenase [overall] activity	--	--	FALSE	-0.10348	0.99998	DOWN	-1.3886	1.9887e-09	DOWN	-1.3012	7.4289e-08
Cluster-63567.39824	508724406	EOY16303.1	873	2.4e-91	Pheophorbide a oxygenase family protein with Rieske domain isoform 2 [Theobroma cacao]	Pheophorbide a oxygenase family protein with Rieske domain isoform 2 [Theobroma cacao]	XM_022912444.1	XM_022912444	PREDICTED: Durio zibethinus chlorophyllide a oxygenase, chloroplastic-like (LOC111312296), mRNA	K13600	CAO	chlorophyllide a oxygenase	Q8S7E1	Chlorophyllide a oxygenase, chloroplastic OS=Oryza sativa subsp. japonica OX=39947 GN=CAO PE=2 SV=1	PF00355//PF06009	Rieske [2Fe-2S] domain//Laminin Domain II	GO:0051537//GO:0016491	2 iron, 2 sulfur cluster binding//oxidoreductase activity	--	--	FALSE	-0.21615	0.99998	DOWN	-1.5124	3.416e-09	DOWN	-1.3123	2.8888e-08
Cluster-63567.23473	1269903039	XP_022762801.1	2135	4e-237	allene oxide synthase 3-like [Durio zibethinus]	allene oxide synthase 3-like [Durio zibethinus]	XM_022907066.1	XM_022907066	PREDICTED: Durio zibethinus allene oxide synthase 3-like (LOC111308608), mRNA	K01723	AOS	hydroperoxide dehydratase	Q8GZP5	Allene oxide synthase 3 OS=Solanum lycopersicum OX=4081 GN=AOS3 PE=1 SV=1	PF00067	Cytochrome P450	GO:0005506//GO:0020037//GO:0016705	iron ion binding//heme binding//oxidoreductase activity, acting on paired donors, with incorporation or reduction of molecular oxygen	--	--	FALSE	0.28365	0.99998	UP	0.88221	0.055011	FALSE	0.58096	0.44385
Cluster-63567.34340	1347696988	PPR96838.1	1179	5.5e-126	hypothetical protein GOBAR_AA23834 [Gossypium barbadense]	hypothetical protein GOBAR_AA23834 [Gossypium barbadense]	XM_021418442.1	XM_021418442	PREDICTED: Herrania umbratica cytochrome P450 97B2, chloroplastic (LOC110409174), mRNA	--	--	--	O48921	Cytochrome P450 97B2, chloroplastic OS=Glycine max OX=3847 GN=CYP97B2 PE=2 SV=1	PF06459//PF00067	Ryanodine Receptor TM 4-6//Cytochrome P450	GO:0005219//GO:0005506//GO:0016705//GO:0020037	ryanodine-sensitive calcium-release channel activity//iron ion binding//oxidoreductase activity, acting on paired donors, with incorporation or reduction of molecular oxygen//heme binding	--	--	FALSE	-0.036949	0.99998	DOWN	-1.4343	1.1404e-12	DOWN	-1.4115	3.0231e-10
Cluster-57295.0	1269914336	XP_022768833.1	1380	1.6e-149	ent-kaurene oxidase, chloroplastic [Durio zibethinus]	ent-kaurene oxidase, chloroplastic [Durio zibethinus]	XM_022913098.1	XM_022913098	PREDICTED: Durio zibethinus ent-kaurene oxidase, chloroplastic (LOC111312649), mRNA	K04122	GA3, CYP701	ent-kaurene oxidase	Q93ZB2	Ent-kaurene oxidase, chloroplastic OS=Arabidopsis thaliana OX=3702 GN=KO PE=1 SV=2	PF00067	Cytochrome P450	GO:0016705//GO:0020037//GO:0005506	oxidoreductase activity, acting on paired donors, with incorporation or reduction of molecular oxygen//heme binding//iron ion binding	--	--	FALSE	0.34357	0.99998	UP	3.8959	1.7984e-14	UP	3.5356	2.2167e-05
Cluster-63567.35346	1269868379	XP_022771374.1	738	4.5e-75	superoxide dismutase [Fe], chloroplastic-like isoform X2 [Durio zibethinus]	superoxide dismutase [Fe], chloroplastic-like isoform X2 [Durio zibethinus]	LT594790.1	LT594790	Theobroma cacao genome assembly, chromosome: III	K04564	SOD2	superoxide dismutase, Fe-Mn family	Q9LU64	Superoxide dismutase [Fe] 2, chloroplastic OS=Arabidopsis thaliana OX=3702 GN=FSD2 PE=1 SV=1	PF00081//PF02777	iron/manganese superoxide dismutases, alpha-hairpin domain//iron/manganese superoxide dismutases, C-terminal domain	GO:0046872//GO:0004784	metal ion binding//superoxide dismutase activity	KOG0876	manganese superoxide dismutase	FALSE	0.032876	0.99998	DOWN	-1.918	1.9943e-10	DOWN	-1.963	7.1509e-14
Cluster-63567.60695	508707175	EOX99071.1	1036	6.5e-110	Superoxide dismutase isoform 2 [Theobroma cacao]	Superoxide dismutase isoform 2 [Theobroma cacao]	XM_022887816.1	XM_022887816	PREDICTED: Durio zibethinus superoxide dismutase [Fe] 3, chloroplastic-like (LOC111294486), transcript variant X3, mRNA	K04564	SOD2	superoxide dismutase, Fe-Mn family	Q9FMX0	Superoxide dismutase [Fe] 3, chloroplastic OS=Arabidopsis thaliana OX=3702 GN=FSD3 PE=1 SV=1	PF02777//PF00081	iron/manganese superoxide dismutases, C-terminal domain//iron/manganese superoxide dismutases, alpha-hairpin domain	GO:0004784//GO:0046872	superoxide dismutase activity//metal ion binding	KOG0876	manganese superoxide dismutase	FALSE	0.038122	0.99998	DOWN	-1.1321	0.00013708	DOWN	-1.1823	0.00019646
Cluster-63567.33540	1269960051	XP_022730135.1	1332	5e-144	fe-S cluster assembly factor HCF101, chloroplastic [Durio zibethinus]	fe-S cluster assembly factor HCF101, chloroplastic [Durio zibethinus]	XM_022874400.1	XM_022874400	PREDICTED: Durio zibethinus fe-S cluster assembly factor HCF101, chloroplastic (LOC111285134), mRNA	--	--	--	Q6STH5	Fe-S cluster assembly factor HCF101, chloroplastic OS=Arabidopsis thaliana OX=3702 GN=HCF101 PE=1 SV=1	PF00142	4Fe-4S iron sulfur cluster binding proteins, NifH/frxC family	GO:0005524//GO:0016491	ATP binding//oxidoreductase activity	KOG3022	Predicted ATPase, nucleotide-binding	FALSE	-0.083304	0.99998	DOWN	-2.164	1.5347e-13	DOWN	-2.0955	3.0586e-17
Cluster-26149.0	1276249639	PIN08720.1	457	6.7e-43	NifU-like domain-containing protein [Handroanthus impetiginosus]	NifU-like domain-containing protein [Handroanthus impetiginosus]	--	--	--	--	--	--	B3MRT7	NFU1 iron-sulfur cluster scaffold homolog, mitochondrial OS=Drosophila ananassae OX=7217 GN=GF20932 PE=3 SV=1	PF01106	NifU-like domain	GO:0005506//GO:0051536	iron ion binding//iron-sulfur cluster binding	KOG2358	NifU-like domain-containing proteins	FALSE	NA	NA	UP	6.1843	1.0869e-05	UP	6.026	2.9681e-05
Cluster-63567.58890	1219139760	XP_021733235.1	548	1.8e-53	nifU-like protein 4, mitochondrial [Chenopodium quinoa]	nifU-like protein 4, mitochondrial [Chenopodium quinoa]	--	--	--	--	--	--	Q9QZ23	NFU1 iron-sulfur cluster scaffold homolog, mitochondrial OS=Mus musculus OX=10090 GN=Nfu1 PE=1 SV=2	PF01106	NifU-like domain	GO:0051536//GO:0005506	iron-sulfur cluster binding//iron ion binding	KOG2358	NifU-like domain-containing proteins	FALSE	NA	NA	UP	8.5539	6.4127e-07	UP	8.3901	1.0124e-06
Cluster-63567.28413	1063466755	XP_007041290.2	521	1.7e-50	PREDICTED: nifU-like protein 2, chloroplastic [Theobroma cacao]	PREDICTED: nifU-like protein 2, chloroplastic [Theobroma cacao]	XM_022871013.1	XM_022871013	PREDICTED: Durio zibethinus nifU-like protein 2, chloroplastic (LOC111282778), transcript variant X2, mRNA	--	--	--	Q93W20	NifU-like protein 2, chloroplastic OS=Arabidopsis thaliana OX=3702 GN=NIFU2 PE=1 SV=1	PF01782//PF01106	RimM N-terminal domain//NifU-like domain	GO:0005506//GO:0051536	iron ion binding//iron-sulfur cluster binding	--	--	FALSE	0.07091	0.99998	DOWN	-1.5942	1.3901e-07	DOWN	-1.6754	8.8941e-06
Cluster-63567.28415	1269953629	XP_022726747.1	300	8e-25	nifU-like protein 2, chloroplastic isoform X1 [Durio zibethinus]	nifU-like protein 2, chloroplastic isoform X1 [Durio zibethinus]	XM_022871012.1	XM_022871012	PREDICTED: Durio zibethinus nifU-like protein 2, chloroplastic (LOC111282778), transcript variant X1, mRNA	--	--	--	Q93W20	NifU-like protein 2, chloroplastic OS=Arabidopsis thaliana OX=3702 GN=NIFU2 PE=1 SV=1	PF01106//PF01968	NifU-like domain//Hydantoinase/oxoprolinase	GO:0005506//GO:0016787//GO:0051536	iron ion binding//hydrolase activity//iron-sulfur cluster binding	--	--	FALSE	0.27999	0.99998	DOWN	-1.3722	4.7145e-08	DOWN	-1.6664	1.5949e-11
Cluster-63567.30370	1269961791	XP_022731076.1	276	3.8e-21	uncharacterized protein LOC111285749 [Durio zibethinus]	uncharacterized protein LOC111285749 [Durio zibethinus]	LT594796.1	LT594796	Theobroma cacao genome assembly, chromosome: IX	--	--	--	Q84RQ7	NifU-like protein 3, chloroplastic OS=Arabidopsis thaliana OX=3702 GN=NIFU3 PE=2 SV=1	PF01106//PF02569	NifU-like domain//Pantoate-beta-alanine ligase	GO:0004592//GO:0051536//GO:0005506	pantoate-beta-alanine ligase activity//iron-sulfur cluster binding//iron ion binding	--	--	FALSE	0.11991	0.99998	DOWN	-1.3061	6.9554e-11	DOWN	-1.4402	6.3405e-12
Cluster-63567.28026	1269938348	XP_022718475.1	366	4.1e-32	probable metal-nicotianamine transporter YSL5 [Durio zibethinus]		LT594792.1	LT594792	Theobroma cacao genome assembly, chromosome: V	--	--	--	Q9LUN2	Probable metal-nicotianamine transporter YSL5 OS=Arabidopsis thaliana OX=3702 GN=YSL5 PE=1 SV=1	PF02632//PF03169	BioY family//OPT oligopeptide transporter protein	GO:0015225	biotin transmembrane transporter activity	--	--	FALSE	-0.41242	0.99998	UP	0.81391	0.031467	UP	1.2085	0.0021169
Cluster-63567.36286	1269870698	XP_022722020.1	475	4.9e-45	metal-nicotianamine transporter YSL1-like isoform X1 [Durio zibethinus]		XM_022883315.1	XM_022883315	PREDICTED: Durio zibethinus metal-nicotianamine transporter YSL1-like (LOC111291491), transcript variant X1, mRNA	--	--	--	Q6R3L0	Metal-nicotianamine transporter YSL1 OS=Arabidopsis thaliana OX=3702 GN=YSL1 PE=2 SV=2	PF03169	OPT oligopeptide transporter protein	--	--	--	--	FALSE	-0.40453	0.99998	DOWN	-1.7268	8.9672e-10	DOWN	-1.3305	0.076994
Cluster-45519.0	326491339	BAK05769.1	681	1.5e-68	predicted protein [Hordeum vulgare subsp. vulgare]	predicted protein [Hordeum vulgare subsp. vulgare]	--	--	--	--	--	--	Q92341	Siderophore iron transporter 3 OS=Schizosaccharomyces pombe (strain 972 / ATCC 24843) OX=284812 GN=str3 PE=1 SV=1	PF07690	Major Facilitator Superfamily	GO:0022857	transmembrane transporter activity	--	--	FALSE	3.3809	0.99998	UP	3.9554	0.078635	FALSE	0.55807	0.89776
Cluster-63567.11957	1269894274	XP_022758030.1	2104	2.1e-233	potassium transporter 5-like [Durio zibethinus]	potassium transporter 5-like [Durio zibethinus]	XM_022902295.1	XM_022902295	PREDICTED: Durio zibethinus potassium transporter 5-like (LOC111305100), mRNA	K03549	kup	KUP system potassium uptake protein	Q5JK32	Potassium transporter 5 OS=Oryza sativa subsp. japonica OX=39947 GN=HAK5 PE=2 SV=2	PF00490//PF04060//PF05656//PF02705	Delta-aminolevulinic acid dehydratase//Putative Fe-S cluster//Protein of unknown function (DUF805)//K+ potassium transporter	GO:0046872//GO:0015079//GO:0004655//GO:0051536	metal ion binding//potassium ion transmembrane transporter activity//porphobilinogen synthase activity//iron-sulfur cluster binding	--	--	FALSE	0.80587	0.99998	UP	10.551	5.4428e-23	UP	9.8001	4.3368e-26
Cluster-63567.34818	508721121	EOY13018.1	900	5.5e-94	Proton pump interactor 1 isoform 3 [Theobroma cacao]	Proton pump interactor 1 isoform 3 [Theobroma cacao]	XM_018124754.1	XM_018124754	PREDICTED: Theobroma cacao proton pump-interactor 1 (LOC18593992), transcript variant X2, mRNA	--	--	--	O23144	Proton pump-interactor 1 OS=Arabidopsis thaliana OX=3702 GN=PPI1 PE=1 SV=2	PF08702//PF00103//PF05531//PF10158//PF10473//PF01322//PF06009//PF13851//PF06156//PF03938//PF07851	Fibrinogen alpha/beta chain family//Somatotropin hormone family//Nucleopolyhedrovirus P10 protein//Tumour suppressor protein//Leucine-rich repeats of kinetochore protein Cenp-F/LEK1//Cytochrome C'//Laminin Domain II//Growth-arrest specific micro-tubule binding//Initiation control protein YabA//Outer membrane protein (OmpH-like)//TMPIT-like protein	GO:0005179//GO:0005102//GO:0020037//GO:0005506//GO:0051082//GO:0008134//GO:0009055//GO:0070840//GO:0042803	hormone activity//signaling receptor binding//heme binding//iron ion binding//unfolded protein binding//transcription factor binding//electron transfer activity//dynein complex binding//protein homodimerization activity	--	--	FALSE	-0.060086	0.99998	UP	0.56237	0.013171	UP	0.60466	0.0007722
Cluster-63567.40840	1269912408	XP_022767836.1	1005	5.3e-106	solute carrier family 40 member 1-like isoform X1 [Durio zibethinus]	solute carrier family 40 member 1-like isoform X1 [Durio zibethinus]	XM_022912103.1	XM_022912103	PREDICTED: Durio zibethinus solute carrier family 40 member 1-like (LOC111312105), transcript variant X3, mRNA	K14685	SLC40A1, FPN1	solute carrier family 40 (iron-regulated transporter), member 1	O80905	Solute carrier family 40 member 1 OS=Arabidopsis thaliana OX=3702 GN=IREG1 PE=3 SV=1	PF06963	Ferroportin1 (FPN1)	GO:0005381	iron ion transmembrane transporter activity	--	--	FALSE	0.012137	0.99998	DOWN	-0.40501	0.0672	DOWN	-0.43327	0.061475
Cluster-63567.7993	685280343	XP_009131078.1	1745	5.5e-192	PREDICTED: NADH dehydrogenase [ubiquinone] flavoprotein 1, mitochondrial-like [Brassica rapa]	PREDICTED: NADH dehydrogenase [ubiquinone] flavoprotein 1, mitochondrial-like [Brassica rapa]	--	--	--	K03942	NDUFV1	NADH dehydrogenase (ubiquinone) flavoprotein 1	P25708	NADH dehydrogenase [ubiquinone] flavoprotein 1, mitochondrial OS=Bos taurus OX=9913 GN=NDUFV1 PE=1 SV=2	PF10589	NADH-ubiquinone oxidoreductase-F iron-sulfur binding region	GO:0051539	4 iron, 4 sulfur cluster binding	KOG2658	NADH:ubiquinone oxidoreductase, NDUFV1/51kDa subunit	FALSE	0.86216	0.99998	UP	12.611	3.4705e-31	UP	11.732	7.251e-27
Cluster-14261.0	719977717	XP_010248931.1	1293	1e-139	PREDICTED: NADH dehydrogenase [ubiquinone] flavoprotein 1, mitochondrial [Nelumbo nucifera]	PREDICTED: NADH dehydrogenase [ubiquinone] flavoprotein 1, mitochondrial [Nelumbo nucifera]	XM_023607431.1	XM_023607431	Rhizopus microsporus ATCC 52813 NADH-ubiquinone oxidoreductase (RHIMIDRAFT_221309), mRNA	K03942	NDUFV1	NADH dehydrogenase (ubiquinone) flavoprotein 1	P25708	NADH dehydrogenase [ubiquinone] flavoprotein 1, mitochondrial OS=Bos taurus OX=9913 GN=NDUFV1 PE=1 SV=2	PF10589	NADH-ubiquinone oxidoreductase-F iron-sulfur binding region	GO:0051539	4 iron, 4 sulfur cluster binding	KOG2658	NADH:ubiquinone oxidoreductase, NDUFV1/51kDa subunit	FALSE	NA	NA	UP	6.6352	0.0067786	UP	6.4713	0.0084063
Cluster-30452.0	1111024067	XP_019263096.1	1719	6.1e-189	PREDICTED: NADH dehydrogenase [ubiquinone] flavoprotein 1, mitochondrial-like [Nicotiana attenuata]	PREDICTED: NADH dehydrogenase [ubiquinone] flavoprotein 1, mitochondrial-like [Nicotiana attenuata]	CP017820.1	CP017820	Sclerotinia sclerotiorum chromosome 7 sequence	K03942	NDUFV1	NADH dehydrogenase (ubiquinone) flavoprotein 1	Q0MQI6	NADH dehydrogenase [ubiquinone] flavoprotein 1, mitochondrial OS=Pan troglodytes OX=9598 GN=NDUFV1 PE=2 SV=1	PF10589	NADH-ubiquinone oxidoreductase-F iron-sulfur binding region	GO:0051539	4 iron, 4 sulfur cluster binding	KOG2658	NADH:ubiquinone oxidoreductase, NDUFV1/51kDa subunit	FALSE	2.3812	0.99998	UP	10.812	8.9106e-11	UP	8.4852	9.0292e-08
Cluster-24609.0	747079138	XP_011086756.1	1794	1.1e-197	NADH dehydrogenase [ubiquinone] flavoprotein 1, mitochondrial-like isoform X2 [Sesamum indicum]	NADH dehydrogenase [ubiquinone] flavoprotein 1, mitochondrial-like isoform X2 [Sesamum indicum]	--	--	--	K03942	NDUFV1	NADH dehydrogenase (ubiquinone) flavoprotein 1	Q0MQI4	NADH dehydrogenase [ubiquinone] flavoprotein 1, mitochondrial OS=Pongo pygmaeus OX=9600 GN=NDUFV1 PE=2 SV=1	PF10589	NADH-ubiquinone oxidoreductase-F iron-sulfur binding region	GO:0051539	4 iron, 4 sulfur cluster binding	KOG2658	NADH:ubiquinone oxidoreductase, NDUFV1/51kDa subunit	FALSE	NA	NA	UP	6.7433	0.015589	UP	6.5813	0.018189
Cluster-61203.0	1219166200	XP_021746741.1	1737	4.9e-191	NADH dehydrogenase [ubiquinone] flavoprotein 1, mitochondrial [Chenopodium quinoa]	NADH dehydrogenase [ubiquinone] flavoprotein 1, mitochondrial [Chenopodium quinoa]	XM_013493627.1	XM_013493627	Aureobasidium subglaciale EXF-2481 hypothetical protein partial mRNA	K03942	NDUFV1	NADH dehydrogenase (ubiquinone) flavoprotein 1	Q92406	NADH-ubiquinone oxidoreductase 51 kDa subunit, mitochondrial OS=Aspergillus niger OX=5061 GN=NUO51 PE=3 SV=1	PF10589	NADH-ubiquinone oxidoreductase-F iron-sulfur binding region	GO:0051539	4 iron, 4 sulfur cluster binding	KOG2658	NADH:ubiquinone oxidoreductase, NDUFV1/51kDa subunit	FALSE	0.4412	0.99998	UP	0.95948	0.15914	FALSE	0.49784	0.78706
Cluster-63567.12368	1573276316	RZC81541.1	617	1.1e-60	hypothetical protein C5167_044121 [Papaver somniferum]	hypothetical protein C5167_044121 [Papaver somniferum]	XM_016707114.1	XM_016707114	PREDICTED: Capsicum annuum NADH-quinone oxidoreductase subunit B 1-like (LOC107861752), mRNA	--	--	--	Q9DC70	NADH dehydrogenase [ubiquinone] iron-sulfur protein 7, mitochondrial OS=Mus musculus OX=10090 GN=Ndufs7 PE=1 SV=1	PF00209//PF01058//PF05497	Sodium:neurotransmitter symporter family//NADH ubiquinone oxidoreductase, 20 Kd subunit//Destabilase	GO:0003796//GO:0051536	lysozyme activity//iron-sulfur cluster binding	KOG1687	NADH-ubiquinone oxidoreductase, NUFS7/PSST/20 kDa subunit	FALSE	0.85719	0.99998	UP	11.521	2.9075e-27	UP	10.766	7.6456e-31
Cluster-23903.0	1228767004	XP_022042170.1	719	7.4e-73	protein NAR1 [Helianthus annuus]	protein NAR1 [Helianthus annuus]	--	--	--	--	--	--	Q7TMW6	Cytosolic iron-sulfur assembly component 3 OS=Mus musculus OX=10090 GN=Ciao3 PE=1 SV=2	PF01844//PF00096//PF00995	HNH endonuclease//Zinc finger, C2H2 type//Sec1 family	GO:0003676//GO:0004519	nucleic acid binding//endonuclease activity	--	--	FALSE	NA	NA	UP	10.371	9.8326e-10	UP	10.206	1.5113e-09
Cluster-63567.54360	590652162	XP_007033077.1	924	5.5e-97	PREDICTED: uncharacterized protein At1g66480 [Theobroma cacao]	PREDICTED: uncharacterized protein At1g66480 [Theobroma cacao]	XM_022914273.1	XM_022914273	PREDICTED: Durio zibethinus uncharacterized protein At1g66480 (LOC111313599), mRNA	--	--	--	Q6NLC8	Uncharacterized protein At1g66480 OS=Arabidopsis thaliana OX=3702 GN=At1g66480 PE=2 SV=1	PF01077	Nitrite and sulphite reductase 4Fe-4S domain	GO:0020037//GO:0016491//GO:0051536	heme binding//oxidoreductase activity//iron-sulfur cluster binding	--	--	FALSE	-0.12771	0.99998	UP	2.9835	4.2148e-14	UP	3.0898	7.8135e-13
Cluster-63567.25539	1137210072	OMO78705.1	1269	1.9e-136	reverse transcriptase [Corchorus capsularis]	reverse transcriptase [Corchorus capsularis]	XM_022920166.1	XM_022920166	PREDICTED: Durio zibethinus sphinganine C4-monooxygenase 1-like (LOC111317760), mRNA	--	--	--	Q8VYI1	Sphinganine C4-monooxygenase 1 OS=Arabidopsis thaliana OX=3702 GN=SBH1 PE=1 SV=1	PF04116	Fatty acid hydroxylase superfamily	GO:0005506//GO:0016491	iron ion binding//oxidoreductase activity	--	--	FALSE	0.084075	0.99998	UP	0.51839	0.04335	UP	0.41943	0.074162
Cluster-63567.10176	1347705662	PPS04173.1	586	3.2e-57	hypothetical protein GOBAR_AA16486 [Gossypium barbadense]	hypothetical protein GOBAR_AA16486 [Gossypium barbadense]	--	--	--	--	--	--	Q39055	GTP 3',8-cyclase, mitochondrial OS=Arabidopsis thaliana OX=3702 GN=CNX2 PE=1 SV=1	PF00170//PF08657//PF02183//PF01967//PF08961//PF06005//PF03427//PF12761//PF04055//PF06463	bZIP transcription factor//DASH complex subunit Spc34//Homeobox associated leucine zipper//MoaC family//Nuclear receptor-binding factor 2, autophagy regulator//Cell division protein ZapB//Carbohydrate binding domain (family 19)//Actin cytoskeleton-regulatory complex protein END3//Radical SAM superfamily//Molybdenum Cofactor Synthesis C	GO:0051536//GO:0008061//GO:0003700//GO:0003824//GO:0051539//GO:0043565	iron-sulfur cluster binding//chitin binding//DNA-binding transcription factor activity//catalytic activity//4 iron, 4 sulfur cluster binding//sequence-specific DNA binding	KOG2876	Molybdenum cofactor biosynthesis pathway protein	FALSE	-0.58051	0.99998	UP	9.9716	2.427e-20	UP	10.537	3.609e-22
Cluster-63567.48708	1137220772	OMO86984.1	330	1.3e-27	hypothetical protein COLO4_20833 [Corchorus olitorius]	hypothetical protein COLO4_20833 [Corchorus olitorius]	LT594797.1	LT594797	Theobroma cacao genome assembly, chromosome: X	K19828	MTG1	mitochondrial GTPase 1	O82497	DAR GTPase 2, mitochondrial OS=Arabidopsis thaliana OX=3702 GN=DGP2 PE=3 SV=1	PF02421//PF01591//PF01695//PF00519//PF04548//PF01926//PF03193	Ferrous iron transport protein B//6-phosphofructo-2-kinase//IstB-like ATP binding protein//Papillomavirus helicase//AIG1 family//50S ribosome-binding GTPase//RsgA GTPase	GO:0003873//GO:0003678//GO:0003924//GO:0005525//GO:0005524//GO:0003677	6-phosphofructo-2-kinase activity//DNA helicase activity//GTPase activity//GTP binding//ATP binding//DNA binding	--	--	FALSE	0.072569	0.99998	DOWN	-0.56842	8.792e-05	DOWN	-0.65633	5.6255e-05
Cluster-63567.32166	1063518857	XP_007020083.2	1718	1.4e-188	PREDICTED: threonylcarbamoyladenosine tRNA methylthiotransferase [Theobroma cacao]	PREDICTED: threonylcarbamoyladenosine tRNA methylthiotransferase [Theobroma cacao]	XM_007020021.2	XM_007020021	PREDICTED: Theobroma cacao threonylcarbamoyladenosine tRNA methylthiotransferase (LOC18593017), mRNA	K15865	CDKAL1	threonylcarbamoyladenosine tRNA methylthiotransferase CDKAL1	Q6P4Y0	Threonylcarbamoyladenosine tRNA methylthiotransferase OS=Xenopus tropicalis OX=8364 GN=cdkal1 PE=2 SV=1	PF04055//PF05818//PF00919	Radical SAM superfamily//Enterobacterial TraT complement resistance protein//Uncharacterized protein family UPF0004	GO:0003824//GO:0051536//GO:0035596//GO:0051539	catalytic activity//iron-sulfur cluster binding//methylthiotransferase activity//4 iron, 4 sulfur cluster binding	KOG4355	Predicted Fe-S oxidoreductase	FALSE	-0.1941	0.99998	DOWN	-0.62299	9.871e-06	DOWN	-0.44283	0.10752
Cluster-63567.32573	508699552	EOX91448.1	2337	2.7e-260	Serine/threonine-protein kinase isoform 1 [Theobroma cacao]	Serine/threonine-protein kinase isoform 1 [Theobroma cacao]	XM_022919450.1	XM_022919450	PREDICTED: Durio zibethinus probable serine/threonine-protein kinase At1g01540 (LOC111317105), transcript variant X1, mRNA	--	--	--	Q3EDL4	Probable serine/threonine-protein kinase At1g01540 OS=Arabidopsis thaliana OX=3702 GN=At1g01540 PE=1 SV=2	PF00069//PF04030//PF00067//PF07714	Protein kinase domain//D-arabinono-1,4-lactone oxidase//Cytochrome P450//Protein tyrosine and serine/threonine kinase	GO:0005524//GO:0003885//GO:0004672//GO:0016705//GO:0020037//GO:0005506	ATP binding//D-arabinono-1,4-lactone oxidase activity//protein kinase activity//oxidoreductase activity, acting on paired donors, with incorporation or reduction of molecular oxygen//heme binding//iron ion binding	--	--	FALSE	0.3836	0.99998	DOWN	-0.9039	0.012776	DOWN	-1.3011	0.0064596
Cluster-63567.25540	1269981336	XP_022741513.1	1532	5.1e-167	CDK5RAP1-like protein [Durio zibethinus]	CDK5RAP1-like protein [Durio zibethinus]	XM_022885778.1	XM_022885778	PREDICTED: Durio zibethinus CDK5RAP1-like protein (LOC111293062), mRNA	--	--	--	Q2R1U4	CDK5RAP1-like protein OS=Oryza sativa subsp. japonica OX=39947 GN=Os11g0592800 PE=2 SV=1	PF00919//PF04055//PF04762	Uncharacterized protein family UPF0004//Radical SAM superfamily//IKI3 family	GO:0003824//GO:0051536//GO:0035596//GO:0051539	catalytic activity//iron-sulfur cluster binding//methylthiotransferase activity//4 iron, 4 sulfur cluster binding	KOG2492	CDK5 activator-binding protein	FALSE	-0.052163	0.99998	DOWN	-0.71041	0.00013261	DOWN	-0.67273	8.2945e-05
Cluster-20509.1	1269980791	XP_022741212.1	1637	1.2e-179	alkane hydroxylase MAH1-like [Durio zibethinus]	alkane hydroxylase MAH1-like [Durio zibethinus]	XM_022885477.1	XM_022885477	PREDICTED: Durio zibethinus alkane hydroxylase MAH1-like (LOC111292866), mRNA	--	--	--	Q9FVS9	Alkane hydroxylase MAH1 OS=Arabidopsis thaliana OX=3702 GN=CYP96A15 PE=2 SV=1	PF00067	Cytochrome P450	GO:0005506//GO:0020037//GO:0016705	iron ion binding//heme binding//oxidoreductase activity, acting on paired donors, with incorporation or reduction of molecular oxygen	--	--	FALSE	-0.58051	0.99998	UP	4.6047	0.025279	UP	5.1683	0.021217
Cluster-63567.11309	1269924718	XP_022774378.1	2136	2.7e-237	alkane hydroxylase MAH1-like [Durio zibethinus]	alkane hydroxylase MAH1-like [Durio zibethinus]	XM_022918643.1	XM_022918643	PREDICTED: Durio zibethinus alkane hydroxylase MAH1-like (LOC111316619), mRNA	--	--	--	A0A140IL90	Noroxomaritidine synthase OS=Narcissus aff. pseudonarcissus MK-2014 OX=1540222 GN=Cyp96T1 PE=1 SV=1	PF00067	Cytochrome P450	GO:0020037//GO:0016705//GO:0005506	heme binding//oxidoreductase activity, acting on paired donors, with incorporation or reduction of molecular oxygen//iron ion binding	--	--	FALSE	-0.24725	0.99998	UP	3.385	2.8423e-05	UP	3.6034	4.056e-07
Cluster-63567.13858	1204892655	XP_021278091.1	1028	3.5e-109	callose synthase 3 [Herrania umbratica]	callose synthase 3 [Herrania umbratica]	XM_021422416.1	XM_021422416	PREDICTED: Herrania umbratica callose synthase 3 (LOC110412015), mRNA	K11000	CALS	callose synthase	Q9LXT9	Callose synthase 3 OS=Arabidopsis thaliana OX=3702 GN=CALS3 PE=3 SV=3	PF05995	Cysteine dioxygenase type I	GO:0016702//GO:0005506	oxidoreductase activity, acting on single donors with incorporation of molecular oxygen, incorporation of two atoms of oxygen//iron ion binding	--	--	FALSE	0.66973	0.99998	UP	1.9956	0.0073741	UP	1.2856	0.12821
Cluster-63567.19647	1269877861	XP_022749507.1	1059	1.3e-112	cellulose synthase A catalytic subunit 1 [UDP-forming]-like [Durio zibethinus]	cellulose synthase A catalytic subunit 1 [UDP-forming]-like [Durio zibethinus]	XM_022893772.1	XM_022893772	PREDICTED: Durio zibethinus cellulose synthase A catalytic subunit 1 [UDP-forming]-like (LOC111298977), mRNA	K10999	CESA	cellulose synthase A	A2Y0X2	Probable cellulose synthase A catalytic subunit 1 [UDP-forming] OS=Oryza sativa subsp. indica OX=39946 GN=CESA1 PE=3 SV=1	PF05409//PF00111//PF03552//PF12632	Coronavirus endopeptidase C30//2Fe-2S iron-sulfur cluster binding domain//Cellulose synthase//Mysoin-binding motif of peroxisomes	GO:0051536//GO:0016760//GO:0017022//GO:0009055	iron-sulfur cluster binding//cellulose synthase (UDP-forming) activity//myosin binding//electron transfer activity	--	--	FALSE	-0.15088	0.99998	UP	1.1885	0.0033668	UP	1.3231	0.00023735
Cluster-63567.42903	508720533	EOY12430.1	2595	3.6e-290	Inositol-1,4,5-trisphosphate 5-phosphatase 4 isoform 1 [Theobroma cacao]	Inositol-1,4,5-trisphosphate 5-phosphatase 4 isoform 1 [Theobroma cacao]	XM_007020843.2	XM_007020843	PREDICTED: Theobroma cacao uncharacterized LOC18593564 (LOC18593564), mRNA	--	--	--	Q50EK0	Cytochrome P450 716B2 OS=Picea sitchensis OX=3332 GN=CYP716B2 PE=2 SV=1	PF10459//PF00067	Peptidase S46//Cytochrome P450	GO:0008239//GO:0005506//GO:0020037//GO:0016705//GO:0070009	dipeptidyl-peptidase activity//iron ion binding//heme binding//oxidoreductase activity, acting on paired donors, with incorporation or reduction of molecular oxygen//serine-type aminopeptidase activity	--	--	FALSE	0.040205	0.99998	DOWN	-0.49806	7.1974e-13	DOWN	-0.55358	0.00052662
Cluster-48019.0	1269888376	XP_022754933.1	1195	2.6e-128	inositol oxygenase 2-like [Durio zibethinus]	inositol oxygenase 2-like [Durio zibethinus]	XM_022874218.1	XM_022874218	PREDICTED: Durio zibethinus inositol oxygenase 2-like (LOC111285009), mRNA	K00469	MIOX	inositol oxygenase	O82200	Inositol oxygenase 2 OS=Arabidopsis thaliana OX=3702 GN=MIOX2 PE=2 SV=2	PF05153	Myo-inositol oxygenase	GO:0050113//GO:0005506	inositol oxygenase activity//iron ion binding	KOG1573	Aldehyde reductase	FALSE	0.47929	0.99998	UP	2.2937	0.083122	FALSE	1.7725	0.32441
Cluster-63567.44457	1269914697	XP_022769023.1	255	4.4e-19	inositol-pentakisphosphate 2-kinase-like [Durio zibethinus]	inositol-pentakisphosphate 2-kinase-like [Durio zibethinus]	LT594795.1	LT594795	Theobroma cacao genome assembly, chromosome: VIII	K10572	IPPK	inositol-pentakisphosphate 2-kinase	B8AVX5	Inositol-pentakisphosphate 2-kinase IPK1 OS=Oryza sativa subsp. indica OX=39946 GN=IPK1 PE=3 SV=1	PF11575//PF06090	FhuF 2Fe-2S C-terminal domain//Inositol-pentakisphosphate 2-kinase	GO:0035299//GO:0051537//GO:0005524	inositol pentakisphosphate 2-kinase activity//2 iron, 2 sulfur cluster binding//ATP binding	--	--	FALSE	-0.036976	0.99998	DOWN	-0.87739	0.050283	DOWN	-0.84785	0.15217
Cluster-45246.0	1204924873	XP_021295471.1	2806	0	protein ECERIFERUM 1-like [Herrania umbratica]	protein ECERIFERUM 1-like [Herrania umbratica]	XM_022886662.1	XM_022886662	PREDICTED: Durio zibethinus protein ECERIFERUM 1-like (LOC111293740), transcript variant X1, mRNA	K15404	K15404, CER1	aldehyde decarbonylase	F4HVY0	Very-long-chain aldehyde decarbonylase CER1 OS=Arabidopsis thaliana OX=3702 GN=CER1 PE=1 SV=1	PF04116	Fatty acid hydroxylase superfamily	GO:0005506//GO:0016491	iron ion binding//oxidoreductase activity	--	--	FALSE	0.62824	0.99998	UP	3.4186	0.0059928	UP	2.8451	0.032514
Cluster-63567.28232	1269889227	XP_022755365.1	1246	8.8e-134	protein ECERIFERUM 3 isoform X1 [Durio zibethinus]	protein ECERIFERUM 3 isoform X1 [Durio zibethinus]	XM_022899631.1	XM_022899631	PREDICTED: Durio zibethinus protein ECERIFERUM 3 (LOC111303396), transcript variant X2, mRNA	--	--	--	Q8H1Z0	Very-long-chain aldehyde decarbonylase CER3 OS=Arabidopsis thaliana OX=3702 GN=CER3 PE=1 SV=1	PF06214//PF04116//PF06769	Signaling lymphocytic activation molecule (SLAM) protein//Fatty acid hydroxylase superfamily//YoeB-like toxin of bacterial type II toxin-antitoxin system	GO:0038023//GO:0004519//GO:0005506//GO:0016491	signaling receptor activity//endonuclease activity//iron ion binding//oxidoreductase activity	--	--	FALSE	0.015539	0.99998	UP	0.84609	0.0006839	UP	0.81782	0.01455
Cluster-63567.35783	1269916028	XP_022769768.1	662	3.9e-66	cytochrome P450 709B2-like isoform X1 [Durio zibethinus]	cytochrome P450 709B2-like isoform X1 [Durio zibethinus]	LT594788.1	LT594788	Theobroma cacao genome assembly, chromosome: I	K20660	CYP709	cytochrome P450 family 709	F4IK45	Cytochrome P450 709B2 OS=Arabidopsis thaliana OX=3702 GN=CYP709B2 PE=2 SV=1	PF04124//PF14249//PF00067//PF01165//PF08038	Dor1-like family//Tocopherol cyclase//Cytochrome P450//Ribosomal protein S21//TOM7 family	GO:0005506//GO:0016705//GO:0020037//GO:0009976//GO:0003735	iron ion binding//oxidoreductase activity, acting on paired donors, with incorporation or reduction of molecular oxygen//heme binding//tocopherol cyclase activity//structural constituent of ribosome	--	--	FALSE	0.032	0.99998	DOWN	-2.7669	2.6767e-07	DOWN	-2.8221	6.3981e-07
Cluster-63567.31724	1269872319	XP_022729302.1	1890	1.8e-208	LOW QUALITY PROTEIN: cytochrome P450 71A26-like [Durio zibethinus]	LOW QUALITY PROTEIN: cytochrome P450 71A26-like [Durio zibethinus]	XM_022873580.1	XM_022873580	PREDICTED: Durio zibethinus cytochrome P450 71A3-like (LOC111284711), mRNA	K07408	CYP1A1	cytochrome P450 family 1 subfamily A polypeptide 1	Q9STK9	Cytochrome P450 71A24 OS=Arabidopsis thaliana OX=3702 GN=CYP71A24 PE=2 SV=3	PF00067	Cytochrome P450	GO:0016705//GO:0020037//GO:0005506	oxidoreductase activity, acting on paired donors, with incorporation or reduction of molecular oxygen//heme binding//iron ion binding	--	--	FALSE	0.15751	0.99998	DOWN	-2.2966	1.4555e-10	DOWN	-2.4687	3.0538e-13
Cluster-66234.0	1204908754	XP_021286798.1	2013	4.9e-223	LOW QUALITY PROTEIN: cytochrome P450 71A9-like [Herrania umbratica]	LOW QUALITY PROTEIN: cytochrome P450 71A9-like [Herrania umbratica]	XM_021431123.1	XM_021431123	PREDICTED: Herrania umbratica cytochrome P450 71A9-like (LOC110418404), mRNA	K20617	CYP71A	cytochrome P450 family 71 subfamily A	O81970	Cytochrome P450 71A9 OS=Glycine max OX=3847 GN=CYP71A9 PE=2 SV=1	PF00067//PF02144	Cytochrome P450//Repair protein Rad1/Rec1/Rad17	GO:0020037//GO:0016705//GO:0005506	heme binding//oxidoreductase activity, acting on paired donors, with incorporation or reduction of molecular oxygen//iron ion binding	--	--	FALSE	0.38715	0.99998	UP	1.6391	5.0869e-06	UP	1.2281	0.044814
Cluster-58414.1	763794462	KJB61458.1	808	3.7e-83	hypothetical protein B456_009G359100 [Gossypium raimondii]	hypothetical protein B456_009G359100 [Gossypium raimondii]	XM_012609099.1	XM_012609099	PREDICTED: Gossypium raimondii cytochrome P450 71D10-like (LOC105783558), mRNA	--	--	--	O48923	Cytochrome P450 71D10 OS=Glycine max OX=3847 GN=CYP71D10 PE=2 SV=1	PF00067	Cytochrome P450	GO:0016705//GO:0020037//GO:0005506	oxidoreductase activity, acting on paired donors, with incorporation or reduction of molecular oxygen//heme binding//iron ion binding	--	--	FALSE	0.086839	0.99998	UP	2.2985	0.0094148	UP	2.1857	0.015761
Cluster-63252.0	508716559	EOY08456.1	2889	0	Exocyst subunit exo70 family protein A2 isoform 1 [Theobroma cacao]	Exocyst subunit exo70 family protein A2 isoform 1 [Theobroma cacao]	XM_022890681.1	XM_022890681	PREDICTED: Durio zibethinus exocyst complex component EXO70A1-like (LOC111296393), mRNA	K07195	EXOC7, EXO70	exocyst complex component 7	Q9LZD3	Exocyst complex component EXO70A1 OS=Arabidopsis thaliana OX=3702 GN=EXO70A1 PE=1 SV=1	PF03081//PF04136//PF07361	Exo70 exocyst complex subunit//Sec34-like family//Cytochrome b562	GO:0020037//GO:0005506//GO:0009055	heme binding//iron ion binding//electron transfer activity	--	--	FALSE	-0.25948	0.99998	UP	1.0557	0.034855	UP	1.3039	0.0092805
Cluster-63567.35684	1269925926	XP_022774996.1	960	7e-101	peroxidase 17-like [Durio zibethinus]	peroxidase 17-like [Durio zibethinus]	XM_022883589.1	XM_022883589	PREDICTED: Durio zibethinus peroxidase 17-like (LOC111291695), mRNA	K00430	E1.11.1.7	peroxidase	Q9SJZ2	Peroxidase 17 OS=Arabidopsis thaliana OX=3702 GN=PER17 PE=2 SV=1	PF00141//PF00848	Peroxidase//Ring hydroxylating alpha subunit (catalytic domain)	GO:0004601//GO:0051537//GO:0020037//GO:0005506	peroxidase activity//2 iron, 2 sulfur cluster binding//heme binding//iron ion binding	--	--	FALSE	0.097497	0.99998	DOWN	-1.5088	1.9124e-05	DOWN	-1.6209	1.1226e-10
Cluster-63567.39020	508710417	EOY02314.1	1894	5.9e-209	Peroxidase superfamily protein isoform 1 [Theobroma cacao]		XM_007031326.2	XM_007031326	PREDICTED: Theobroma cacao alpha-dioxygenase 1 (LOC18600713), transcript variant X1, mRNA	K10529	DOX1	alpha-dioxygenase	Q9SGH6	Alpha-dioxygenase 1 OS=Arabidopsis thaliana OX=3702 GN=DOX1 PE=1 SV=1	--	--	--	--	--	--	FALSE	0.062706	0.99998	DOWN	-0.86804	0.033085	DOWN	-0.94796	0.017994
Cluster-54537.0	1269968853	XP_022734827.1	1543	1.1e-168	peroxidase 11-like [Durio zibethinus]		XM_022869229.1	XM_022869229	PREDICTED: Durio zibethinus peroxidase 11-like (LOC111281470), transcript variant X2, mRNA	K00430	E1.11.1.7	peroxidase	Q96519	Peroxidase 11 OS=Arabidopsis thaliana OX=3702 GN=PER11 PE=1 SV=1	PF00141	Peroxidase	GO:0020037//GO:0004601	heme binding//peroxidase activity	--	--	FALSE	0.0059408	0.99998	UP	2.672	0.1287	FALSE	2.6597	0.24985
Cluster-63567.18590	1269948128	XP_022723743.1	392	2.6e-35	LOW QUALITY PROTEIN: peroxidase 19-like, partial [Durio zibethinus]		LT594793.1	LT594793	Theobroma cacao genome assembly, chromosome: VI	K00430	E1.11.1.7	peroxidase	O22959	Peroxidase 19 OS=Arabidopsis thaliana OX=3702 GN=PER19 PE=2 SV=1	PF00141//PF14171	Peroxidase//Toxin SpoIISA, type II toxin-antitoxin system	GO:0004601//GO:0020037	peroxidase activity//heme binding	--	--	FALSE	-0.81483	0.99998	DOWN	-4.8951	0.0061182	DOWN	-4.0942	0.052542
Cluster-24537.0	508724704	EOY16601.1	913	7.6e-96	Peroxidase superfamily protein isoform 2, partial [Theobroma cacao]		XM_022897886.1	XM_022897886	PREDICTED: Durio zibethinus peroxidase 43 (LOC111301897), transcript variant X1, mRNA	K00430	E1.11.1.7	peroxidase	Q9SZH2	Peroxidase 43 OS=Arabidopsis thaliana OX=3702 GN=PER43 PE=3 SV=2	PF00141	Peroxidase	GO:0020037//GO:0004601	heme binding//peroxidase activity	--	--	FALSE	NA	NA	UP	5.0546	0.082933	UP	4.895	0.10853
Cluster-63567.60776	1269946509	XP_022722873.1	906	4.2e-95	probable peroxidase 61 [Durio zibethinus]		XM_018119999.1	XM_018119999	PREDICTED: Theobroma cacao probable peroxidase 61 (LOC18602422), mRNA	K00430	E1.11.1.7	peroxidase	Q9FLV5	Probable peroxidase 61 OS=Arabidopsis thaliana OX=3702 GN=PER61 PE=3 SV=1	PF00141	Peroxidase	GO:0020037//GO:0004601	heme binding//peroxidase activity	--	--	FALSE	NA	NA	UP	5.0514	0.12351	UP	4.8866	0.15554
Cluster-63567.59809	1269954501	XP_022727199.1	1581	5.1e-173	peroxidase N1-like [Durio zibethinus]		XM_007042947.2	XM_007042947	PREDICTED: Theobroma cacao peroxidase N1 (LOC18608323), mRNA	K00430	E1.11.1.7	peroxidase	Q9XIV8	Peroxidase N1 OS=Nicotiana tabacum OX=4097 GN=poxN1 PE=1 SV=1	PF00141	Peroxidase	GO:0020037//GO:0004601	heme binding//peroxidase activity	--	--	FALSE	-0.54515	0.99998	UP	6.761	3.9945e-09	UP	7.2577	5.5724e-14
Cluster-67791.0	1269986806	XP_022744456.1	900	5.3e-94	peroxidase P7-like [Durio zibethinus]		XM_022888721.1	XM_022888721	PREDICTED: Durio zibethinus peroxidase P7-like (LOC111295290), mRNA	K00430	E1.11.1.7	peroxidase	A7NY33	Peroxidase 4 OS=Vitis vinifera OX=29760 GN=GSVIVT00023967001 PE=1 SV=1	PF00141//PF01530	Peroxidase//Zinc finger, C2HC type	GO:0008270//GO:0020037//GO:0004601	zinc ion binding//heme binding//peroxidase activity	--	--	FALSE	-0.14166	0.99998	DOWN	-2.3368	0.01349	DOWN	-2.2	0.038568
Cluster-63567.59810	1269954501	XP_022727199.1	444	1.1e-41	peroxidase N1-like [Durio zibethinus]		XM_022871464.1	XM_022871464	PREDICTED: Durio zibethinus peroxidase N1-like (LOC111283076), mRNA	K00430	E1.11.1.7	peroxidase	P22196	Cationic peroxidase 2 OS=Arachis hypogaea OX=3818 GN=PNC2 PE=2 SV=1	PF00141	Peroxidase	GO:0004601//GO:0020037	peroxidase activity//heme binding	--	--	FALSE	NA	NA	UP	8.011	1.497e-05	UP	7.8476	2.1948e-05
Cluster-63567.59374	508706941	EOX98837.1	1508	1.4e-164	Cationic peroxidase 2 precursor [Theobroma cacao]		XM_022906691.1	XM_022906691	PREDICTED: Durio zibethinus cationic peroxidase 2-like (LOC111308368), mRNA	K00430	E1.11.1.7	peroxidase	Q9XIV8	Peroxidase N1 OS=Nicotiana tabacum OX=4097 GN=poxN1 PE=1 SV=1	PF00141	Peroxidase	GO:0020037//GO:0004601	heme binding//peroxidase activity	--	--	FALSE	1.1874	0.99998	UP	10.629	9.5003e-22	UP	9.4056	1.3334e-18
Cluster-63567.43240	1269959152	XP_022729673.1	1105	2.1e-117	peroxidase 46-like [Durio zibethinus]		XM_022873938.1	XM_022873938	PREDICTED: Durio zibethinus peroxidase 46-like (LOC111284872), mRNA	K00430	E1.11.1.7	peroxidase	Q9SK52	Peroxidase 18 OS=Arabidopsis thaliana OX=3702 GN=PER18 PE=3 SV=1	PF00141//PF04833	Peroxidase//COBRA-like protein	GO:0004601//GO:0020037	peroxidase activity//heme binding	--	--	FALSE	0.1166	0.99998	DOWN	-0.34931	0.10744	DOWN	-0.48179	0.025254
Cluster-63567.17691	1269864661	XP_022751559.1	521	4.1e-50	peroxidase 12-like [Durio zibethinus]		XM_022895824.1	XM_022895824	PREDICTED: Durio zibethinus peroxidase 12-like (LOC111300167), mRNA	K00430	E1.11.1.7	peroxidase	Q96520	Peroxidase 12 OS=Arabidopsis thaliana OX=3702 GN=PER12 PE=1 SV=1	--	--	--	--	--	--	FALSE	0.42473	0.99998	UP	2.1587	0.00017745	UP	1.722	0.00036835
Cluster-18621.0	1343997798	XP_023881048.1	1049	1.8e-111	putative heme-binding peroxidase [Quercus suber]		XM_024047074.1	XM_024047074	PREDICTED: Quercus suber putative heme-binding peroxidase (LOC112014683), mRNA	K00428	E1.11.1.5	cytochrome c peroxidase	Q4PD66	Putative heme-binding peroxidase OS=Ustilago maydis (strain 521 / FGSC 9021) OX=237631 GN=CCP2 PE=3 SV=1	PF00141	Peroxidase	GO:0020037//GO:0004601	heme binding//peroxidase activity	--	--	FALSE	NA	NA	UP	4.9356	0.088354	UP	4.772	0.11735
Cluster-63567.18441	1269920955	XP_022772369.1	608	1.3e-60	peroxidase 12 [Durio zibethinus]		XM_022916634.1	XM_022916634	PREDICTED: Durio zibethinus peroxidase 12 (LOC111315014), mRNA	K00430	E1.11.1.7	peroxidase	Q96520	Peroxidase 12 OS=Arabidopsis thaliana OX=3702 GN=PER12 PE=1 SV=1	PF00141	Peroxidase	GO:0004601//GO:0020037	peroxidase activity//heme binding	--	--	FALSE	0.16031	0.99998	UP	1.5555	0.0043716	UP	1.3728	0.024368
Cluster-57369.0	1269927291	XP_022775729.1	1528	7e-167	peroxidase 3-like [Durio zibethinus]		XM_022919994.1	XM_022919994	PREDICTED: Durio zibethinus peroxidase 3-like (LOC111317560), mRNA	K00430	E1.11.1.7	peroxidase	O23044	Peroxidase 3 OS=Arabidopsis thaliana OX=3702 GN=PER3 PE=2 SV=1	PF00141	Peroxidase	GO:0020037//GO:0004601	heme binding//peroxidase activity	--	--	FALSE	-0.89941	0.99998	UP	3.6658	3.9752e-05	UP	4.5636	2.8193e-06
Cluster-60420.0	1269959845	XP_022730035.1	1228	5.7e-132	peroxidase 4-like [Durio zibethinus]		XM_022874300.1	XM_022874300	PREDICTED: Durio zibethinus peroxidase 4-like (LOC111285069), mRNA	K00430	E1.11.1.7	peroxidase	A7NY33	Peroxidase 4 OS=Vitis vinifera OX=29760 GN=GSVIVT00023967001 PE=1 SV=1	PF00141	Peroxidase	GO:0020037//GO:0004601	heme binding//peroxidase activity	--	--	FALSE	0.26668	0.99998	UP	1.4185	0.060488	UP	1.1297	0.16756
Cluster-61531.0	1269923510	XP_022773709.1	1519	7.8e-166	peroxidase 31-like [Durio zibethinus]		XM_022894833.1	XM_022894833	PREDICTED: Durio zibethinus peroxidase 31-like (LOC111299575), mRNA	K00430	E1.11.1.7	peroxidase	Q9FL16	Peroxidase 63 OS=Arabidopsis thaliana OX=3702 GN=PER63 PE=2 SV=1	PF00141	Peroxidase	GO:0020037//GO:0004601	heme binding//peroxidase activity	--	--	FALSE	0.71571	0.99998	UP	4.4979	3.6382e-30	UP	3.7723	8.4539e-18
Cluster-25846.0	1204897703	XP_021280841.1	1565	3.1e-171	peroxidase 5-like [Herrania umbratica]		XM_022915019.1	XM_022915019	PREDICTED: Durio zibethinus peroxidase 5-like (LOC111314039), mRNA	K00430	E1.11.1.7	peroxidase	A7QEU4	Peroxidase 5 OS=Vitis vinifera OX=29760 GN=GSVIVT00037159001 PE=1 SV=2	PF00141	Peroxidase	GO:0004601//GO:0020037	peroxidase activity//heme binding	--	--	FALSE	NA	NA	UP	6.9123	4.6549e-07	UP	6.7564	1.3448e-06
Cluster-63567.17692	1269864661	XP_022751559.1	922	1.7e-96	peroxidase 12-like [Durio zibethinus]		XM_022895824.1	XM_022895824	PREDICTED: Durio zibethinus peroxidase 12-like (LOC111300167), mRNA	K00430	E1.11.1.7	peroxidase	Q96520	Peroxidase 12 OS=Arabidopsis thaliana OX=3702 GN=PER12 PE=1 SV=1	PF00141//PF16845	Peroxidase//Aspartic acid proteinase inhibitor	GO:0004601//GO:0020037//GO:0004869	peroxidase activity//heme binding//cysteine-type endopeptidase inhibitor activity	--	--	FALSE	-0.048268	0.99998	UP	1.5912	0.0018456	UP	1.6202	0.00033526
Cluster-63567.17575	1204885370	XP_021274165.1	1381	9.9e-150	peroxidase 51-like [Herrania umbratica]		XM_022896336.1	XM_022896336	PREDICTED: Durio zibethinus peroxidase 73-like (LOC111300720), mRNA	K00430	E1.11.1.7	peroxidase	Q9SZE7	Peroxidase 51 OS=Arabidopsis thaliana OX=3702 GN=PER51 PE=2 SV=1	PF02390//PF00141	Putative methyltransferase//Peroxidase	GO:0004601//GO:0020037//GO:0008176	peroxidase activity//heme binding//tRNA (guanine-N7-)-methyltransferase activity	--	--	FALSE	0.14106	0.99998	UP	0.96855	0.081361	UP	0.81276	0.18024
Cluster-63567.55570	1269989693	XP_022746005.1	954	3.9e-100	peroxidase P7-like [Durio zibethinus]		XM_022890270.1	XM_022890270	PREDICTED: Durio zibethinus peroxidase P7-like (LOC111296160), mRNA	K00430	E1.11.1.7	peroxidase	Q9FLC0	Peroxidase 52 OS=Arabidopsis thaliana OX=3702 GN=PER52 PE=2 SV=1	PF00141	Peroxidase	GO:0020037//GO:0004601	heme binding//peroxidase activity	--	--	FALSE	0.17409	0.99998	UP	1.9283	0.025811	UP	1.7301	0.035043
Cluster-63567.48633	1204887626	XP_021275379.1	897	1.1e-93	peroxidase P7-like [Herrania umbratica]		XM_022884146.1	XM_022884146	PREDICTED: Durio zibethinus peroxidase P7-like (LOC111291984), mRNA	--	--	--	A7NY33	Peroxidase 4 OS=Vitis vinifera OX=29760 GN=GSVIVT00023967001 PE=1 SV=1	PF00141	Peroxidase	GO:0004601//GO:0020037	peroxidase activity//heme binding	--	--	FALSE	0.55615	0.99998	UP	4.9366	8.6388e-14	UP	4.3674	1.7105e-10
Cluster-61066.0	508718546	EOY10443.1	1338	5.6e-145	Peroxidase 44, putative [Theobroma cacao]		XM_007029879.2	XM_007029879	PREDICTED: Theobroma cacao peroxidase 44 (LOC18599776), mRNA	K00430	E1.11.1.7	peroxidase	Q93V93	Peroxidase 44 OS=Arabidopsis thaliana OX=3702 GN=PER44 PE=2 SV=1	PF00141	Peroxidase	GO:0020037//GO:0004601	heme binding//peroxidase activity	--	--	FALSE	-0.11557	0.99998	DOWN	-3.4085	0.019746	DOWN	-3.3262	0.019782
Cluster-63567.37622	1276251570	PIN10219.1	211	2.7e-14	L-ascorbate peroxidase [Handroanthus impetiginosus]		XM_022917542.1	XM_022917542	PREDICTED: Durio zibethinus probable L-ascorbate peroxidase 6, chloroplastic/mitochondrial (LOC111315649), transcript variant X1, mRNA	K00434	E1.11.1.11	L-ascorbate peroxidase	Q42593	L-ascorbate peroxidase T, chloroplastic OS=Arabidopsis thaliana OX=3702 GN=APXT PE=2 SV=2	--	--	--	--	--	--	FALSE	0.062438	0.99998	DOWN	-1.6298	0.00051678	DOWN	-1.7044	2.1768e-05
Cluster-63567.36789	508724441	EOY16338.1	1617	4.1e-177	L-ascorbate peroxidase T isoform 4 [Theobroma cacao]		XM_022917543.1	XM_022917543	PREDICTED: Durio zibethinus probable L-ascorbate peroxidase 6, chloroplastic/mitochondrial (LOC111315649), transcript variant X2, mRNA	K00434	E1.11.1.11	L-ascorbate peroxidase	Q42593	L-ascorbate peroxidase T, chloroplastic OS=Arabidopsis thaliana OX=3702 GN=APXT PE=2 SV=2	PF00141	Peroxidase	GO:0004601//GO:0020037	peroxidase activity//heme binding	--	--	FALSE	-0.034131	0.99998	DOWN	-1.1682	2.8737e-06	DOWN	-1.1473	6.4955e-05

## Sheet: Mn
gene_id	NR GI	NR ID	NR Score	NR Evalue	NR Description	NT GI	NT ID	NT Description	KO ID	KO Name	KO Description	Swissprot ID	Swissprot Description	PFAM ID	PFAM description	Gene Ontology Molecular Function	MF Description	KOG ID	KOG Description	log2FC(infectedleafvshealthyleaf)	q value(infectedleafvshealthyleaf)	log2FC(gallvshealthyleaf)	q value(gallsvshealthyleaf)	log2FC(gallsvsinfectedleaf)	q value(gallvsinfectedleaf)
Cluster-32316.0	--	--	--	--	--	--	--	--	--	--	--	--	--	PF05038//PF01988	Cytochrome Cytochrome b558 alpha-subunit//VIT family	GO:0020037//GO:0005384	heme binding//manganese ion transmembrane transporter actiVITy	--	--	0.86216	0.99998	10.757	5.0325e-23	9.8793	3.2313e-19
Cluster-33829.0	--	--	--	--	--	--	--	--	--	--	--	--	--	PF05866//PF01988	Endodeoxyribonuclease RusA//VIT family	GO:0000287//GO:0005384	magnesium ion binding//manganese ion transmembrane transporter actiVITy	--	--	2.7181	0.99998	7.3498	0.0004106	4.5722	0.011461
Cluster-63567.12776	587866220	EXB55703.1	158	8.1e-08	hypothetical protein L484_000928 [Morus notabilis]	LT594788.1	LT594788	Theobroma cacao genome assembly, chromosome: I	K12626	LSM7	U6 snRNA-associated Sm-like protein LSm7	--	--	PF01988	VIT family	GO:0005384	manganese ion transmembrane transporter actiVITy	--	--	-0.13127	0.99998	0.93417	0.1423	1.0497	0.02913
Cluster-63567.18677	1269954471	XP_022727183.1	372	1.4e-32	vacuolar iron transporter 1-like [Durio zibethinus]	XM_021437493.1	XM_021437493	PREDICTED: Herrania umbratica vacuolar iron transporter 1-like (LOC110423305), mRNA	--	--	--	P0DO17	Vacuolar iron transporter 1 OS=Eucalyptus grandis OX=71139 GN=VIT1 PE=1 SV=1	PF16940//PF05251//PF01988	Chloroplast envelope transporter//Oligosaccharyltransferase subunit 5//VIT family	GO:0005384	manganese ion transmembrane transporter actiVITy	--	--	-0.0055158	0.99998	2.0639	7.4625e-05	2.0484	0.00060556
Cluster-63567.32046	1269975619	XP_022738438.1	948	3.7e-99	uncharacterized protein LOC111291114 isoform X2 [Durio zibethinus]	XM_007039353.2	XM_007039353	PREDICTED: Theobroma cacao uncharacterized LOC18605989 (LOC18605989), mRNA	--	--	--	--	--	PF04048//PF01988//PF11605	Sec8 exocyst complex component specific domain//VIT family//Vacuolar protein sorting protein 36 Vps36	GO:0043130//GO:0005384//GO:0032266	ubiquitin binding//manganese ion transmembrane transporter actiVITy//phosphatidylinositol-3-phosphate binding	--	--	-0.066693	0.99998	-1.6498	2.2315e-13	-1.5959	4.6623e-10
Cluster-63567.56886	1269965107	XP_022732847.1	1583	6.4e-173	cytochrome c oxidase assembly protein COX15-like [Durio zibethinus]	XR_002689914.1	XR_002689914	PREDICTED: Durio zibethinus cytochrome c oxidase assembly protein COX15-like (LOC111286989), transcript variant X2, misc_RNA	K02259	COX15	cytochrome c oxidase assembly protein subunit 15	Q9FKT8	Cytochrome c oxidase assembly protein COX15 OS=Arabidopsis thaliana OX=3702 GN=COX15 PE=2 SV=1	PF01277//PF01988//PF02628	Oleosin//VIT family//Cytochrome oxidase assembly protein	GO:0016627//GO:0005384	oxidoreductase actiVITy, acting on the CH-CH group of donors//manganese ion transmembrane transporter actiVITy	KOG2725	Cytochrome oxidase assembly factor COX15	-0.099233	0.99998	1.4358	1.8963e-11	1.5259	5.5859e-09
Cluster-63567.10597	1269909641	XP_022766363.1	1064	6.7e-113	uncharacterized protein LOC111311254 [Durio zibethinus]	LT594795.1	LT594795	Theobroma cacao genome assembly, chromosome: VIII	--	--	--	--	--	PF03153//PF02950//PF01770//PF01988//PF00644//PF05829//PF01496//PF12090//PF02166//PF17209//PF00771//PF00096//PF05680//PF03137//PF09798	Transcription factor IIA, alpha/beta subunit//Conotoxin//Reduced folate carrier//VIT family//Poly(ADP-ribose) polymerase catalytic domain//Adenovirus late L2 mu core protein (Protein X)//V-type ATPase 116kDa subunit family//Spt20 family//Androgen receptor//Hfq protein//FHIPEP family//Zinc finger, C2H2 type//ATP synthase E chain//Organic Anion Transporter Polypeptide (OATP) family//DNA damage chec…	GO:0003950//GO:0008200//GO:0015078//GO:0005496//GO:0003712//GO:0090482//GO:0005384//GO:0004879//GO:0003676//GO:0003723//GO:0003677	NAD+ ADP-ribosyltransferase actiVITy//ion channel inhibitor actiVITy//proton transmembrane transporter actiVITy//steroid binding//transcription coregulator actiVITy//VITamin transmembrane transporter actiVITy//manganese ion transmembrane transporter actiVITy//nuclear receptor actiVITy//nucleic acid binding//RNA binding//DNA binding	--	--	0.09178	0.99998	-2.0113	0.0025127	-2.115	0.0011152
Cluster-20563.0	--	--	--	--	--	--	--	--	--	--	--	--	--	PF01988//PF15745//PF15550//PF01412//PF05558//PF15501//PF07813//PF05835	VIT family//AP-1 complex-associated regulatory protein//Draxin//Putative GTPase activating protein for Arf//DREPP plasma membrane polypeptide//Nuclear protein MDM1//LTXXQ motif family protein//Synaphin protein	GO:0019905//GO:0035650//GO:0008017//GO:0005384//GO:0005096	syntaxin binding//AP-1 adaptor complex binding//microtubule binding//manganese ion transmembrane transporter activity//GTPase activator activity	--	--	NA	NA	9.5803	4.637e-08	9.4161	6.8536e-08
Cluster-10417.0	747087806	XP_011091458.1	782	2e-80	probable manganese-transporting ATPase PDR2 [Sesamum indicum]	XM_022032632.1	XM_022032632	PREDICTED: Carica papaya probable manganese-transporting ATPase PDR2 (LOC110807492), mRNA	K14950	ATP13A1	cation-transporting ATPase 13A1	Q9EPE9	Manganese-transporting ATPase 13A1 OS=Mus musculus OX=10090 GN=Atp13a1 PE=1 SV=2	--	--	--	--	KOG0209	P-type ATPase	NA	NA	6.2848	0.011161	6.1219	0.014193
Cluster-63567.17815	1269997157	XP_022747426.1	482	1.8e-45	aquaporin SIP1-2-like [Durio zibethinus]	XM_022891691.1	XM_022891691	PREDICTED: Durio zibethinus aquaporin SIP1-2-like (LOC111297086), mRNA	K09875	SIP	aquaporin SIP	Q9ATM2	Aquaporin SIP1-2 OS=Zea mays OX=4577 GN=SIP1-2 PE=2 SV=1	PF00230//PF01988	Major intrinsic protein//VIT family	GO:0005384//GO:0015267	manganese ion transmembrane transporter activity//channel activity	--	--	0.023662	0.99998	0.55001	0.043459	0.51008	0.10106
Cluster-63567.6447	951012292	XP_014510009.1	1891	3e-208	ABC transporter B family member 11 [Vigna radiata var. radiata]	--	--	--	K05658	ABCB1, CD243	ATP-binding cassette, subfamily B (MDR/TAP), member 1	P08183	ATP-dependent translocase ABCB1 OS=Homo sapiens OX=9606 GN=ABCB1 PE=1 SV=3	PF00005//PF04152//PF01695//PF00004//PF03193//PF00910//PF02742//PF06414//PF00006//PF07728//PF00664//PF01926	ABC transporter//Mre11 DNA-binding presumed domain//IstB-like ATP binding protein//ATPase family associated with various cellular activities (AAA)//RsgA GTPase//RNA helicase//Iron dependent repressor, metal binding and dimerisation domain//Zeta toxin//ATP synthase alpha/beta family, nucleotide-binding domain//AAA domain (dynein-related subfamily)//ABC transporter transmembrane region//50S ribosom…	GO:0042626//GO:0030145//GO:0003724//GO:0005524//GO:0005525//GO:0003924//GO:0046983//GO:0046914//GO:0004519//GO:0016301//GO:0003723//GO:0016887	ATPase-coupled transmembrane transporter activity//manganese ion binding//RNA helicase activity//ATP binding//GTP binding//GTPase activity//protein dimerization activity//transition metal ion binding//endonuclease activity//kinase activity//RNA binding//ATPase activity	KOG0055	Multidrug/pheromone exporter, ABC superfamily	NA	NA	12.381	1.1732e-30	12.224	1.8634e-29
Cluster-63567.45786	1269986793	XP_022744449.1	1649	1.9e-180	cationic amino acid transporter 6, chloroplastic-like isoform X2 [Durio zibethinus]	XM_022888714.1	XM_022888714	PREDICTED: Durio zibethinus cationic amino acid transporter 7, chloroplastic-like (LOC111295278), transcript variant X2, mRNA	--	--	--	Q9SQZ0	Cationic amino acid transporter 7, chloroplastic OS=Arabidopsis thaliana OX=3702 GN=CAT7 PE=3 SV=1	PF00324//PF08038//PF01988//PF13520	Amino acid permease//TOM7 family//VIT family//Amino acid permease	GO:0022857//GO:0005384	transmembrane transporter actiVITy//manganese ion transmembrane transporter actiVITy	KOG1286	Amino acid transporters	0.24347	0.99998	1.5014	0.12883	1.2335	0.34826
Cluster-20207.0	1344001641	XP_023883121.1	563	1.1e-54	double-strand break repair protein mus-23-like [Quercus suber]	--	--	--	K10865	MRE11	double-strand break repair protein MRE11	Q61216	Double-strand break repair protein MRE11 OS=Mus musculus OX=10090 GN=Mre11 PE=1 SV=1	PF03153//PF00149//PF04152//PF02535	Transcription factor IIA, alpha/beta subunit//Calcineurin-like phosphoesterase//Mre11 DNA-binding presumed domain//ZIP Zinc transporter	GO:0004519//GO:0016787//GO:0046873//GO:0030145	endonuclease actiVITy//hydrolase actiVITy//metal ion transmembrane transporter actiVITy//manganese ion binding	KOG2310	DNA repair exonuclease MRE11	0.86216	0.99998	9.591	2.9337e-16	8.7147	2.0887e-13
Cluster-65365.1	508713123	EOY05020.1	1960	1.6e-216	Mn ion binding,nucleic acid binding,hydrolases, putative isoform 1 [Theobroma cacao]	XM_007034033.2	XM_007034033	PREDICTED: Theobroma cacao fanconi-associated nuclease 1 homolog (LOC18602562), transcript variant X3, mRNA	K15363	FAN1, MTMR15	fanconi-associated nuclease 1	Q5XVJ4	Fanconi-associated nuclease 1 homolog OS=Arabidopsis thaliana OX=3702 GN=FAN1 PE=2 SV=2	PF01780//PF08774//PF01526//PF08797	Ribosomal L37ae protein family//VRR-NUC domain//Tn3 transposase DDE domain//HIRAN domain	GO:0016788//GO:0003735//GO:0008270//GO:0003676//GO:0016818//GO:0004803	hydrolase activity, acting on ester bonds//structural constituent of ribosome//zinc ion binding//nucleic acid binding//hydrolase activity, acting on acid anhydrides, in phosphorus-containing anhydrides//transposase activity	KOG2143	Uncharacterized conserved protein	0.25306	0.99998	1.8488	0.0026929	1.5821	0.0055861
Cluster-63567.33651	1344108193	PPD81959.1	176	3.3e-10	hypothetical protein GOBAR_DD21116 [Gossypium barbadense]	LT594797.1	LT594797	Theobroma cacao genome assembly, chromosome: X	K12613	DCP2	mRNA-decapping enzyme subunit 2	Q8GW31	mRNA-decapping enzyme subunit 2 OS=Arabidopsis thaliana OX=3702 GN=DCP2 PE=1 SV=1	PF05026	Dcp2, box A domain	GO:0016787//GO:0030145//GO:0003723	hydrolase activity//manganese ion binding//RNA binding	--	--	-0.51878	0.99998	-1.3877	0.14616	-0.88269	0.57005
Cluster-63567.5169	1344043708	XP_023901813.1	1381	1.4e-149	2,3-bisphosphoglycerate-independent phosphoglycerate mutase-like [Quercus suber]	--	--	--	K15633	gpmI	2,3-bisphosphoglycerate-independent phosphoglycerate mutase	I6LDA6	2,3-bisphosphoglycerate-independent phosphoglycerate mutase OS=Onchocerca volvulus OX=6282 GN=ipgm-1 PE=1 SV=1	PF01676//PF06415//PF00884	Metalloenzyme superfamily//BPG-independent PGAM N-terminus (iPGM_N)//Sulfatase	GO:0030145//GO:0046872//GO:0004619//GO:0003824//GO:0008484	manganese ion binding//metal ion binding//phosphoglycerate mutase actiVITy//catalytic actiVITy//sulfuric ester hydrolase actiVITy	KOG3794	CBF1-interacting corepressor CIR and related proteins	0.86216	0.99998	11.772	5.507e-12	10.888	2.7452e-11
Cluster-63567.4332	1344085762	XP_023926969.1	1330	1e-143	2,3-bisphosphoglycerate-independent phosphoglycerate mutase-like [Quercus suber]	--	--	--	K15633	gpmI	2,3-bisphosphoglycerate-independent phosphoglycerate mutase	G5EFZ1	2,3-bisphosphoglycerate-independent phosphoglycerate mutase OS=Caenorhabditis elegans OX=6239 GN=ipgm-1 PE=1 SV=1	PF01676//PF06415//PF17078//PF00884//PF09776	Metalloenzyme superfamily//BPG-independent PGAM N-terminus (iPGM_N)//SWI5-dependent HO expression protein 3//Sulfatase//Mitochondrial ribosomal protein L55	GO:0008484//GO:0003824//GO:0003735//GO:0046872//GO:0030145//GO:0004619	sulfuric ester hydrolase actiVITy//catalytic actiVITy//structural constituent of ribosome//metal ion binding//manganese ion binding//phosphoglycerate mutase actiVITy	KOG4513	Phosphoglycerate mutase	0.86216	0.99998	12.21	2.2233e-29	11.332	4.1367e-25
Cluster-62309.0	1344085762	XP_023926969.1	1491	1.2e-162	2,3-bisphosphoglycerate-independent phosphoglycerate mutase-like [Quercus suber]	XM_028633387.1	XM_028633387	Byssochlamys spectabilis phosphoglycerate mutase, 2,3-bisphosphoglycerate-independent (C8Q69DRAFT_516449), partial mRNA	K15633	gpmI	2,3-bisphosphoglycerate-independent phosphoglycerate mutase	G5EFZ1	2,3-bisphosphoglycerate-independent phosphoglycerate mutase OS=Caenorhabditis elegans OX=6239 GN=ipgm-1 PE=1 SV=1	PF00884//PF04159//PF06415//PF01676	Sulfatase//NB glycoprotein//BPG-independent PGAM N-terminus (iPGM_N)//Metalloenzyme superfamily	GO:0004619//GO:0046872//GO:0030145//GO:0003824//GO:0008484	phosphoglycerate mutase activity//metal ion binding//manganese ion binding//catalytic activity//sulfuric ester hydrolase activity	KOG4513	Phosphoglycerate mutase	1.5879	0.99998	3.412	0.14856	1.7761	0.48431
Cluster-35111.0	1344045571	XP_023902836.1	809	9.3e-84	superoxide dismutase [Mn], mitochondrial-like [Quercus suber]	CP022857.1	CP022857	Parastagonospora nodorum isolate Sn79-1087 chromosome 7, complete sequence	K04564	SOD2	superoxide dismutase, Fe-Mn family	P00447	superoxide dismutase [Mn], mitochondrial OS=Saccharomyces cerevisiae (strain ATCC 204508 / S288c) OX=559292 GN=SOD2 PE=1 SV=1	PF00081//PF02777	Iron/manganese superoxide dismutases, alpha-hairpin domain//Iron/manganese superoxide dismutases, C-terminal domain	GO:0004784//GO:0046872	superoxide dismutase actiVITy//metal ion binding	KOG0876	manganese superoxide dismutase	2.1422	0.99998	5.6744	0.048421	3.5174	0.10975
Cluster-43191.0	1210514997	GAX25960.1	651	1.8e-65	superoxide dismutase, Fe-Mn family [Fistulifera solaris]	XM_020729629.1	XM_020729629	PREDICTED: Phalaenopsis equestris superoxide dismutase [Mn], mitochondrial-like (LOC110027961), mRNA	K04564	SOD2	superoxide dismutase, Fe-Mn family	Q00637	superoxide dismutase [Mn], mitochondrial OS=Drosophila melanogaster OX=7227 GN=Sod2 PE=2 SV=3	PF00081//PF02777	Iron/manganese superoxide dismutases, alpha-hairpin domain//Iron/manganese superoxide dismutases, C-terminal domain	GO:0004784//GO:0046872	superoxide dismutase actiVITy//metal ion binding	KOG0876	manganese superoxide dismutase	-1.383	0.99998	4.6102	0.12092	5.9513	0.055245
Cluster-58873.0	1333099591	XP_023523564.1	529	6.2e-51	superoxide dismutase [Mn], mitochondrial-like [Cucurbita pepo subsp. pepo]	KY942070.1	KY942070	Castanea mollissima MnSOD mRNA, complete cds	K04564	SOD2	superoxide dismutase, Fe-Mn family	Q9SM64	superoxide dismutase [Mn], mitochondrial OS=Prunus persica OX=3760 GN=SOD PE=2 SV=1	PF02777//PF00081//PF08597	Iron/manganese superoxide dismutases, C-terminal domain//Iron/manganese superoxide dismutases, alpha-hairpin domain//Translation initiation factor eIF3 subunit	GO:0003743//GO:0004784//GO:0046872	translation initiation factor actiVITy//superoxide dismutase actiVITy//metal ion binding	KOG0876	manganese superoxide dismutase	-0.14157	0.99998	-1.601	0.01354	-1.4727	0.040999
Cluster-63567.36081	--	--	--	--	--	XM_022884454.1	XM_022884454	PREDICTED: Durio zibethinus oxygen-evolving enhancer protein 1, chloroplastic-like (LOC111292198), mRNA	--	--	--	--	--	PF01716	manganese-stabilising protein / photosystem II polypeptide	GO:0010242	oxygen evolving actiVITy	--	--	0.24133	0.99998	-1.6299	0.030118	-1.8897	0.014635
Cluster-63567.31490	1029092705	XP_016706332.1	195	8.5e-13	PREDICTED: photosystem II core complex proteins psbY, chloroplastic-like [Gossypium hirsutum]	XM_022877269.1	XM_022877269	PREDICTED: Durio zibethinus photosystem II core complex proteins psbY, chloroplastic-like (LOC111287064), mRNA	K02723	psbY	photosystem II PsbY protein	--	--	PF06298	Photosystem II protein Y (PsbY)	GO:0030145	manganese ion binding	--	--	0.4016	0.99998	-1.8746	9.61e-12	-2.2943	2.1266e-07
Cluster-63567.31496	1269965412	XP_022733004.1	470	1.9e-44	photosystem II core complex proteins psbY, chloroplastic-like [Durio zibethinus]	XM_022877269.1	XM_022877269	PREDICTED: Durio zibethinus photosystem II core complex proteins psbY, chloroplastic-like (LOC111287064), mRNA	K02723	psbY	photosystem II PsbY protein	P80470	Photosystem II core complex proteins psbY, chloroplastic OS=Spinacia oleracea OX=3562 GN=PSBY PE=1 SV=2	PF06298	Photosystem II protein Y (PsbY)	GO:0030145	manganese ion binding	--	--	0.13323	0.99998	-2.0919	2.7737e-27	-2.2418	9.665e-17
Cluster-63567.36534	1347717445	PPS13902.1	578	2.4e-57	hypothetical protein GOBAR_AA06660 [Gossypium barbadense]	XM_022884454.1	XM_022884454	PREDICTED: Durio zibethinus oxygen-evolving enhancer protein 1, chloroplastic-like (LOC111292198), mRNA	K02716	psbO	photosystem II oxygen-evolving enhancer protein 1	P14226	Oxygen-evolving enhancer protein 1, chloroplastic OS=Pisum sativum OX=3888 GN=PSBO PE=1 SV=1	PF01716	manganese-stabilising protein / photosystem II polypeptide	GO:0010242	oxygen evolving actiVITy	--	--	0.46013	0.99998	-1.9754	2.1407e-10	-2.4587	1.0837e-05
Cluster-63567.34208	1344096930	PPD71986.1	236	2.5e-17	hypothetical protein GOBAR_DD31114 [Gossypium barbadense]	LT594788.1	LT594788	Theobroma cacao genome assembly, chromosome: I	K02716	psbO	photosystem II oxygen-evolving enhancer protein 1	O49079	Oxygen-evolving enhancer protein 1, chloroplastic OS=Fritillaria agrestis OX=64177 GN=PSBO PE=2 SV=1	PF01716	manganese-stabilising protein / photosystem II polypeptide	GO:0010242	oxygen evolving actiVITy	--	--	0.4599	0.99998	-1.7244	1.8921e-11	-2.2049	7.1064e-06
Cluster-63567.35997	1063464574	XP_007047093.2	554	4.5e-54	PREDICTED: oxygen-evolving enhancer protein 1, chloroplastic [Theobroma cacao]	XM_022896379.1	XM_022896379	PREDICTED: Durio zibethinus oxygen-evolving enhancer protein 1, chloroplastic (LOC111300762), mRNA	K02716	psbO	photosystem II oxygen-evolving enhancer protein 1	P26320	Oxygen-evolving enhancer protein 1, chloroplastic OS=Solanum tuberosum OX=4113 GN=PSBO PE=2 SV=1	PF01716	manganese-stabilising protein / photosystem II polypeptide	GO:0010242	oxygen evolving actiVITy	--	--	-0.029381	0.99998	-1.9985	6.334e-48	-1.9854	3.4821e-24
Cluster-63567.36058	1063464574	XP_007047093.2	367	2.2e-32	PREDICTED: oxygen-evolving enhancer protein 1, chloroplastic [Theobroma cacao]	LT594788.1	LT594788	Theobroma cacao genome assembly, chromosome: I	K02716	psbO	photosystem II oxygen-evolving enhancer protein 1	P14226	Oxygen-evolving enhancer protein 1, chloroplastic OS=Pisum sativum OX=3888 GN=PSBO PE=1 SV=1	PF01716	manganese-stabilising protein / photosystem II polypeptide	GO:0010242	oxygen evolving actiVITy	--	--	0.021573	0.99998	-2.0481	6.5632e-19	-2.0885	5.7286e-17
Cluster-63567.35642	1063464574	XP_007047093.2	859	9.3e-90	PREDICTED: oxygen-evolving enhancer protein 1, chloroplastic [Theobroma cacao]	XM_022896379.1	XM_022896379	PREDICTED: Durio zibethinus oxygen-evolving enhancer protein 1, chloroplastic (LOC111300762), mRNA	K02716	psbO	photosystem II oxygen-evolving enhancer protein 1	Q40459	Oxygen-evolving enhancer protein 1, chloroplastic OS=Nicotiana tabacum OX=4097 GN=PSBO PE=2 SV=1	PF01716	manganese-stabilising protein / photosystem II polypeptide	GO:0010242	oxygen evolving actiVITy	--	--	0.058711	0.99998	-1.9671	5.44e-33	-2.044	1.543e-15
Cluster-63567.36086	1269882934	XP_022752114.1	713	6.7e-73	oxygen-evolving enhancer protein 1, chloroplastic [Durio zibethinus]	XM_022896379.1	XM_022896379	PREDICTED: Durio zibethinus oxygen-evolving enhancer protein 1, chloroplastic (LOC111300762), mRNA	K02716	psbO	photosystem II oxygen-evolving enhancer protein 1	Q40459	Oxygen-evolving enhancer protein 1, chloroplastic OS=Nicotiana tabacum OX=4097 GN=PSBO PE=2 SV=1	PF01716	manganese-stabilising protein / photosystem II polypeptide	GO:0010242	oxygen evolving actiVITy	--	--	0.18402	0.99998	-1.9319	1.4174e-33	-2.135	6.9211e-11
Cluster-63567.23625	1063506133	XP_017977493.1	890	7.6e-93	PREDICTED: germin-like protein subfamily 1 member 14 [Theobroma cacao]	LT594792.1	LT594792	Theobroma cacao genome assembly, chromosome: V	--	--	--	Q9FID0	germin-like protein subfamily 1 member 14 OS=Arabidopsis thaliana OX=3702 GN=At5g39110 PE=3 SV=1	PF00190//PF03079//PF02311	Cupin//ARD/ARD' family//AraC-like ligand binding domain	GO:0010309//GO:0045735	acireductone dioxygenase [iron(II)-requiring] activity//nutrient reservoir activity	--	--	0.22218	0.99998	1.7636	0.097467	1.5158	0.33215
Cluster-63567.42437	1137184613	OMO59877.1	370	1e-32	germin [Corchorus olitorius]	LT594796.1	LT594796	Theobroma cacao genome assembly, chromosome: IX	--	--	--	Q652P9	germin-like protein 9-3 OS=Oryza sativa subsp. japonica OX=39947 GN=Os09g0568700 PE=2 SV=1	--	--	--	--	--	--	-1.1384	0.99998	1.1419	0.12724	2.2755	0.068063
Cluster-56870.0	1204927124	XP_021296677.1	996	2.1e-105	germin-like protein subfamily 3 member 2 [Herrania umbratica]	XM_007010382.2	XM_007010382	PREDICTED: Theobroma cacao germin-like protein subfamily 3 member 2 (LOC18586819), mRNA	--	--	--	Q9SR72	germin-like protein subfamily 3 member 2 OS=Arabidopsis thaliana OX=3702 GN=At3g10080 PE=2 SV=1	PF00190	Cupin	GO:0045735	nutrient reservoir activity	--	--	-0.5365	0.99998	3.0345	0.0056308	3.5048	0.00084944
Cluster-53329.0	1269941258	XP_022720028.1	898	5.9e-94	germin-like protein subfamily 2 member 4 isoform X1 [Durio zibethinus]	XM_021425895.1	XM_021425895	PREDICTED: Herrania umbratica germin-like protein subfamily 2 member 1 (LOC110414618), mRNA	--	--	--	Q9M263	germin-like protein subfamily 2 member 4 OS=Arabidopsis thaliana OX=3702 GN=GLP10 PE=2 SV=1	PF00190	Cupin	GO:0045735	nutrient reservoir activity	--	--	0.65071	0.99998	2.2564	0.0012002	1.5724	0.17127
Cluster-63567.22580	1269916026	XP_022769767.1	958	9.3e-101	germin-like protein subfamily 2 member 4 [Durio zibethinus]	XM_022903900.1	XM_022903900	PREDICTED: Durio zibethinus germin-like protein subfamily 2 member 4 (LOC111306003), transcript variant X1, mRNA	--	--	--	Q9M263	germin-like protein subfamily 2 member 4 OS=Arabidopsis thaliana OX=3702 GN=GLP10 PE=2 SV=1	PF00190	Cupin	GO:0045735	nutrient reservoir activity	--	--	-0.035438	0.99998	0.75335	0.00062814	0.77659	3.0956e-06
Cluster-63567.5265	508718875	EOY10772.1	503	1.3e-48	germin-like protein subfamily 1 member 18 [Theobroma cacao]	XM_022886965.1	XM_022886965	PREDICTED: Durio zibethinus germin-like protein subfamily 1 member 13 (LOC111293912), mRNA	--	--	--	Q9FID0	germin-like protein subfamily 1 member 14 OS=Arabidopsis thaliana OX=3702 GN=At5g39110 PE=3 SV=1	PF00190	Cupin	GO:0045735	nutrient reservoir activity	--	--	NA	NA	5.099	0.046455	4.9389	0.065153
Cluster-63567.5263	763777627	KJB44750.1	1017	6.7e-108	hypothetical protein B456_007G270700 [Gossypium raimondii]	XM_022864261.1	XM_022864261	PREDICTED: Durio zibethinus germin-like protein subfamily 1 member 13 (LOC111277839), mRNA	--	--	--	Q9FID0	Germin-like protein subfamily 1 member 14 OS=Arabidopsis thaliana OX=3702 GN=At5g39110 PE=3 SV=1	PF03079//PF00190	ARD/ARD' family//Cupin	GO:0055114	oxidation-reduction process	GO:0045735//GO:0010309	nutrient reservoir activity//acireductone dioxygenase [iron(II)-requiring] activity	-2.1539	0.99998	2.4677	0.31398	4.6587	0.0024785
Cluster-63567.5264	1204922100	XP_021293992.1	615	1.9e-61	germin-like protein subfamily 1 member 13 [Herrania umbratica]	XM_022887121.1	XM_022887121	PREDICTED: Durio zibethinus germin-like protein subfamily 1 member 13 (LOC111294003), mRNA	--	--	--	Q9SFF9	Germin-like protein subfamily 1 member 7 OS=Arabidopsis thaliana OX=3702 GN=At3g05950 PE=2 SV=1	PF00190//PF02311	Cupin//AraC-like ligand binding domain	GO:0006355	regulation of transcription, DNA-templated	GO:0045735	nutrient reservoir activity	-1.937	0.99998	2.2463	0.43047	4.2868	0.085037
Cluster-63567.26547	1269869052	XP_022775467.1	937	4e-98	germin-like protein subfamily T member 2 [Durio zibethinus]	XM_022919732.1	XM_022919732	PREDICTED: Durio zibethinus germin-like protein subfamily T member 2 (LOC111317272), mRNA	--	--	--	Q9LMC9	germin-like protein subfamily T member 2 OS=Arabidopsis thaliana OX=3702 GN=At1g18980 PE=2 SV=1	PF00190	Cupin	GO:0045735	nutrient reservoir activity	--	--	0.11217	0.99998	0.5667	0.012438	0.44167	0.16594
Cluster-63567.11791	1570360779	XP_027928274.1	474	4.9e-44	isopentenyl-diphosphate Delta-isomerase I [Vigna unguiculata]	--	--	--	K01823	idi, IDI	isopentenyl-diphosphate Delta-isomerase	Q13907	Isopentenyl-diphosphate Delta-isomerase 1 OS=Homo sapiens OX=9606 GN=IDI1 PE=1 SV=2	PF08702//PF04699//PF03908//PF07851//PF00293//PF02300//PF00517	Fibrinogen alpha/beta chain family//ARP2/3 complex 16 kDa subunit (p16-Arc)//Sec20//TMPIT-like protein//NUDIX domain//Fumarate reductase subunit C//Retroviral envelope protein	GO:0016787//GO:0005484//GO:0005102//GO:0005198	hydrolase activity//SNAP receptor activity//signaling receptor binding//structural molecule activity	KOG0142	Isopentenyl pyrophosphate:dimethylallyl pyrophosphate isomerase	NA	NA	13.005	3.2101e-33	12.849	5.3116e-32
Cluster-63567.60480	74027234	AAZ94730.1	482	2.8e-45	isopentenyl diphosphate isomerase [Ipomoea batatas]	--	--	--	K01823	idi, IDI	isopentenyl-diphosphate Delta-isomerase	O35760	Isopentenyl-diphosphate Delta-isomerase 1 OS=Rattus norvegicus OX=10116 GN=Idi1 PE=2 SV=2	PF00293	NUDIX domain	GO:0016787	hydrolase activity	KOG0142	Isopentenyl pyrophosphate:dimethylallyl pyrophosphate isomerase	NA	NA	9.504	5.1773e-09	9.341	8.9547e-09
Cluster-63567.55196	1269915440	XP_022769422.1	1628	4.1e-178	dolichyl-diphosphooligosaccharide--protein glycosyltransferase subunit 1A-like [Durio zibethinus]	XM_022916811.1	XM_022916811	PREDICTED: Durio zibethinus dolichyl-diphosphooligosaccharide--protein glycosyltransferase subunit 1A-like (LOC111315228), mRNA	K12666	OST1, RPN1	oligosaccharyltransferase complex subunit alpha (ribophorin I)	Q0DJC5	Dolichyl-diphosphooligosaccharide--protein glycosyltransferase subunit 1A OS=Oryza sativa subsp. japonica OX=39947 GN=OST1A PE=2 SV=1	PF04597	Ribophorin I	GO:0006486	--	KOG2291	Oligosaccharyltransferase, alpha subunit (ribophorin I)	0.021649	0.99998	0.73252	4.6538e-05	0.69448	1.3481e-06
Cluster-63567.21019	1269956167	XP_022728086.1	561	2.3e-55	dolichyl-diphosphooligosaccharide--protein glycosyltransferase subunit 2-like [Durio zibethinus]	XM_022872351.1	XM_022872351	PREDICTED: Durio zibethinus dolichyl-diphosphooligosaccharide--protein glycosyltransferase subunit 2-like (LOC111283746), mRNA	K12667	SWP1, RPN2	oligosaccharyltransferase complex subunit delta (ribophorin II)	Q93Z16	Dolichyl-diphosphooligosaccharide--protein glycosyltransferase subunit 2 OS=Arabidopsis thaliana OX=3702 GN=RPN2 PE=1 SV=1	PF05817	Oligosaccharyltransferase subunit Ribophorin II	GO:0006487	--	--	--	0.20775	0.99998	0.70067	0.066978	0.47671	0.21612
Cluster-63567.46534	1269956167	XP_022728086.1	2275	3.6e-253	dolichyl-diphosphooligosaccharide--protein glycosyltransferase subunit 2-like [Durio zibethinus]	XM_022915549.1	XM_022915549	PREDICTED: Durio zibethinus dolichyl-diphosphooligosaccharide--protein glycosyltransferase subunit 2-like (LOC111314325), mRNA	K12667	SWP1, RPN2	oligosaccharyltransferase complex subunit delta (ribophorin II)	Q93Z16	Dolichyl-diphosphooligosaccharide--protein glycosyltransferase subunit 2 OS=Arabidopsis thaliana OX=3702 GN=RPN2 PE=1 SV=1	PF05817	Oligosaccharyltransferase subunit Ribophorin II	GO:0006487	--	KOG2447	Oligosaccharyltransferase, delta subunit (ribophorin II)	-0.10073	0.99998	0.60021	0.00078345	0.68307	0.00044386
Cluster-63567.39568	1389646670	XP_024956074.1	234	7.2e-17	dolichyl-diphosphooligosaccharide--protein glycosyltransferase subunit DAD1-like isoform X1 [Citrus sinensis]	XM_021444850.1	XM_021444850	PREDICTED: Herrania umbratica dolichyl-diphosphooligosaccharide--protein glycosyltransferase subunit DAD1 (LOC110428926), mRNA	K12668	OST2, DAD1	oligosaccharyltransferase complex subunit epsilon	Q9SMC4	Dolichyl-diphosphooligosaccharide--protein glycosyltransferase subunit DAD1 OS=Solanum lycopersicum OX=4081 GN=DAD1 PE=3 SV=1	PF02109	DAD family	--	--	KOG1746	Defender against cell death protein/oligosaccharyltransferase, epsilon subunit	-0.036303	0.99998	0.80177	0.062455	0.81895	0.034706
Cluster-63567.31570	1137189950	OMO63425.1	601	3.1e-59	Dolichyl-diphosphooligosaccharide--protein glycosyltransferase subunit WBP1 [Corchorus olitorius]	LT594789.1	LT594789	Theobroma cacao genome assembly, chromosome: II	K12670	WBP1	oligosaccharyltransferase complex subunit beta	Q944K2	Dolichyl-diphosphooligosaccharide--protein glycosyltransferase 48 kDa subunit OS=Arabidopsis thaliana OX=3702 GN=OST48 PE=2 SV=1	PF03345	Oligosaccharyltransferase 48 kDa subunit beta	GO:0018279	--	KOG2754	Oligosaccharyltransferase, beta subunit	0.067362	0.99998	0.55242	0.0018191	0.46574	0.21521
Cluster-63567.27039	1063474105	XP_007042729.2	457	2.2e-43	PREDICTED: dolichyl-diphosphooligosaccharide--protein glycosyltransferase 48 kDa subunit [Theobroma cacao]	XM_022889219.1	XM_022889219	PREDICTED: Durio zibethinus dolichyl-diphosphooligosaccharide--protein glycosyltransferase 48 kDa subunit-like (LOC111295637), transcript variant X2, mRNA	K12670	WBP1	oligosaccharyltransferase complex subunit beta	Q944K2	Dolichyl-diphosphooligosaccharide--protein glycosyltransferase 48 kDa subunit OS=Arabidopsis thaliana OX=3702 GN=OST48 PE=2 SV=1	PF03345	Oligosaccharyltransferase 48 kDa subunit beta	GO:0018279	--	KOG2754	Oligosaccharyltransferase, beta subunit	-0.40556	0.99998	0.76575	0.012628	1.1608	0.010267
Cluster-63567.31569	1063474105	XP_007042729.2	1511	5.9e-165	PREDICTED: dolichyl-diphosphooligosaccharide--protein glycosyltransferase 48 kDa subunit [Theobroma cacao]	XM_022889211.1	XM_022889211	PREDICTED: Durio zibethinus dolichyl-diphosphooligosaccharide--protein glycosyltransferase 48 kDa subunit-like (LOC111295637), transcript variant X1, mRNA	K12670	WBP1	oligosaccharyltransferase complex subunit beta	Q944K2	Dolichyl-diphosphooligosaccharide--protein glycosyltransferase 48 kDa subunit OS=Arabidopsis thaliana OX=3702 GN=OST48 PE=2 SV=1	PF03345	Oligosaccharyltransferase 48 kDa subunit beta	GO:0018279	--	KOG2754	Oligosaccharyltransferase, beta subunit	-0.070519	0.99998	0.75312	0.00018314	0.80889	2.2825e-06
Cluster-63567.24908	823230090	XP_012447781.1	1941	1.6e-214	PREDICTED: dolichyl-diphosphooligosaccharide--protein glycosyltransferase subunit 1B [Gossypium raimondii]	XM_022891915.1	XM_022891915	PREDICTED: Durio zibethinus dolichyl-diphosphooligosaccharide--protein glycosyltransferase subunit 1B (LOC111297251), mRNA	K12666	OST1, RPN1	oligosaccharyltransferase complex subunit alpha (ribophorin I)	Q9ZUA0	Dolichyl-diphosphooligosaccharide--protein glycosyltransferase subunit 1B OS=Arabidopsis thaliana OX=3702 GN=OST1B PE=1 SV=1	PF09773//PF04597	Meckelin (Transmembrane protein 67)//Ribophorin I	GO:0010826//GO:0060271//GO:0006486	--	KOG2291	Oligosaccharyltransferase, alpha subunit (ribophorin I)	-0.15624	0.99998	0.94143	0.00037472	1.0785	3.7348e-06
Cluster-14858.0	694452616	XP_009351214.1	957	2e-100	PREDICTED: dolichyl-diphosphooligosaccharide--protein glycosyltransferase subunit 2-like, partial [Pyrus x bretschneideri]	--	--	--	K12667	SWP1, RPN2	oligosaccharyltransferase complex subunit delta (ribophorin II)	Q3SZI6	Dolichyl-diphosphooligosaccharide--protein glycosyltransferase subunit 2 OS=Bos taurus OX=9913 GN=RPN2 PE=2 SV=1	PF05817	Oligosaccharyltransferase subunit Ribophorin II	GO:0006487	--	KOG2447	Oligosaccharyltransferase, delta subunit (ribophorin II)	NA	NA	8.062	0.00050749	7.8993	0.00055778
Cluster-63567.39569	697111933	XP_009609841.1	359	2.5e-31	PREDICTED: dolichyl-diphosphooligosaccharide--protein glycosyltransferase subunit DAD1-like, partial [Nicotiana tomentosiformis]	XM_007040650.2	XM_007040650	PREDICTED: Theobroma cacao dolichyl-diphosphooligosaccharide--protein glycosyltransferase subunit DAD1 (LOC18606822), mRNA	K12668	OST2, DAD1	oligosaccharyltransferase complex subunit epsilon	Q9SMC4	Dolichyl-diphosphooligosaccharide--protein glycosyltransferase subunit DAD1 OS=Solanum lycopersicum OX=4081 GN=DAD1 PE=3 SV=1	PF07689//PF02109	KaiB domain//DAD family	GO:0048511	--	KOG1746	Defender against cell death protein/oligosaccharyltransferase, epsilon subunit	0.060865	0.99998	0.80849	0.025982	0.72954	0.018912
Cluster-63567.53947	508781361	EOY28617.1	713	6.8e-73	Tumor suppressor candidate, putative isoform 1 [Theobroma cacao]	XM_022868307.1	XM_022868307	PREDICTED: Durio zibethinus probable dolichyl-diphosphooligosaccharide--protein glycosyltransferase subunit 3B (LOC111280818), mRNA	K12669	OST3, OST6	oligosaccharyltransferase complex subunit gamma	Q9SYB5	Probable dolichyl-diphosphooligosaccharide--protein glycosyltransferase subunit 3B OS=Arabidopsis thaliana OX=3702 GN=OST3B PE=2 SV=1	--	--	--	--	--	--	0.085793	0.99998	0.7025	0.080687	0.60065	0.3092
Cluster-63567.53952	508781362	EOY28618.1	806	3.1e-83	Tumor suppressor candidate, putative isoform 2 [Theobroma cacao]	XM_022868307.1	XM_022868307	PREDICTED: Durio zibethinus probable dolichyl-diphosphooligosaccharide--protein glycosyltransferase subunit 3B (LOC111280818), mRNA	K12669	OST3, OST6	oligosaccharyltransferase complex subunit gamma	Q9SYB5	Probable dolichyl-diphosphooligosaccharide--protein glycosyltransferase subunit 3B OS=Arabidopsis thaliana OX=3702 GN=OST3B PE=2 SV=1	PF04138	GtrA-like protein	GO:0000271	--	--	--	-0.080063	0.99998	0.50212	0.06489	0.56381	0.0554
Cluster-63567.19111	1269926092	XP_022775085.1	2217	1.1e-246	putative glycosyltransferase 7 [Durio zibethinus]	XM_007047507.2	XM_007047507	PREDICTED: Theobroma cacao putative glycosyltransferase 7 (LOC18611308), mRNA	--	--	--	O81007	Putative glycosyltransferase 7 OS=Arabidopsis thaliana OX=3702 GN=GT7 PE=2 SV=1	PF07442//PF05637	Ponericin//galactosyl transferase GMA12/MNN10 family	--	transferase activity, transferring glycosyl groups	--	--	-0.029502	0.99998	1.7477	0.00021401	1.7625	0.00024765
Cluster-63567.5623	1269924590	XP_022774309.1	2444	6.4e-273	glycosyltransferase family 92 protein RCOM_0530710-like [Durio zibethinus]	XM_022918574.1	XM_022918574	PREDICTED: Durio zibethinus glycosyltransferase family 92 protein RCOM_0530710-like (LOC111316585), mRNA	--	--	--	B9SLR1	Glycosyltransferase family 92 protein RCOM_0530710 OS=Ricinus communis OX=3988 GN=RCOM_0530710 PE=3 SV=1	--	--	--	--	--	--	0.23768	0.99998	1.91	2.2983e-06	1.6579	2.4442e-05
Cluster-63567.18126	1269868591	XP_022772542.1	2399	1.2e-267	probable glycosyltransferase At5g03795 [Durio zibethinus]	XM_022916807.1	XM_022916807	PREDICTED: Durio zibethinus probable glycosyltransferase At5g03795 (LOC111315224), mRNA	--	--	--	Q9FFN2	Probable glycosyltransferase At5g03795 OS=Arabidopsis thaliana OX=3702 GN=At5g03795 PE=3 SV=2	PF01736//PF06396	Polyomavirus agnoprotein//Angiotensin II, type I receptor-associated protein (AGTRAP)	GO:0038166	DNA binding	--	--	-0.094538	0.99998	0.77011	0.022523	0.8462	0.014114
Cluster-63567.14734	1269995872	XP_022746746.1	1689	3.3e-185	probable glycosyltransferase At5g03795 [Durio zibethinus]	LT594792.1	LT594792	Theobroma cacao genome assembly, chromosome: V	--	--	--	Q9FFN2	Probable glycosyltransferase At5g03795 OS=Arabidopsis thaliana OX=3702 GN=At5g03795 PE=3 SV=2	--	--	--	--	--	--	0.22685	0.99998	-2.1249	5.9249e-15	-2.3714	6.5005e-08
Cluster-63567.33026	1269962376	XP_022731392.1	228	2.3e-16	probable glycosyltransferase At5g25310 [Durio zibethinus]	XM_022875657.1	XM_022875657	PREDICTED: Durio zibethinus probable glycosyltransferase At5g25310 (LOC111285943), mRNA	--	--	--	--	--	--	--	--	--	--	--	-0.21662	0.99998	-2.5508	3.2923e-08	-2.3463	8.6357e-09
Cluster-46212.1	1269922000	XP_022772934.1	167	1.5e-09	probable xyloglucan glycosyltransferase 12 [Durio zibethinus]	XM_022912868.1	XM_022912868	PREDICTED: Durio zibethinus probable xyloglucan glycosyltransferase 12 (LOC111312526), mRNA	--	--	--	Q9ZQB9	Probable xyloglucan glycosyltransferase 12 OS=Arabidopsis thaliana OX=3702 GN=CSLC12 PE=1 SV=1	--	--	--	--	--	--	-2.239	0.99998	2.6923	0.0066984	4.8572	0.00045121
Cluster-63567.62000	1269895652	XP_022758759.1	659	1.3e-66	probable xyloglucan glycosyltransferase 6 [Durio zibethinus]	XM_022871837.1	XM_022871837	PREDICTED: Durio zibethinus probable xyloglucan glycosyltransferase 6 (LOC111283356), transcript variant X2, mRNA	--	--	--	Q9SRT3	Probable xyloglucan glycosyltransferase 6 OS=Arabidopsis thaliana OX=3702 GN=CSLC6 PE=1 SV=1	PF13506	Glycosyl transferase family 21	--	transferase activity, transferring glycosyl groups	--	--	0.64096	0.99998	1.9414	0.0010749	1.2922	0.005568
Cluster-46212.2	657395580	KEH35854.1	138	4.4e-06	xyloglucan glycosyltransferase [Medicago truncatula]	XM_007018361.2	XM_007018361	PREDICTED: Theobroma cacao probable xyloglucan glycosyltransferase 12 (LOC18591927), mRNA	--	--	--	Q9ZQB9	Probable xyloglucan glycosyltransferase 12 OS=Arabidopsis thaliana OX=3702 GN=CSLC12 PE=1 SV=1	--	--	--	--	--	--	0.11617	0.99998	3.1034	2.749e-05	2.9944	0.0019165
Cluster-63567.9824	1204931717	XP_021299113.1	2201	1.2e-244	xyloglucan glycosyltransferase 4 [Herrania umbratica]	XM_022918691.1	XM_022918691	PREDICTED: Durio zibethinus xyloglucan glycosyltransferase 4-like (LOC111316646), mRNA	K20887	CSLC4	xyloglucan glycosyltransferase 4	Q9LJP4	Xyloglucan glycosyltransferase 4 OS=Arabidopsis thaliana OX=3702 GN=CSLC4 PE=1 SV=1	PF13506	Glycosyl transferase family 21	--	transferase activity, transferring glycosyl groups	--	--	-0.071433	0.99998	3.5717	3.6208e-25	3.626	1.9144e-24
Cluster-14267.0	764540723	XP_011459087.1	375	3.9e-33	PREDICTED: RGS domain-containing serine/threonine-protein kinase A-like isoform X1 [Fragaria vesca subsp. vesca]	--	--	--	--	--	--	Q07496	Ephrin type-A receptor 4 OS=Gallus gallus OX=9031 GN=EPHA4 PE=1 SV=2	PF00041//PF16656//PF00536//PF07647//PF00069//PF07714	Fibronectin type III domain//purple acid Phosphatase, N-terminal domain//SAM domain (Sterile alpha motif)//SAM domain (Sterile alpha motif)//Protein kinase domain//Protein tyrosine and serine/threonine kinase	GO:0006468//GO:0019497//GO:0006771	protein kinase activity//metal ion binding//acid phosphatase activity//ATP binding//protein binding	--	--	NA	NA	6.5827	0.0060103	6.4202	0.0075648
Cluster-63567.31027	1029040853	XP_016684189.1	179	1.6e-10	PREDICTED: serine/threonine-protein phosphatase 2A 65 kDa regulatory subunit A beta isoform-like [Gossypium hirsutum]	LT594790.1	LT594790	Theobroma cacao genome assembly, chromosome: III	K03456	PPP2R1	serine/threonine-protein phosphatase 2A regulatory subunit A	P36875	protein phosphatase PP2A regulatory subunit A (Fragment) OS=Pisum sativum OX=3888 PE=2 SV=1	--	--	--	--	--	--	0.36683	0.99998	3.9852	0.080786	0.16466	0.9731
Cluster-46200.0	1378163506	XP_024581437.1	1479	3.2e-161	serine threonine-protein phosphatase PP1 [Plasmopara halstedii]	AK353885.1	AK353885	Hordeum vulgare subsp. vulgare mRNA for predicted protein, complete cds, clone: NIASHv1003H10	K06269	PPP1C	serine/threonine-protein phosphatase PP1 catalytic subunit	Q3T0E7	Serine/threonine-protein phosphatase PP1-alpha catalytic subunit OS=Bos taurus OX=9913 GN=PPP1CA PE=2 SV=1	PF00149	Calcineurin-like phosphoesterase	--	hydrolase activity	KOG0374	Serine/threonine specific protein phosphatase PP1, catalytic subunit	0.86216	0.99998	6.5827	0.029297	5.6983	0.036547
Cluster-63567.30540	1269870438	XP_022720800.1	341	7.1e-30	serine/threonine-protein phosphatase PP1 isoform X1 [Durio zibethinus]	LT594790.1	LT594790	Theobroma cacao genome assembly, chromosome: III	K06269	PPP1C	serine/threonine-protein phosphatase PP1 catalytic subunit	P48486	Serine/threonine-protein phosphatase PP1 isozyme 6 OS=Arabidopsis thaliana OX=3702 GN=TOPP6 PE=1 SV=2	--	--	--	--	KOG0374	Serine/threonine specific protein phosphatase PP1, catalytic subunit	0.015137	0.99998	-1.2941	0.0014113	-1.3289	0.0048021
Cluster-63567.34731	1350268622	XP_024024462.1	1050	3.4e-111	serine/threonine-protein phosphatase PP2A catalytic subunit isoform X1 [Morus notabilis]	XM_022898616.1	XM_022898616	PREDICTED: Durio zibethinus serine/threonine-protein phosphatase PP2A-2 catalytic subunit-like (LOC111302786), transcript variant X3, mRNA	K04382	PPP2C	serine/threonine-protein phosphatase 2A catalytic subunit	Q07100	Serine/threonine-protein phosphatase PP2A-3 catalytic subunit OS=Arabidopsis thaliana OX=3702 GN=PP2A3 PE=1 SV=2	PF00149	Calcineurin-like phosphoesterase	--	hydrolase activity	KOG0371	Serine/threonine protein phosphatase 2A, catalytic subunit	0.038367	0.99998	-0.66836	0.008363	-0.72079	1.1926e-05
Cluster-63567.34726	1175857982	XP_020582661.1	502	5.7e-48	serine/threonine-protein phosphatase PP2A catalytic subunit isoform X1 [Phalaenopsis equestris]	LT594796.1	LT594796	Theobroma cacao genome assembly, chromosome: IX	K04382	PPP2C	serine/threonine-protein phosphatase 2A catalytic subunit	P48578	Serine/threonine-protein phosphatase PP2A-4 catalytic subunit OS=Arabidopsis thaliana OX=3702 GN=PP2A4 PE=1 SV=1	--	--	--	--	KOG0371	Serine/threonine protein phosphatase 2A, catalytic subunit	-0.29145	0.99998	-1.3619	0.010007	-1.0846	0.1256
Cluster-63567.39535	1445397495	RDX87377.1	237	2.1e-17	Serine/threonine-protein phosphatase PP2A-4 catalytic subunit, partial [Mucuna pruriens]	LT594796.1	LT594796	Theobroma cacao genome assembly, chromosome: IX	K04382	PPP2C	serine/threonine-protein phosphatase 2A catalytic subunit	Q06009	Serine/threonine-protein phosphatase PP2A catalytic subunit OS=Medicago sativa OX=3879 GN=PP2A PE=2 SV=1	--	--	--	--	KOG0371	Serine/threonine protein phosphatase 2A, catalytic subunit	-0.63664	0.99998	-1.29	0.091089	-0.66988	0.77969
Cluster-63567.23028	1269884754	XP_022753084.1	727	8.6e-74	serine/threonine-protein phosphatase PP-X isozyme 2 [Durio zibethinus]	XM_022877379.1	XM_022877379	PREDICTED: Durio zibethinus serine/threonine-protein phosphatase PP-X isozyme 2-like (LOC111287127), transcript variant X1, mRNA	K15423	PPP4C	serine/threonine-protein phosphatase 4 catalytic subunit	P48528	Serine/threonine-protein phosphatase PP-X isozyme 2 OS=Arabidopsis thaliana OX=3702 GN=PPX2 PE=2 SV=2	PF00149//PF10403	Calcineurin-like phosphoesterase//Rad4 beta-hairpin domain 1	--	hydrolase activity//DNA binding	KOG0372	Serine/threonine specific protein phosphatase involved in glycogen accumulation, PP2A-related	0.00061856	0.99998	-0.41384	0.044435	-0.42986	0.24288
Cluster-63567.6477	1173954910	OQS02034.1	453	9.2e-42	phosphatase 2C [Thraustotheca clavata]	--	--	--	K17499	PPM1G, PP2CG	protein phosphatase 1G	O75688	Protein phosphatase 1B OS=Homo sapiens OX=9606 GN=PPM1B PE=1 SV=1	PF07830//PF00481	Protein serine/threonine phosphatase 2C, C-terminal domain//Protein phosphatase 2C	GO:0000287//GO:0004721//GO:0030145//GO:0003824	magnesium ion binding//phosphoprotein phosphatase actiVITy//manganese ion binding//catalytic actiVITy	KOG0698	serine/threonine protein phosphatase	FALSE	-0.58051	0.99998	UP	11.145	3.6284e-25	UP
Cluster-63567.46920	1204910381	XP_021287683.1	2031	3.7e-225	purple acid phosphatase 18 [Herrania umbratica]	XM_022861184.1	XM_022861184	PREDICTED: Durio zibethinus purple acid phosphatase 18-like (LOC111275688), mRNA	--	--	--	Q9LJU7	purple acid phosphatase 18 OS=Arabidopsis thaliana OX=3702 GN=PAP18 PE=2 SV=1	PF16656//PF00149//PF04162	purple acid Phosphatase, N-terminal domain//Calcineurin-like phosphoesterase//Gyrovirus capsid protein (VP1)	GO:0019497//GO:0006771	acid phosphatase activity//metal ion binding//hydrolase activity	--	--	0.16703	0.99998	1.2684	0.00013178	1.0804	0.0044875
Cluster-63567.45101	1204913101	XP_021289160.1	1660	6.2e-182	purple acid phosphatase 22-like [Herrania umbratica]	XR_002692604.1	XR_002692604	PREDICTED: Durio zibethinus purple acid phosphatase 22-like (LOC111310984), transcript variant X2, misc_RNA	--	--	--	Q8S340	purple acid phosphatase 22 OS=Arabidopsis thaliana OX=3702 GN=PAP22 PE=2 SV=1	PF00149//PF16656//PF10568	Calcineurin-like phosphoesterase//purple acid Phosphatase, N-terminal domain//Outer mitochondrial membrane transport complex protein	GO:0006771//GO:0019497	acid phosphatase activity//metal ion binding//hydrolase activity	--	--	0.44416	0.99998	-1.3913	0.068416	-1.8378	0.0086298
Cluster-63567.12826	1269864719	XP_022752118.1	1260	1.9e-135	purple acid phosphatase 2-like [Durio zibethinus]	XM_022896383.1	XM_022896383	PREDICTED: Durio zibethinus purple acid phosphatase 2-like (LOC111300763), mRNA	--	--	--	Q9SDZ9	purple acid phosphatase 2 OS=Ipomoea batatas OX=4120 GN=PAP2 PE=1 SV=1	PF00149//PF16656	Calcineurin-like phosphoesterase//purple acid Phosphatase, N-terminal domain	GO:0006771//GO:0019497	acid phosphatase activity//metal ion binding//hydrolase activity	--	--	-0.055746	0.99998	-1.0173	7.9423e-05	-0.97497	9.4159e-05
Cluster-63567.4910	1204913380	XP_021289310.1	2016	1.9e-223	probable purple acid phosphatase 20 [Herrania umbratica]	XM_022910364.1	XM_022910364	PREDICTED: Durio zibethinus probable purple acid phosphatase 20 (LOC111310983), mRNA	--	--	--	Q9LXI7	Probable purple acid phosphatase 20 OS=Arabidopsis thaliana OX=3702 GN=PAP20 PE=2 SV=1	PF16656//PF00149	purple acid Phosphatase, N-terminal domain//Calcineurin-like phosphoesterase	GO:0019497//GO:0006771	hydrolase activity//acid phosphatase activity//metal ion binding	--	--	0.09232	0.99998	2.2585	0.093248	2.0812	0.039666
Cluster-63567.57779	1063475221	XP_007037979.2	2074	6.3e-230	PREDICTED: probable inactive purple acid phosphatase 27 isoform X1 [Theobroma cacao]	XM_018116895.1	XM_018116895	PREDICTED: Theobroma cacao probable inactive purple acid phosphatase 27 (LOC18605101), transcript variant X2, mRNA	--	--	--	Q5MAU8	Probable inactive purple acid phosphatase 27 OS=Arabidopsis thaliana OX=3702 GN=PAP27 PE=2 SV=1	PF16656//PF00149	purple acid Phosphatase, N-terminal domain//Calcineurin-like phosphoesterase	GO:0019497//GO:0006771	hydrolase activity//acid phosphatase activity//metal ion binding	KOG1378	purple acid phosphatase	0.011783	0.99998	4.4015	4.8146e-16	4.3669	2.2762e-33

## Sheet: Ni
gene_id	NR GI	NR ID	NR Score	NR Evalue	NR Description	NT GI	NT ID	NT Description	KO ID	KO Name	KO Description	Swissprot ID	Swissprot Description	PFAM ID	PFAM description	Gene Ontology Molecular Function	MF Description	KOG ID	KOG Description	UP_DOWN_REGULATION(infectedleafvshealthyleaf)	log2FC(infectedleafvshealthyleaf)	q value(infectedleafvshealthyleaf)	UP_DOWN_REGULATION(gallsvshealthyleaf)	log2FC(gallsvshealthyleaf)	q value(gallsvshealthyleaf)	UP_DOWN_REGULATION(gallsvsinfectedleaf)	log2FC(gallsvsinfectedleaf)	q value(gallsvsinfectedleaf)
Cluster-63567.36120	1269953579	XP_022726720.1	3793	0	urease-like isoform X1 [Durio zibethinus]	XM_022870987.1	XM_022870987	PREDICTED: Durio zibethinus urease-like (LOC111282747), transcript variant X2, mRNA	K01427	URE	urease	Q9SR52	Urease OS=Arabidopsis thaliana OX=3702 GN=URE PE=3 SV=1	PF00547//PF01979	Urease, gamma subunit//Amidohydrolase family	GO:0016151//GO:0016787	nickel cation binding//hydrolase activity	--	--	FALSE	0.11183	0.99998	UP	0.7059	0.016624	UP	0.57662	0.15672
Cluster-63567.24254	1063470630	XP_017971088.1	976	2e-102	PREDICTED: urease accessory protein D isoform X3 [Theobroma cacao]	LT594789.1	LT594789	Theobroma cacao genome assembly, chromosome: II	--	--	--	Q7Y0S0	Urease accessory protein D OS=Arabidopsis thaliana OX=3702 GN=URED PE=2 SV=1	PF01774//PF00542//PF16320	UreD urease accessory protein//Ribosomal protein L7/L12 C-terminal domain//Ribosomal protein L7/L12 dimerisation domain	GO:0016151//GO:0003735	nickel cation binding//structural constituent of ribosome	KOG1715	Mitochondrial/chloroplast ribosomal protein L12	FALSE	-0.0051034	0.99998	UP	0.7137	0.022627	UP	0.70429	0.011713

## Sheet: Zn 
gene_id	NR GI	NR ID	NR Score	NR Evalue	NR Description	NT GI	NT ID	NT Description	KO ID	KO Name	KO Description	Swissprot ID	Swissprot Description	PFAM ID	PFAM description	Gene Ontology Molecular Function	MF Description	KOG ID	KOG Description	UP_DOWN_REGULATION(infectedleafvshealthyleaf)	log2FC(infectedleafvshealthyleaf)	q value(infectedleafvshealthyleaf)	UP_DOWN_REGULATION(gallsvshealthyleaf)	log2FC(gallsvshealthyleaf)	q value(gallsvshealthyleaf)	UP_DOWN_REGULATION(gallsvsinfectedleaf)	log2FC(gallsvsinfectedleaf)	q value(gallsvsinfectedleaf)
Cluster-63567.34942	1269919627	XP_022771675.1	902	1.1e-94	zinc finger CCCH domain-containing protein 18-like isoform X2 [Durio zibethinus]	XM_022915940.1	XM_022915940	PREDICTED: Durio zibethinus zinc finger CCCH domain-containing protein 18-like (LOC111314512), transcript variant X5, mRNA	--	--	--	Q9SJ41	zinc finger CCCH domain-containing protein 18 OS=Arabidopsis thaliana OX=3702 GN=At2g05160 PE=2 SV=1	PF15854//PF00642	G-protein coupled receptor ligand 15//zinc finger C-x8-C-x5-C-x3-H type (and similar)	GO:0001664//GO:0046872	G protein-coupled receptor binding//metal ion binding	--	--	FALSE	-0.1189	0.99998	DOWN	-0.77197	0.031289	DOWN	-0.67088	0.12548
Cluster-63567.54081	1269937249	XP_022717891.1	1046	6.3e-111	zinc finger CCCH domain-containing protein 18-like [Durio zibethinus]	XM_022878560.1	XM_022878560	PREDICTED: Durio zibethinus zinc finger CCCH domain-containing protein 18-like (LOC111287882), mRNA	--	--	--	Q9SJ41	zinc finger CCCH domain-containing protein 18 OS=Arabidopsis thaliana OX=3702 GN=At2g05160 PE=2 SV=1	PF00658//PF00642	Poly-adenylate binding protein, unique domain//zinc finger C-x8-C-x5-C-x3-H type (and similar)	GO:0046872//GO:0003723	metal ion binding//RNA binding	--	--	FALSE	-0.071643	0.99998	DOWN	-1.148	0.029386	DOWN	-1.0853	0.040906
Cluster-63567.34947	1269895975	XP_022758927.1	337	9.3e-29	zinc finger CCCH domain-containing protein 18-like isoform X1 [Durio zibethinus]	LT594788.1	LT594788	Theobroma cacao genome assembly, chromosome: I	--	--	--	Q9SV09	zinc finger CCCH domain-containing protein 46 OS=Arabidopsis thaliana OX=3702 GN=At3g51950 PE=1 SV=1	PF00658	Poly-adenylate binding protein, unique domain	GO:0003723	RNA binding	--	--	FALSE	-0.23825	0.99998	DOWN	-1.1785	0.00050018	DOWN	-0.95584	0.12252
Cluster-63567.56592	1269910440	XP_022766804.1	988	6e-104	zinc finger CCCH domain-containing protein 14-like isoform X2 [Durio zibethinus]	LT594792.1	LT594792	Theobroma cacao genome assembly, chromosome: V	--	--	--	Q7XPK1	zinc finger CCCH domain-containing protein 31 OS=Oryza sativa subsp. japonica OX=39947 GN=Os04g0665700 PE=2 SV=1	PF08098//PF00013//PF00642//PF08352	Anemonia sulcata toxin III family//KH domain//zinc finger C-x8-C-x5-C-x3-H type (and similar)//Oligopeptide/dipeptide transporter, C-terminal region	GO:0003723//GO:0000166//GO:0019871//GO:0046872//GO:0005524	RNA binding//nucleotide binding//sodium channel inhibitor activity//metal ion binding//ATP binding	--	--	FALSE	0.25104	0.99998	DOWN	-0.5254	0.16034	DOWN	-0.79173	0.012633
Cluster-41881.0	1269978424	XP_022739935.1	638	5.2e-64	zinc finger CCCH domain-containing protein 63-like [Durio zibethinus]	XM_022884200.1	XM_022884200	PREDICTED: Durio zibethinus zinc finger CCCH domain-containing protein 63-like (LOC111292018), mRNA	--	--	--	Q9FNZ1	zinc finger CCCH domain-containing protein 63 OS=Arabidopsis thaliana OX=3702 GN=ZFWD2 PE=2 SV=1	PF00400	WD domain, G-beta repeat	GO:0005515	protein binding	KOG0281	Beta-TrCP (transducin repeats containing)/Slimb proteins	FALSE	-1.0339	0.99998	UP	2.3997	0.097133	UP	3.4385	0.0011509
Cluster-41881.1	1269978424	XP_022739935.1	1184	3.6e-127	zinc finger CCCH domain-containing protein 63-like [Durio zibethinus]	XM_022884200.1	XM_022884200	PREDICTED: Durio zibethinus zinc finger CCCH domain-containing protein 63-like (LOC111292018), mRNA	--	--	--	Q9FNZ1	zinc finger CCCH domain-containing protein 63 OS=Arabidopsis thaliana OX=3702 GN=ZFWD2 PE=2 SV=1	PF00400//PF00642	WD domain, G-beta repeat//zinc finger C-x8-C-x5-C-x3-H type (and similar)	GO:0005515//GO:0046872	protein binding//metal ion binding	KOG0274	Cdc4 and related F-box and WD-40 proteins	FALSE	-0.81137	0.99998	UP	2.107	0.060236	UP	2.9049	0.01091
Cluster-63567.59846	1445370027	RDX66891.1	546	1e-52	zinc finger CCCH domain-containing protein 11 [Mucuna pruriens]	XM_022032969.1	XM_022032969	PREDICTED: Carica papaya zinc finger CCCH domain-containing protein 11 (LOC110807745), mRNA	--	--	--	Q28Y69	zinc finger CCCH domain-containing protein 15 homolog OS=Drosophila pseudoobscura pseudoobscura OX=46245 GN=GA21225 PE=3 SV=1	PF00642	zinc finger C-x8-C-x5-C-x3-H type (and similar)	GO:0046872	metal ion binding	KOG1763	Uncharacterized conserved protein, contains CCCH-type Zn-finger	FALSE	0.86216	0.99998	UP	13.195	3.6217e-34	UP	12.317	1.2285e-29
Cluster-63567.15469	1269891301	XP_022756445.1	1720	8.1e-189	zinc finger CCCH domain-containing protein 20-like [Durio zibethinus]	LT594796.1	LT594796	Theobroma cacao genome assembly, chromosome: IX	--	--	--	O82199	zinc finger CCCH domain-containing protein 20 OS=Arabidopsis thaliana OX=3702 GN=At2g19810 PE=2 SV=1	PF00642	zinc finger C-x8-C-x5-C-x3-H type (and similar)	GO:0046872	metal ion binding	--	--	FALSE	-0.048821	0.99998	UP	1.0241	0.00010326	UP	1.0566	0.0014924
Cluster-56605.0	1269964247	XP_022732390.1	2324	5.4e-259	zinc finger CCCH domain-containing protein 34-like [Durio zibethinus]	XM_022876655.1	XM_022876655	PREDICTED: Durio zibethinus zinc finger CCCH domain-containing protein 34-like (LOC111286606), mRNA	--	--	--	Q6AT25	zinc finger CCCH domain-containing protein 34 OS=Oryza sativa subsp. japonica OX=39947 GN=Os05g0176400 PE=2 SV=1	PF00642	zinc finger C-x8-C-x5-C-x3-H type (and similar)	GO:0046872	metal ion binding	--	--	FALSE	-0.48264	0.99998	UP	0.66933	0.09664	UP	1.1463	0.033126
Cluster-63567.46377	1269972996	XP_022737036.1	579	9.3e-57	LOW QUALITY PROTEIN: zinc finger CCCH domain-containing protein 67-like [Durio zibethinus]	XM_022881301.1	XM_022881301	PREDICTED: Durio zibethinus zinc finger CCCH domain-containing protein 67-like (LOC111289938), mRNA	--	--	--	Q9STM4	zinc finger CCCH domain-containing protein 43 OS=Arabidopsis thaliana OX=3702 GN=At3g48440 PE=2 SV=1	PF00642	zinc finger C-x8-C-x5-C-x3-H type (and similar)	GO:0046872	metal ion binding	--	--	FALSE	0.035887	0.99998	UP	0.65212	0.01276	UP	0.60048	0.012957
Cluster-63567.57577	1269890897	XP_022756229.1	1164	1.1e-124	zinc finger CCCH domain-containing protein 22-like isoform X2 [Durio zibethinus]	XM_022900494.1	XM_022900494	PREDICTED: Durio zibethinus zinc finger CCCH domain-containing protein 53-like (LOC111303948), transcript variant X3, mRNA	--	--	--	Q0D3J9	zinc finger CCCH domain-containing protein 53 OS=Oryza sativa subsp. japonica OX=39947 GN=Os07g0682400 PE=2 SV=1	PF00642	zinc finger C-x8-C-x5-C-x3-H type (and similar)	GO:0046872	metal ion binding	--	--	FALSE	-0.37206	0.99998	UP	2.2423	1.7928e-06	UP	2.6129	6.4942e-05
Cluster-53033.0	1269886651	XP_022754068.1	1537	6.3e-168	zinc finger CCCH domain-containing protein 56-like [Durio zibethinus]	XM_022898333.1	XM_022898333	PREDICTED: Durio zibethinus zinc finger CCCH domain-containing protein 56-like (LOC111302404), mRNA	--	--	--	Q9LXV4	zinc finger CCCH domain-containing protein 56 OS=Arabidopsis thaliana OX=3702 GN=At5g12850 PE=2 SV=1	PF00642	zinc finger C-x8-C-x5-C-x3-H type (and similar)	GO:0046872	metal ion binding	--	--	FALSE	-0.69844	0.99998	UP	1.6394	0.13789	UP	2.2981	0.0086487
Cluster-63567.14495	1063465685	XP_007049197.2	574	1.4e-56	PREDICTED: zinc finger CCCH domain-containing protein 3 [Theobroma cacao]	XM_021418682.1	XM_021418682	PREDICTED: Herrania umbratica zinc finger CCCH domain-containing protein 3-like (LOC110409364), transcript variant X2, mRNA	--	--	--	Q8L7N8	zinc finger CCCH domain-containing protein 57 OS=Arabidopsis thaliana OX=3702 GN=ZFN3 PE=2 SV=2	PF00642	zinc finger C-x8-C-x5-C-x3-H type (and similar)	GO:0046872	metal ion binding	--	--	FALSE	0.061488	0.99998	UP	0.88549	0.067721	UP	0.81209	0.029034
Cluster-63567.57578	1063497547	XP_017983607.1	1618	4e-177	PREDICTED: zinc finger CCCH domain-containing protein 53 [Theobroma cacao]	XM_022896633.1	XM_022896633	PREDICTED: Durio zibethinus zinc finger CCCH domain-containing protein 53-like (LOC111301161), mRNA	--	--	--	Q0D3J9	zinc finger CCCH domain-containing protein 53 OS=Oryza sativa subsp. japonica OX=39947 GN=Os07g0682400 PE=2 SV=1	PF00076	RNA recognition motif. (a.k.a. RRM, RBD, or RNP domain)	GO:0003676	nucleic acid binding	--	--	FALSE	-0.050649	0.99998	UP	2.1178	4.1241e-06	UP	2.1381	0.0043045
Cluster-66194.0	1063510609	XP_017978809.1	2057	4.3e-228	PREDICTED: zinc finger CCCH domain-containing protein 62-like isoform X2 [Theobroma cacao]	XM_018123320.1	XM_018123320	PREDICTED: Theobroma cacao zinc finger CCCH domain-containing protein 62-like (LOC108662598), transcript variant X2, mRNA	--	--	--	Q338N2	zinc finger CCCH domain-containing protein 62 OS=Oryza sativa subsp. japonica OX=39947 GN=Os10g0391300 PE=4 SV=2	PF00642	zinc finger C-x8-C-x5-C-x3-H type (and similar)	GO:0046872	metal ion binding	--	--	FALSE	-0.7265	0.99998	UP	1.7325	0.067855	UP	2.4717	0.023962
Cluster-63567.54403	1269888254	XP_022754868.1	2042	5e-226	zinc finger CCCH domain-containing protein 7-like isoform X1 [Durio zibethinus]	XR_002444657.1	XR_002444657	PREDICTED: Herrania umbratica zinc finger CCCH domain-containing protein 65 (LOC110410420), transcript variant X3, misc_RNA	--	--	--	Q9LTS7	zinc finger CCCH domain-containing protein 65 OS=Arabidopsis thaliana OX=3702 GN=EMB1789 PE=2 SV=1	PF00642	zinc finger C-x8-C-x5-C-x3-H type (and similar)	GO:0046872	metal ion binding	KOG1040	Polyadenylation factor I complex, subunit, Yth1 (CPSF subunit)	FALSE	-0.16958	0.99998	UP	0.51723	0.091199	UP	0.67516	0.11812
Cluster-63567.34488	734395958	KHN29277.1	380	2.1e-33	zinc finger CCCH domain-containing protein ZFN-like [Glycine soja]	LT594792.1	LT594792	Theobroma cacao genome assembly, chromosome: V	--	--	--	Q9SWF9	zinc finger CCCH domain-containing protein ZFN-like OS=Pisum sativum OX=3888 PE=2 SV=1	PF14865//PF01221//PF00642	Macin//Dynein light chain type 1//zinc finger C-x8-C-x5-C-x3-H type (and similar)	GO:0046872	metal ion binding	--	--	FALSE	-0.21393	0.99998	DOWN	-1.6707	0.0025546	DOWN	-1.4686	0.010318
Cluster-63567.34489	955384972	XP_014626505.1	288	2.4e-23	zinc finger CCCH domain-containing protein ZFN-like isoform X3 [Glycine max]	LT594792.1	LT594792	Theobroma cacao genome assembly, chromosome: V	--	--	--	Q9SWF9	zinc finger CCCH domain-containing protein ZFN-like OS=Pisum sativum OX=3888 PE=2 SV=1	PF00642	zinc finger C-x8-C-x5-C-x3-H type (and similar)	GO:0046872	metal ion binding	--	--	FALSE	-0.22057	0.99998	DOWN	-1.8703	1.0509e-05	DOWN	-1.6611	0.00027849
Cluster-63567.40344	1269982251	XP_022742015.1	1030	9.2e-109	zinc finger CCCH domain-containing protein ZFN-like isoform X2 [Durio zibethinus]	XM_022889741.1	XM_022889741	PREDICTED: Durio zibethinus zinc finger CCCH domain-containing protein ZFN-like (LOC111295910), transcript variant X2, mRNA	--	--	--	Q9SWF9	zinc finger CCCH domain-containing protein ZFN-like OS=Pisum sativum OX=3888 PE=2 SV=1	PF00642	zinc finger C-x8-C-x5-C-x3-H type (and similar)	GO:0046872	metal ion binding	--	--	FALSE	0.039237	0.99998	DOWN	-1.4316	1.2937e-15	DOWN	-1.4861	4.7293e-16
Cluster-53033.1	1063490119	XP_007015052.2	2559	3.7e-286	PREDICTED: zinc finger CCCH domain-containing protein 56 [Theobroma cacao]	XM_007014990.2	XM_007014990	PREDICTED: Theobroma cacao zinc finger CCCH domain-containing protein 56 (LOC18589839), mRNA	--	--	--	Q9LXV4	zinc finger CCCH domain-containing protein 56 OS=Arabidopsis thaliana OX=3702 GN=At5g12850 PE=2 SV=1	PF13606//PF00023//PF00642	Ankyrin repeat//Ankyrin repeat//zinc finger C-x8-C-x5-C-x3-H type (and similar)	GO:0046872//GO:0005515	metal ion binding//protein binding	--	--	FALSE	-0.56763	0.99998	UP	0.68948	0.1309	UP	1.245	0.0012527
Cluster-63567.927	1347689673	PPR91003.1	487	1.7e-46	hypothetical protein GOBAR_AA29680 [Gossypium barbadense]	XM_022900239.1	XM_022900239	PREDICTED: Durio zibethinus zinc finger protein WIP3-like (LOC111303796), mRNA	--	--	--	Q9SGD1	zinc finger protein WIP3 OS=Arabidopsis thaliana OX=3702 GN=WIP3 PE=2 SV=1	PF00096	zinc finger, C2H2 type	GO:0003676	nucleic acid binding	--	--	FALSE	1.0272	0.99998	UP	5.2647	1.5202e-11	UP	4.1502	1.0426e-08
Cluster-63567.29824	1269954310	XP_022727103.1	1468	9.3e-160	zinc finger CCCH domain-containing protein 17-like [Durio zibethinus]	XM_022871368.1	XM_022871368	PREDICTED: Durio zibethinus zinc finger CCCH domain-containing protein 17-like (LOC111283019), mRNA	--	--	--	Q9ZUM0	zinc finger CCCH domain-containing protein 17 OS=Arabidopsis thaliana OX=3702 GN=At2g02160 PE=1 SV=1	PF00642//PF04265	zinc finger C-x8-C-x5-C-x3-H type (and similar)//Thiamin pyrophosphokinase, vitamin B1 binding domain	GO:0046872//GO:0030975	metal ion binding//thiamine binding	--	--	FALSE	-0.096199	0.99998	DOWN	-0.66546	0.0034735	DOWN	-0.58553	0.011689
Cluster-63567.56432	1137236622	OMO98442.1	1306	5.1e-141	zinc finger, CCCH-type [Corchorus olitorius]	XM_018120163.1	XM_018120163	PREDICTED: Theobroma cacao zinc finger CCCH domain-containing protein 34 (LOC18603462), mRNA	--	--	--	Q9SQU4	zinc finger CCCH domain-containing protein 34 OS=Arabidopsis thaliana OX=3702 GN=At3g06410 PE=2 SV=2	PF00642	zinc finger C-x8-C-x5-C-x3-H type (and similar)	GO:0046872	metal ion binding	--	--	FALSE	-0.21805	0.99998	UP	0.82037	0.00027584	UP	1.0243	3.5096e-08
Cluster-63567.56426	1137236622	OMO98442.1	1080	4.7e-115	zinc finger, CCCH-type [Corchorus olitorius]	XM_018120163.1	XM_018120163	PREDICTED: Theobroma cacao zinc finger CCCH domain-containing protein 34 (LOC18603462), mRNA	--	--	--	Q6NPN3	zinc finger CCCH domain-containing protein 58 OS=Arabidopsis thaliana OX=3702 GN=At5g18550 PE=2 SV=1	PF00642	zinc finger C-x8-C-x5-C-x3-H type (and similar)	GO:0046872	metal ion binding	--	--	FALSE	-0.030933	0.99998	UP	0.8708	0.066015	UP	0.88472	0.13476
Cluster-54244.0	1269968075	XP_022734411.1	1575	2.2e-172	zinc finger protein WIP2-like [Durio zibethinus]	XM_022878676.1	XM_022878676	PREDICTED: Durio zibethinus zinc finger protein WIP2-like (LOC111287975), mRNA	--	--	--	Q9SVY1	zinc finger protein WIP2 OS=Arabidopsis thaliana OX=3702 GN=WIP2 PE=1 SV=1	PF00096	zinc finger, C2H2 type	GO:0003676	nucleic acid binding	--	--	FALSE	-0.33337	0.99998	UP	3.2469	1.933e-09	UP	3.5682	4.9063e-07
Cluster-63567.926	1029131543	XP_016744007.1	841	3.9e-87	PREDICTED: zinc finger protein WIP3-like [Gossypium hirsutum]	XM_022898030.1	XM_022898030	PREDICTED: Durio zibethinus zinc finger protein WIP3-like (LOC111302092), mRNA	--	--	--	Q9SGD1	zinc finger protein WIP3 OS=Arabidopsis thaliana OX=3702 GN=WIP3 PE=2 SV=1	PF00096	zinc finger, C2H2 type	GO:0003676	nucleic acid binding	--	--	FALSE	0.19788	0.99998	UP	2.1667	1.1026e-09	UP	1.9496	0.0018658
Cluster-63567.46340	1269871462	XP_022725475.1	291	9.5e-24	zinc finger protein BRUTUS-like isoform X1 [Durio zibethinus]	XM_022869767.1	XM_022869767	PREDICTED: Durio zibethinus zinc finger protein BRUTUS-like (LOC111281929), transcript variant X4, mRNA	K16276	K16276, BTS	zinc finger protein-like protein	Q8LPQ5	zinc finger protein BRUTUS OS=Arabidopsis thaliana OX=3702 GN=BTS PE=1 SV=1	PF01155//PF13456	Hydrogenase/urease nickel incorporation, metallochaperone, hypA//Reverse transcriptase-like	GO:0016151//GO:0004523//GO:0003676	nickel cation binding//RNA-DNA hybrid ribonuclease activity//nucleic acid binding	--	--	FALSE	-0.25874	0.99998	DOWN	-1.0735	0.017543	DOWN	-0.83605	0.15993
Cluster-63567.40039	508782583	EOY29839.1	1110	2.1e-118	zinc finger C-x8-C-x5-C-x3-H type family protein, putative [Theobroma cacao]	LT594796.1	LT594796	Theobroma cacao genome assembly, chromosome: IX	--	--	--	O82307	zinc finger CCCH domain-containing protein 23 OS=Arabidopsis thaliana OX=3702 GN=At2g25900 PE=2 SV=1	PF00642	zinc finger C-x8-C-x5-C-x3-H type (and similar)	GO:0046872	metal ion binding	--	--	FALSE	-0.14158	0.99998	DOWN	-1.0161	0.00020285	DOWN	-0.88617	0.0062879
Cluster-63567.16435	508703075	EOX94971.1	1448	2.9e-157	zinc finger C-x8-C-x5-C-x3-H type family protein [Theobroma cacao]	XM_022915265.1	XM_022915265	PREDICTED: Durio zibethinus zinc finger CCCH domain-containing protein 32-like (LOC111314166), transcript variant X3, mRNA	--	--	--	Q84W91	zinc finger CCCH domain-containing protein 32 OS=Arabidopsis thaliana OX=3702 GN=At2g47850 PE=2 SV=2	PF00642	zinc finger C-x8-C-x5-C-x3-H type (and similar)	GO:0046872	metal ion binding	--	--	FALSE	-0.064086	0.99998	UP	0.32456	0.11196	UP	0.37312	0.16438
Cluster-23961.0	412987609	CCO20444.1	292	1.4e-23	PREDICTED: similar to zinc finger protein 271 (zinc finger protein 7) (HZF7) (zinc finger protein ZNFphex133) (Epstein-Barr virus-induced zinc finger protein) (ZNF-EB) (CT-ZFP48) (zinc finger protein [Bathycoccus prasinos]	CP016232.1	CP016232	Trichoderma reesei QM6a chromosome I, complete sequence	--	--	--	Q6ZMW2	zinc finger protein 782 OS=Homo sapiens OX=9606 GN=ZNF782 PE=2 SV=1	PF00096//PF00296//PF07975//PF10717//PF02892//PF01155	zinc finger, C2H2 type//Luciferase-like monooxygenase//TFIIH C1-like domain//Occlusion-derived virus envelope protein ODV-E18//BED zinc finger//Hydrogenase/urease nickel incorporation, metallochaperone, hypA	GO:0016151//GO:0003677//GO:0016705//GO:0008270//GO:0003676	nickel cation binding//DNA binding//oxidoreductase activity, acting on paired donors, with incorporation or reduction of molecular oxygen//zinc ion binding//nucleic acid binding	--	--	FALSE	NA	NA	UP	7.9733	1.1142e-06	UP	7.8097	1.9525e-06
Cluster-63567.15502	412991286	CCO16131.1	323	8e-27	PREDICTED: similar to zinc finger protein 271 (zinc finger protein 7) (HZF7) (zinc finger protein ZNFphex133) (Epstein-Barr virus-induced zinc finger protein) (ZNF-EB) (CT-ZFP48) (zinc finger protein [Bathycoccus prasinos]	KP331924.1	KP331924	Chrysanthemum x morifolium microsatellite JH-83 sequence	--	--	--	Q9BYN7	zinc finger protein 341 OS=Homo sapiens OX=9606 GN=ZNF341 PE=1 SV=2	PF00096	zinc finger, C2H2 type	GO:0003676	nucleic acid binding	--	--	FALSE	0.14082	0.99998	UP	11.587	2.0718e-27	UP	11.431	3.3225e-26
Cluster-63567.15576	508710393	EOY02290.1	849	2.5e-88	zinc finger family protein [Theobroma cacao]	XM_022918704.1	XM_022918704	PREDICTED: Durio zibethinus zinc finger AN1 domain-containing stress-associated protein 12-like (LOC111316653), mRNA	--	--	--	Q67YE6	zinc finger AN1 domain-containing stress-associated protein 12 OS=Arabidopsis thaliana OX=3702 GN=SAP12 PE=2 SV=2	PF01428	AN1-like zinc finger	GO:0008270	zinc ion binding	KOG3183	Predicted Zn-finger protein	FALSE	0.13884	0.99998	UP	1.4496	2.0359e-05	UP	1.3035	0.00031452
Cluster-63567.10067	1269948863	XP_022724153.1	1103	1e-117	zinc finger protein 1-like [Durio zibethinus]	XM_022868418.1	XM_022868418	PREDICTED: Durio zibethinus zinc finger protein 1-like (LOC111280888), mRNA	--	--	--	Q42485	zinc finger protein 1 OS=Arabidopsis thaliana OX=3702 GN=ZFP1 PE=2 SV=1	PF00096	zinc finger, C2H2 type	GO:0003676	nucleic acid binding	--	--	FALSE	0.22713	0.99998	UP	2.5819	0.00018198	UP	2.4008	1.7431e-05
Cluster-67349.0	1269891054	XP_022756310.1	1293	1.1e-139	zinc finger protein 3-like [Durio zibethinus]	XM_022900575.1	XM_022900575	PREDICTED: Durio zibethinus zinc finger protein 3-like (LOC111304060), mRNA	--	--	--	Q39262	zinc finger protein 3 OS=Arabidopsis thaliana OX=3702 GN=ZFP3 PE=1 SV=1	PF00096	zinc finger, C2H2 type	GO:0003676	nucleic acid binding	--	--	FALSE	0.2898	0.99998	UP	1.7146	0.051424	UP	1.4107	0.00097834
Cluster-63567.50472	1269954527	XP_022727214.1	825	2.4e-85	zinc finger protein 7-like [Durio zibethinus]	XM_022907730.1	XM_022907730	PREDICTED: Durio zibethinus zinc finger protein 4-like (LOC111308992), mRNA	--	--	--	Q39263	zinc finger protein 4 OS=Arabidopsis thaliana OX=3702 GN=ZFP4 PE=2 SV=2	PF00076	RNA recognition motif. (a.k.a. RRM, RBD, or RNP domain)	GO:0003676	nucleic acid binding	--	--	FALSE	0.004388	0.99998	UP	0.66457	0.05215	UP	0.64708	0.10947
Cluster-56275.0	1269953176	XP_022726501.1	863	5.6e-90	zinc finger protein 5-like [Durio zibethinus]	XM_022870766.1	XM_022870766	PREDICTED: Durio zibethinus zinc finger protein 5-like (LOC111282613), mRNA	--	--	--	Q39264	zinc finger protein 5 OS=Arabidopsis thaliana OX=3702 GN=ZFP5 PE=1 SV=1	PF00096	zinc finger, C2H2 type	GO:0003676	nucleic acid binding	--	--	FALSE	-1.2231	0.99998	UP	4.4177	0.00056638	UP	5.578	0.0001285
Cluster-23466.0	1269953176	XP_022726501.1	953	2.9e-100	zinc finger protein 5-like [Durio zibethinus]	XM_022919831.1	XM_022919831	PREDICTED: Durio zibethinus zinc finger protein 5-like (LOC111317408), mRNA	--	--	--	Q39264	zinc finger protein 5 OS=Arabidopsis thaliana OX=3702 GN=ZFP5 PE=1 SV=1	PF00802//PF06209//PF00096	Pneumovirus attachment glycoprotein G//Cofactor of BRCA1 (COBRA1)//zinc finger, C2H2 type	GO:0003676	nucleic acid binding	--	--	FALSE	NA	NA	UP	7.6601	2.6176e-09	UP	7.5021	9.2085e-09
Cluster-39881.0	1063467726	XP_007044279.2	585	5.3e-58	PREDICTED: zinc finger protein 6 [Theobroma cacao]	XM_021443202.1	XM_021443202	PREDICTED: Herrania umbratica zinc finger protein GIS3 (LOC110427653), mRNA	--	--	--	Q9C9H1	zinc finger protein GIS3 OS=Arabidopsis thaliana OX=3702 GN=GIS3 PE=1 SV=1	PF00096//PF17096	zinc finger, C2H2 type//Altered inheritance of mitochondria protein 3	GO:0003676	nucleic acid binding	--	--	FALSE	NA	NA	UP	5.1313	0.0037776	UP	4.9749	0.0073678
Cluster-66855.0	508708214	EOY00111.1	626	2.3e-62	C2H2 and C2HC zinc fingers superfamily protein, putative [Theobroma cacao]	XM_021443202.1	XM_021443202	PREDICTED: Herrania umbratica zinc finger protein GIS3 (LOC110427653), mRNA	--	--	--	Q9C9H1	zinc finger protein GIS3 OS=Arabidopsis thaliana OX=3702 GN=GIS3 PE=1 SV=1	PF00096	zinc finger, C2H2 type	GO:0003676	nucleic acid binding	--	--	FALSE	0.055097	0.99998	UP	1.6207	0.0005218	UP	1.5497	1.4966e-08
Cluster-63567.33937	508725662	EOY17559.1	493	5.4e-47	zinc finger family protein / RNA recognition motif-containing protein isoform 6 [Theobroma cacao]	XM_018129093.1	XM_018129093	PREDICTED: Theobroma cacao zinc finger CCCH domain-containing protein 53 (LOC18585724), transcript variant X2, mRNA	--	--	--	Q0D3J9	zinc finger CCCH domain-containing protein 53 OS=Oryza sativa subsp. japonica OX=39947 GN=Os07g0682400 PE=2 SV=1	PF11380	Stealth protein CR2, conserved region 2	GO:0016772	transferase activity, transferring phosphorus-containing groups	--	--	FALSE	-0.055567	0.99998	UP	0.45432	0.011863	UP	0.49629	0.096549
Cluster-61598.0	1269914083	XP_022768697.1	757	1e-77	zinc finger protein JAGGED-like [Durio zibethinus]	XM_022912962.1	XM_022912962	PREDICTED: Durio zibethinus zinc finger protein JAGGED-like (LOC111312572), mRNA	--	--	--	Q39266	zinc finger protein 7 OS=Arabidopsis thaliana OX=3702 GN=ZFP7 PE=1 SV=1	PF01428	AN1-like zinc finger	GO:0008270	zinc ion binding	--	--	FALSE	-0.16957	0.99998	DOWN	-2.3226	0.010471	DOWN	-2.1646	0.13707
Cluster-55972.1	1204932237	XP_021299383.1	1709	1.5e-187	putative zinc finger protein At1g68190 isoform X4 [Herrania umbratica]	XM_007044124.2	XM_007044124	PREDICTED: Theobroma cacao putative zinc finger protein At1g68190 (LOC18609131), transcript variant X1, mRNA	--	--	--	Q9C9F4	Putative zinc finger protein At1g68190 OS=Arabidopsis thaliana OX=3702 GN=At1g68190 PE=2 SV=1	PF06203//PF00643	CCT motif//B-box zinc finger	GO:0008270//GO:0005515	zinc ion binding//protein binding	--	--	FALSE	-0.22732	0.99998	UP	1.2971	3.4652e-05	UP	1.5234	0.0067182
Cluster-63567.48446	508723493	EOY15390.1	578	4.3e-57	Transcription factor, putative [Theobroma cacao]	XM_022910678.1	XM_022910678	PREDICTED: Durio zibethinus zinc-finger homeodomain protein 2-like (LOC111311305), mRNA	--	--	--	A2Z259	Zinc-finger homeodomain protein 1 OS=Oryza sativa subsp. indica OX=39946 GN=ZHD1 PE=3 SV=1	--	--	--	--	--	--	FALSE	0.18399	0.99998	DOWN	-0.94914	0.019866	DOWN	-1.1428	0.0049376
Cluster-63567.21739	508723493	EOY15390.1	980	1.4e-103	Transcription factor, putative [Theobroma cacao]	XM_022910678.1	XM_022910678	PREDICTED: Durio zibethinus zinc-finger homeodomain protein 2-like (LOC111311305), mRNA	--	--	--	Q6YXH5	Zinc-finger homeodomain protein 1 OS=Oryza sativa subsp. japonica OX=39947 GN=ZHD1 PE=2 SV=1	--	--	--	--	--	--	FALSE	0.0807	0.99998	UP	1.4334	0.020011	UP	1.3397	0.0056648
Cluster-63567.5525	508723493	EOY15390.1	492	3.8e-47	Transcription factor, putative [Theobroma cacao]	XM_022910678.1	XM_022910678	PREDICTED: Durio zibethinus zinc-finger homeodomain protein 2-like (LOC111311305), mRNA	--	--	--	Q6YXH5	Zinc-finger homeodomain protein 1 OS=Oryza sativa subsp. japonica OX=39947 GN=ZHD1 PE=2 SV=1	--	--	--	--	--	--	FALSE	-0.49817	0.99998	UP	2.4781	0.16757	UP	3.0912	0.027485
Cluster-63567.46155	1204928942	XP_021297645.1	203	1.9e-13	zinc-finger homeodomain protein 9 [Herrania umbratica]	XM_022918752.1	XM_022918752	PREDICTED: Durio zibethinus zinc-finger homeodomain protein 9-like (LOC111316693), mRNA	--	--	--	Q9FIW9	Zinc-finger homeodomain protein 10 OS=Arabidopsis thaliana OX=3702 GN=ZHD10 PE=1 SV=1	PF00892	EamA-like transporter family	--	--	--	--	FALSE	0.13631	0.99998	DOWN	-0.96383	9.8944e-11	DOWN	-1.1145	1.2751e-05
Cluster-63567.46154	1063488971	XP_017975688.1	904	1.6e-94	PREDICTED: zinc-finger homeodomain protein 9 [Theobroma cacao]	XM_022918752.1	XM_022918752	PREDICTED: Durio zibethinus zinc-finger homeodomain protein 9-like (LOC111316693), mRNA	--	--	--	Q9LXG0	Zinc-finger homeodomain protein 8 OS=Arabidopsis thaliana OX=3702 GN=ZHD8 PE=1 SV=1	--	--	--	--	--	--	FALSE	-0.10073	0.99998	DOWN	-0.9868	1.4869e-08	DOWN	-0.9001	3.0916e-06
Cluster-63567.7081	1063458208	XP_007051497.2	1155	1.1e-123	PREDICTED: dof zinc finger protein DOF2.5 isoform X2 [Theobroma cacao]	XM_018124528.1	XM_018124528	PREDICTED: Theobroma cacao dof zinc finger protein DOF2.5 (LOC18613945), transcript variant X4, mRNA	--	--	--	Q9ZPY0	Dof zinc finger protein DOF2.5 OS=Arabidopsis thaliana OX=3702 GN=DOF2.5 PE=2 SV=3	PF02701//PF11973	Dof domain, zinc finger//NQRA C-terminal domain	GO:0016655//GO:0003677	oxidoreductase activity, acting on NAD(P)H, quinone or similar compound as acceptor//DNA binding	--	--	FALSE	-0.1113	0.99998	UP	0.90033	0.015685	UP	0.99066	0.038562
Cluster-63567.48447	1269909732	XP_022766413.1	793	7.6e-82	zinc-finger homeodomain protein 2-like [Durio zibethinus]	XM_018126390.1	XM_018126390	PREDICTED: Theobroma cacao zinc-finger homeodomain protein 2 (LOC18591774), mRNA	--	--	--	A2Z259	Zinc-finger homeodomain protein 1 OS=Oryza sativa subsp. indica OX=39946 GN=ZHD1 PE=3 SV=1	PF00046	Homeodomain	GO:0003677	DNA binding	--	--	FALSE	0.17808	0.99998	DOWN	-0.79459	0.14884	DOWN	-0.98673	0.050271
Cluster-63567.21738	1269864853	XP_022752824.1	207	3.4e-14	zinc-finger homeodomain protein 2-like [Durio zibethinus]	XM_018126390.1	XM_018126390	PREDICTED: Theobroma cacao zinc-finger homeodomain protein 2 (LOC18591774), mRNA	--	--	--	A2Z259	Zinc-finger homeodomain protein 1 OS=Oryza sativa subsp. indica OX=39946 GN=ZHD1 PE=3 SV=1	PF00046//PF13411	Homeodomain//MerR HTH family regulatory protein	GO:0003677	DNA binding	--	--	FALSE	0.24251	0.99998	UP	2.7875	0.0056092	UP	2.5402	0.0011918
Cluster-63567.16079	1269967090	XP_022733886.1	912	1.9e-95	zinc-finger homeodomain protein 11-like [Durio zibethinus]	XM_022920048.1	XM_022920048	PREDICTED: Durio zibethinus zinc-finger homeodomain protein 11-like (LOC111317610), mRNA	--	--	--	Q9SEZ1	Zinc-finger homeodomain protein 11 OS=Arabidopsis thaliana OX=3702 GN=ZHD11 PE=1 SV=1	PF00046	Homeodomain	GO:0003677	DNA binding	--	--	FALSE	0.15361	0.99998	DOWN	-1.0843	0.016446	DOWN	-1.2526	0.0033941
Cluster-52596.0	1269948244	XP_022723816.1	1286	1.4e-138	zinc-finger homeodomain protein 4-like [Durio zibethinus]	XM_022858889.1	XM_022858889	PREDICTED: Durio zibethinus zinc-finger homeodomain protein 4-like (LOC111274307), mRNA	--	--	--	Q9M9S0	Zinc-finger homeodomain protein 4 OS=Arabidopsis thaliana OX=3702 GN=ZHD4 PE=1 SV=1	PF00046	Homeodomain	GO:0003677	DNA binding	--	--	FALSE	0.29834	0.99998	DOWN	-1.7772	1.4779e-05	DOWN	-2.099	0.00067696
Cluster-63567.30879	1063464919	XP_017969466.1	1165	1.7e-124	PREDICTED: zinc-finger homeodomain protein 6 [Theobroma cacao]	LT594788.1	LT594788	Theobroma cacao genome assembly, chromosome: I	--	--	--	Q9ZPW7	Zinc-finger homeodomain protein 6 OS=Arabidopsis thaliana OX=3702 GN=ZHD6 PE=1 SV=1	PF00046	Homeodomain	GO:0003677	DNA binding	--	--	FALSE	0.021524	0.99998	DOWN	-0.87796	0.0014836	DOWN	-0.9154	0.0043239
Cluster-50470.0	1269975158	XP_022738185.1	914	9.1e-96	zinc finger protein ZAT9 [Durio zibethinus]	LT594790.1	LT594790	Theobroma cacao genome assembly, chromosome: III	--	--	--	Q9M202	zinc finger protein ZAT9 OS=Arabidopsis thaliana OX=3702 GN=ZAT9 PE=2 SV=1	PF00096	zinc finger, C2H2 type	GO:0003676	nucleic acid binding	--	--	FALSE	0.15899	0.99998	UP	3.232	0.0038427	UP	3.1128	0.0044037
Cluster-63567.41854	1269904314	XP_022763498.1	636	3e-63	zinc finger protein ZAT10-like [Durio zibethinus]	XM_022907763.1	XM_022907763	PREDICTED: Durio zibethinus zinc finger protein ZAT10-like (LOC111309012), mRNA	--	--	--	Q96289	zinc finger protein ZAT10 OS=Arabidopsis thaliana OX=3702 GN=ZAT10 PE=2 SV=1	PF00075//PF13456	RNase H//Reverse transcriptase-like	GO:0003676//GO:0004523	nucleic acid binding//RNA-DNA hybrid ribonuclease activity	--	--	FALSE	0.22589	0.99998	DOWN	-1.7116	0.00012677	DOWN	-1.9567	5.9404e-07
Cluster-63567.33	1063458705	XP_007047505.2	848	4.7e-88	PREDICTED: zinc finger protein ZAT10 [Theobroma cacao]	XM_022896333.1	XM_022896333	PREDICTED: Durio zibethinus zinc finger protein ZAT10-like (LOC111300717), mRNA	--	--	--	Q96289	zinc finger protein ZAT10 OS=Arabidopsis thaliana OX=3702 GN=ZAT10 PE=2 SV=1	PF00096	zinc finger, C2H2 type	GO:0003676	nucleic acid binding	--	--	FALSE	0.35829	0.99998	UP	1.2493	0.0055624	UP	0.87994	0.076442
Cluster-63567.57308	1109229056	XP_019189244.1	806	8e-83	PREDICTED: zinc finger BED domain-containing protein RICESLEEPER 2-like [Ipomoea nil]	XM_019333699.1	XM_019333699	PREDICTED: Ipomoea nil zinc finger BED domain-containing protein RICESLEEPER 2-like (LOC109183633), mRNA	--	--	--	Q6AVI0	zinc finger BED domain-containing protein RICESLEEPER 2 OS=Oryza sativa subsp. japonica OX=39947 GN=Os03g0733400 PE=2 SV=1	PF14372//PF05699//PF17204	Domain of unknown function (DUF4413)//hAT family C-terminal dimerisation region//Sid-5 family	GO:0046983//GO:0003677	protein dimerization activity//DNA binding	--	--	FALSE	0.43961	0.99998	DOWN	-1.6373	0.001839	DOWN	-2.0857	0.00021361
Cluster-63567.58445	590704323	XP_007047127.1	704	2.3e-71	PREDICTED: dof zinc finger protein DOF3.4 [Theobroma cacao]	LT594788.1	LT594788	Theobroma cacao genome assembly, chromosome: I	--	--	--	Q39088	Dof zinc finger protein DOF3.4 OS=Arabidopsis thaliana OX=3702 GN=DOF3.4 PE=1 SV=2	PF11847//PF02701	Alpha-(1->3)-arabinofuranosyltransferase//Dof domain, zinc finger	GO:0016740//GO:0003677	transferase activity//DNA binding	--	--	FALSE	2.8021	0.99998	UP	10.37	6.7368e-19	UP	7.7032	1.7036e-14
Cluster-63567.2212	1269873202	XP_022734108.1	1042	1.6e-110	dof zinc finger protein DOF4.6-like [Durio zibethinus]	XM_022878373.1	XM_022878373	PREDICTED: Durio zibethinus dof zinc finger protein DOF4.6-like (LOC111287699), mRNA	--	--	--	Q8LAP8	Dof zinc finger protein DOF4.6 OS=Arabidopsis thaliana OX=3702 GN=DOF4.6 PE=2 SV=2	PF02701//PF03811//PF14369	Dof domain, zinc finger//InsA N-terminal domain//zinc-ribbon	GO:0061630//GO:0003677	ubiquitin protein ligase activity//DNA binding	--	--	FALSE	-0.59489	0.99998	UP	2.4086	0.00052486	UP	2.9985	2.6243e-06
Cluster-63567.2211	1269973047	XP_022737062.1	1061	1.5e-112	dof zinc finger protein DOF4.6-like [Durio zibethinus]	LT594790.1	LT594790	Theobroma cacao genome assembly, chromosome: III	--	--	--	Q9SXG8	Dof zinc finger protein 1 OS=Oryza sativa subsp. japonica OX=39947 GN=DOF1 PE=2 SV=1	PF13867//PF14369//PF02701//PF03811	Sin3 binding region of histone deacetylase complex subunit SAP30//zinc-ribbon//Dof domain, zinc finger//InsA N-terminal domain	GO:0061630//GO:0003677//GO:0005515	ubiquitin protein ligase activity//DNA binding//protein binding	--	--	FALSE	-0.035295	0.99998	UP	0.56115	0.050877	UP	0.58378	0.073919
Cluster-20527.0	508699388	EOX91284.1	207	2.8e-14	Dof-type zinc finger DNA-binding family protein, putative [Theobroma cacao]	XM_007047065.2	XM_007047065	PREDICTED: Theobroma cacao dof zinc finger protein DOF3.4 (LOC18611048), mRNA	--	--	--	Q39088	Dof zinc finger protein DOF3.4 OS=Arabidopsis thaliana OX=3702 GN=DOF3.4 PE=1 SV=2	PF11847	Alpha-(1->3)-arabinofuranosyltransferase	GO:0016740	transferase activity	--	--	FALSE	NA	NA	UP	5.6152	0.00025629	UP	5.4559	0.00059733
Cluster-63567.49997	1269903727	XP_022763178.1	449	1.3e-41	zinc finger protein GIS2-like isoform X1 [Durio zibethinus]	LT594789.1	LT594789	Theobroma cacao genome assembly, chromosome: II	K09250	CNBP	cellular nucleic acid-binding protein	Q65XV7	Replication protein A 70 kDa DNA-binding subunit C OS=Oryza sativa subsp. japonica OX=39947 GN=RPA1C PE=1 SV=1	PF04847//PF00098	Calcipressin//Zinc knuckle	GO:0003676//GO:0008270	nucleic acid binding//zinc ion binding	--	--	FALSE	-0.0017795	0.99998	DOWN	-0.57781	5.2261e-06	DOWN	-0.59182	0.00057232
Cluster-53425.0	823250475	XP_012457823.1	616	5.2e-61	PREDICTED: zinc finger protein GIS2-like isoform X2 [Gossypium raimondii]	XM_022890578.1	XM_022890578	PREDICTED: Durio zibethinus cellular nucleic acid-binding protein-like (LOC111296329), transcript variant X4, mRNA	K09250	CNBP	cellular nucleic acid-binding protein	P62634	Cellular nucleic acid-binding protein OS=Rattus norvegicus OX=10116 GN=Cnbp PE=2 SV=1	PF14369//PF00098//PF01780	zinc-ribbon//Zinc knuckle//Ribosomal L37ae protein family	GO:0003735//GO:0003676//GO:0061630//GO:0008270	structural constituent of ribosome//nucleic acid binding//ubiquitin protein ligase activity//zinc ion binding	KOG4400	E3 ubiquitin ligase interacting with arginine methyltransferase	FALSE	0.3015	0.99998	UP	2.4636	0.00085493	UP	2.1209	0.0011711
Cluster-63567.22973	1269926156	XP_022775117.1	1557	4.3e-170	BTB/POZ and TAZ domain-containing protein 4-like isoform X1 [Durio zibethinus]	XM_022919382.1	XM_022919382	PREDICTED: Durio zibethinus BTB/POZ and TAZ domain-containing protein 4-like (LOC111317061), transcript variant X1, mRNA	--	--	--	Q9FJX5	BTB/POZ and TAZ domain-containing protein 4 OS=Arabidopsis thaliana OX=3702 GN=BT4 PE=1 SV=1	PF01885//PF00651//PF02135	RNA 2'-phosphotransferase, Tpt1 / KptA family//BTB/POZ domain//TAZ zinc finger	GO:0016772//GO:0004402//GO:0003712//GO:0008270//GO:0005515	transferase activity, transferRING phosphorus-containing groups//histone acetyltransferase activity//transcription coregulator activity//zinc ion binding//protein binding	--	--	FALSE	0.017319	0.99998	UP	1.2399	0.0057199	UP	1.2061	0.010454
Cluster-63567.41334	1269973154	XP_022737118.1	277	9.4e-22	BTB/POZ and TAZ domain-containing protein 1-like isoform X1 [Durio zibethinus]	XM_022881385.1	XM_022881385	PREDICTED: Durio zibethinus BTB/POZ and TAZ domain-containing protein 1-like (LOC111289997), transcript variant X3, mRNA	--	--	--	Q94BN0	BTB/POZ and TAZ domain-containing protein 2 OS=Arabidopsis thaliana OX=3702 GN=BT2 PE=1 SV=1	PF02135	TAZ zinc finger	GO:0004402//GO:0003712//GO:0008270	histone acetyltransferase activity//transcription coregulator activity//zinc ion binding	--	--	FALSE	0.011994	0.99998	DOWN	-0.91715	0.017108	DOWN	-0.9398	0.015032
Cluster-63567.62561	1063526442	XP_017985000.1	1271	5.5e-137	PREDICTED: protein gar2 [Theobroma cacao]	XM_022909485.1	XM_022909485	PREDICTED: Durio zibethinus protein gar2 (LOC111310237), mRNA	--	--	--	Q9FGS0	RNA-binding protein CP31B, chloroplastic OS=Arabidopsis thaliana OX=3702 GN=CP31B PE=1 SV=1	PF00076//PF02535//PF00098//PF01080//PF16367//PF06459//PF01496//PF02862	RNA recognition motif. (a.k.a. RRM, RBD, or RNP domain)//ZIP Zinc transporter//Zinc knuckle//Presenilin//RNA recognition motif//Ryanodine Receptor TM 4-6//V-type ATPase 116kDa subunit family//DDHD domain	GO:0005219//GO:0003676//GO:0008270//GO:0046872//GO:0015078//GO:0046873//GO:0004190	ryanodine-sensitive calcium-release channel activity//nucleic acid binding//zinc ion binding//metal ion binding//proton transmembrane transporter activity//metal ion transmembrane transporter activity//aspartic-type endopeptidase activity	--	--	FALSE	0.39975	0.99998	UP	1.4454	2.4777e-05	UP	1.0382	0.061737
Cluster-63567.26617	1269945842	XP_022722515.1	3491	0	protein transport protein SEC23-like isoform X2 [Durio zibethinus]	XM_022879359.1	XM_022879359	PREDICTED: Durio zibethinus protein transport protein SEC23-like (LOC111288458), mRNA	K14006	SEC23	protein transport protein SEC23	Q4PE39	Protein transport protein SEC23 OS=Ustilago maydis (strain 521 / FGSC 9021) OX=237631 GN=SEC23 PE=3 SV=1	PF04811//PF04815//PF04810	Sec23/Sec24 trunk domain//Sec23/Sec24 helical domain//Sec23/Sec24 zinc finger	GO:0008270	zinc ion binding	KOG1986	Vesicle coat complex COPII, subunit SEC23	FALSE	-0.080248	0.99998	UP	0.47904	0.014263	UP	0.54476	0.040176
Cluster-63567.5235	1269873200	XP_022734098.1	453	2.6e-42	protein yippee-like At4g27740 [Durio zibethinus]	LT594790.1	LT594790	Theobroma cacao genome assembly, chromosome: III	--	--	--	Q2V3E2	Protein yippee-like At4g27740 OS=Arabidopsis thaliana OX=3702 GN=At4g27740 PE=3 SV=1	--	--	--	--	KOG3399	Predicted yippee-type zinc-binding protein	FALSE	-0.34732	0.99998	UP	1.8784	0.015196	UP	2.2011	8.7589e-06
Cluster-63567.21562	508721186	EOY13083.1	267	2.1e-20	yippee family zinc-binding protein, putative isoform 2, partial [Theobroma cacao]	XM_021432876.1	XM_021432876	PREDICTED: Herrania umbratica protein yippee-like At5g53940 (LOC110419774), mRNA	--	--	--	Q9FN32	Protein yippee-like At5g53940 OS=Arabidopsis thaliana OX=3702 GN=At5g53940 PE=2 SV=1	PF06220//PF04810//PF01412//PF13456	U1 zinc finger//Sec23/Sec24 zinc finger//Putative GTPase activating protein for Arf//Reverse transcriptase-like	GO:0005096//GO:0004523//GO:0003676//GO:0008270	GTPase activator activity//RNA-DNA hybrid ribonuclease activity//nucleic acid binding//zinc ion binding	--	--	FALSE	-0.012389	0.99998	DOWN	-0.65069	0.026828	DOWN	-0.65073	0.029221
Cluster-63567.61077	1217025102	XP_021652289.1	209	3.3e-14	anaphase-promoting complex subunit 11 [Hevea brasiliensis]	XM_022898340.1	XM_022898340	PREDICTED: Durio zibethinus anaphase-promoting complex subunit 11-like (LOC111302417), mRNA	K03358	APC11	anaphase-promoting complex subunit 11	Q9M9L0	Anaphase-promoting complex subunit 11 OS=Arabidopsis thaliana OX=3702 GN=APC11 PE=1 SV=3	PF11789//PF12678//PF12861//PF12906//PF00097	Zinc-finger of the MIZ type in Nse subunit//RING-H2 zinc finger domain//Anaphase-promoting complex subunit 11 RING-H2 finger//RING-variant domain//zinc finger, C3HC4 type (RING finger)	GO:0046872//GO:0008270//GO:0004842	metal ion binding//zinc ion binding//ubiquitin-protein transferase activity	KOG1493	Anaphase-promoting complex (APC), subunit 11	FALSE	1.0283	0.99998	UP	3.6128	0.0031875	UP	2.4822	0.018026
Cluster-63567.38414	1269908029	XP_022765467.1	496	2e-47	glycine-rich RNA-binding protein RZ1C-like isoform X1 [Durio zibethinus]	LT594797.1	LT594797	Theobroma cacao genome assembly, chromosome: X	K12885	RBMX, HNRNPG	heterogeneous nuclear ribonucleoprotein G	Q8RWN5	Glycine-rich RNA-binding protein RZ1C OS=Arabidopsis thaliana OX=3702 GN=RZ1C PE=1 SV=1	PF00076//PF00098	RNA recognition motif. (a.k.a. RRM, RBD, or RNP domain)//Zinc knuckle	GO:0003676//GO:0008270	nucleic acid binding//zinc ion binding	--	--	FALSE	0.14007	0.99998	DOWN	-1.1914	3.2159e-06	DOWN	-1.345	3.2041e-07
Cluster-63567.35914	1204924985	XP_021295533.1	894	2.2e-93	glycine-rich RNA-binding protein RZ1C isoform X2 [Herrania umbratica]	XM_022909732.1	XM_022909732	PREDICTED: Durio zibethinus glycine-rich RNA-binding protein RZ1C-like (LOC111310354), transcript variant X1, mRNA	K12885	RBMX, HNRNPG	heterogeneous nuclear ribonucleoprotein G	Q8RWN5	Glycine-rich RNA-binding protein RZ1C OS=Arabidopsis thaliana OX=3702 GN=RZ1C PE=1 SV=1	PF00098//PF16367//PF00076	Zinc knuckle//RNA recognition motif//RNA recognition motif. (a.k.a. RRM, RBD, or RNP domain)	GO:0003676//GO:0008270	nucleic acid binding//zinc ion binding	--	--	FALSE	0.18708	0.99998	DOWN	-0.61317	0.0078032	DOWN	-0.81498	9.1527e-06
Cluster-63567.24550	1269891290	XP_022756440.1	1028	8.4e-109	transcription factor MYBS3-like isoform X1 [Durio zibethinus]	XM_021421016.1	XM_021421016	PREDICTED: Herrania umbratica transcription factor MYBS3 (LOC110411026), mRNA	--	--	--	Q7XC57	Transcription factor MYBS3 OS=Oryza sativa subsp. japonica OX=39947 GN=MYBS3 PE=2 SV=1	PF00098	Zinc knuckle	GO:0008270//GO:0003676	zinc ion binding//nucleic acid binding	--	--	FALSE	-0.14683	0.99998	DOWN	-1.2345	0.00018804	DOWN	-1.0971	0.0068884
Cluster-63567.50758	1269966444	XP_022733545.1	1177	8.7e-126	transcriptional adapter ADA2a-like isoform X1 [Durio zibethinus]	XM_022877811.1	XM_022877811	PREDICTED: Durio zibethinus transcriptional adapter ADA2a-like (LOC111287327), transcript variant X3, mRNA	K11314	TADA2A, ADA2	transcriptional adapter 2-alpha	Q75LL6	Transcriptional adapter ADA2 OS=Oryza sativa subsp. japonica OX=39947 GN=ADA2 PE=2 SV=2	PF00569//PF04433	zinc finger, ZZ type//SWIRM domain	GO:0008270//GO:0005515	zinc ion binding//protein binding	KOG0457	Histone acetyltransferase complex SAGA/ADA, subunit ADA2	FALSE	-0.12144	0.99998	DOWN	-0.46696	0.0006118	DOWN	-0.36324	0.1014
Cluster-63567.30868	1269955143	XP_022727546.1	1294	1.5e-139	WRKY transcription factor 1-like [Durio zibethinus]	XM_022871810.1	XM_022871810	PREDICTED: Durio zibethinus WRKY transcription factor 1-like (LOC111283347), transcript variant X1, mRNA	K18834	WRKY1	WRKY transcription factor 1	Q9SI37	WRKY transcription factor 1 OS=Arabidopsis thaliana OX=3702 GN=WRKY1 PE=1 SV=1	PF03106//PF00320	WRKY DNA -binding domain//GATA zinc finger	GO:0008270//GO:0043565//GO:0003700	zinc ion binding//sequence-specific DNA binding//DNA-binding transcription factor activity	--	--	FALSE	0.10852	0.99998	DOWN	-0.33226	0.038361	DOWN	-0.45759	0.036338
Cluster-64317.0	--	--	--	--	--	XM_022900411.1	XM_022900411	PREDICTED: Durio zibethinus heavy metal-associated isoprenylated plant protein 47-like (LOC111303904), mRNA	--	--	--	--	--	PF03854	P-11 zinc finger	GO:0008270//GO:0003723	zinc ion binding//RNA binding	--	--	FALSE	-0.53857	0.99998	UP	1.7873	0.033452	UP	2.3152	0.00024945
Cluster-63567.24587	1063479091	XP_017973506.1	1114	6.6e-119	PREDICTED: NAP1-related protein 1 [Theobroma cacao]	XM_018118017.1	XM_018118017	PREDICTED: Theobroma cacao NAP1-related protein 1 (LOC18604661), mRNA	K11290	SET, TAF1, I2PP2A	template-activating factor I	Q9CA59	NAP1-related protein 1 OS=Arabidopsis thaliana OX=3702 GN=NRP1 PE=1 SV=1	PF06524//PF07516//PF08476//PF00956//PF00313	NOA36 protein//SecA Wing and Scaffold domain//Viral D10 N-terminal//Nucleosome assembly protein (NAP)//'Cold-shock' DNA-binding domain	GO:0016791//GO:0003676//GO:0008270	phosphatase activity//nucleic acid binding//zinc ion binding	KOG1508	DNA replication factor/protein phosphatase inhibitor SET/SPR-2	FALSE	0.15638	0.99998	UP	0.86623	0.0073097	UP	0.69569	0.013368
Cluster-63567.18593	1269866677	XP_022763263.1	654	9.8e-66	GRF1-interacting factor 2-like [Durio zibethinus]	XM_022907528.1	XM_022907528	PREDICTED: Durio zibethinus GRF1-interacting factor 2-like (LOC111308863), mRNA	--	--	--	Q93VH6	GRF1-interacting factor 3 OS=Arabidopsis thaliana OX=3702 GN=GIF3 PE=1 SV=1	PF05030//PF03153//PF00320	SSXT protein (N-terminal region)//Transcription factor IIA, alpha/beta subunit//GATA zinc finger	GO:0043565//GO:0008270//GO:0003713	sequence-specific DNA binding//zinc ion binding//transcription coactivator activity	--	--	FALSE	0.17313	0.99998	UP	2.6043	9.0995e-05	UP	2.422	0.0039314
Cluster-63567.42501	657379022	AES80897.2	482	7.9e-46	cobalamin-independent methionine synthase [Medicago truncatula]	LT594792.1	LT594792	Theobroma cacao genome assembly, chromosome: V	K00549	metE	5-methyltetrahydropteroyltriglutamate--homocysteine methyltransferase	Q9SRV5	5-methyltetrahydropteroyltriglutamate--homocysteine methyltransferase 2 OS=Arabidopsis thaliana OX=3702 GN=MS2 PE=1 SV=1	PF01717	Cobalamin-independent synthase, Catalytic domain	GO:0003871//GO:0008270	5-methyltetrahydropteroyltriglutamate-homocysteine S-methyltransferase activity//zinc ion binding	KOG2263	Methionine synthase II (cobalamin-independent)	FALSE	-0.23542	0.99998	UP	1.282	0.019281	UP	1.5002	0.00018806
Cluster-63567.22054	1269980972	XP_022741313.1	1533	6.3e-167	histone-lysine N-methyltransferase, H3 lysine-9 specific SUVH4 isoform X2 [Durio zibethinus]	XM_022885578.1	XM_022885578	PREDICTED: Durio zibethinus histone-lysine N-methyltransferase, H3 lysine-9 specific SUVH4 (LOC111292932), transcript variant X2, mRNA	K11420	EHMT	euchromatic histone-lysine N-methyltransferase	Q8GZB6	Histone-lysine N-methyltransferase, H3 lysine-9 specific SUVH4 OS=Arabidopsis thaliana OX=3702 GN=SUVH4 PE=1 SV=2	PF02315//PF08039//PF00856//PF05033	Methanol dehydrogenase beta subunit//Mitochondrial proteolipid//SET domain//Pre-SET motif	GO:0004022//GO:0018024//GO:0008270//GO:0005515	alcohol dehydrogenase (NAD+) activity//histone-lysine N-methyltransferase activity//zinc ion binding//protein binding	--	--	FALSE	-0.019499	0.99998	UP	0.54603	0.017104	UP	0.5503	0.025654
Cluster-48350.0	1269976640	XP_022738989.1	1648	6.9e-181	LOW QUALITY PROTEIN: histone-lysine N-methyltransferase, H3 lysine-9 specific SUVH5-like [Durio zibethinus]	XM_022883254.1	XM_022883254	PREDICTED: Durio zibethinus histone-lysine N-methyltransferase, H3 lysine-9 specific SUVH5-like (LOC111291470), mRNA	K11420	EHMT	euchromatic histone-lysine N-methyltransferase	Q8VZ17	Histone-lysine N-methyltransferase, H3 lysine-9 specific SUVH6 OS=Arabidopsis thaliana OX=3702 GN=SUVH6 PE=1 SV=2	PF05033//PF00856	Pre-SET motif//SET domain	GO:0018024//GO:0008270//GO:0005515	histone-lysine N-methyltransferase activity//zinc ion binding//protein binding	--	--	FALSE	0.20761	0.99998	UP	3.7181	0.0021009	UP	3.5306	0.0031574
Cluster-63567.21270	508712044	EOY03941.1	3224	0	ATP binding,valine-tRNA ligase isoform 4 [Theobroma cacao]	XM_018120005.1	XM_018120005	PREDICTED: Theobroma cacao valine--tRNA ligase, chloroplastic/mitochondrial 2 (LOC18601866), transcript variant X4, mRNA	K01873	VARS, valS	valyl-tRNA synthetase	F4KE63	Valine--tRNA ligase, chloroplastic/mitochondrial 2 OS=Arabidopsis thaliana OX=3702 GN=EMB2247 PE=3 SV=1	PF08264//PF03854//PF10458//PF00133//PF11857//PF16326//PF09334	Anticodon-binding domain of tRNA ligase//P-11 zinc finger//Valyl tRNA synthetase tRNA binding arm//tRNA synthetases class I (I, L, M and V)//Domain of unknown function (DUF3377)//ABC transporter C-terminal domain//tRNA synthetases class I (M)	GO:0004812//GO:0003723//GO:0000166//GO:0008270//GO:0005524//GO:0003677//GO:0004832//GO:0004222	aminoacyl-tRNA ligase activity//RNA binding//nucleotide binding//zinc ion binding//ATP binding//DNA binding//valine-tRNA ligase activity//metalloendopeptidase activity	KOG0432	Valyl-tRNA synthetase	FALSE	-0.25133	0.99998	DOWN	-1.1463	5.4521e-07	DOWN	-0.91115	0.0011648
Cluster-61354.0	1269901924	XP_022762187.1	3100	0	DNA replication licensing factor MCM6 isoform X1 [Durio zibethinus]	XM_022906453.1	XM_022906453	PREDICTED: Durio zibethinus DNA replication licensing factor MCM6 (LOC111308149), transcript variant X2, mRNA	K02542	MCM6	DNA replication licensing factor MCM6	F4KAB8	DNA replication licensing factor MCM6 OS=Arabidopsis thaliana OX=3702 GN=MCM6 PE=1 SV=1	PF07728//PF00493//PF06573//PF00158//PF07726	AAA domain (dynein-related subfamily)//MCM P-loop domain//Churchill protein//Sigma-54 interaction domain//ATPase family associated with various cellular activities (AAA)	GO:0003677//GO:0005524//GO:0008134//GO:0008270//GO:0016887	DNA binding//ATP binding//transcription factor binding//zinc ion binding//ATPase activity	KOG0480	DNA replication licensing factor, MCM6 component	FALSE	0.26051	0.99998	UP	3.2279	1.5861e-22	UP	2.9541	3.6141e-20
Cluster-63567.35971	1269900431	XP_022761393.1	1677	4.5e-184	transcription elongation factor TFIIS-like [Durio zibethinus]	XM_022878153.1	XM_022878153	PREDICTED: Durio zibethinus transcription elongation factor TFIIS-like (LOC111287530), transcript variant X1, mRNA	K03145	TFIIS	transcription elongation factor S-II	Q9ZVH8	Transcription elongation factor TFIIS OS=Arabidopsis thaliana OX=3702 GN=TFIIS PE=1 SV=1	PF08711//PF01096//PF08072//PF07500	TFIIS helical bundle-like domain//Transcription factor S-II (TFIIS)//BDHCT (NUC031) domain//Transcription factor S-II (TFIIS), central domain	GO:0003677//GO:0005524//GO:0008270//GO:0016818//GO:0003676	DNA binding//ATP binding//zinc ion binding//hydrolase activity, acting on acid anhydrides, in phosphorus-containing anhydrides//nucleic acid binding	KOG1105	Transcription elongation factor TFIIS/Cofactor of enhancer-binding protein Sp1	FALSE	-0.087555	0.99998	UP	0.28374	0.098671	UP	0.35786	0.09215
Cluster-63567.62824	1269945966	XP_022722578.1	489	6e-47	transcription factor MYB108-like [Durio zibethinus]	XM_022866843.1	XM_022866843	PREDICTED: Durio zibethinus transcription factor MYB108-like (LOC111279789), mRNA	K09422	MYBP	myb proto-oncogene protein, plant	--	--	PF01754	A20-like zinc finger	GO:0003677//GO:0008270	DNA binding//zinc ion binding	--	--	FALSE	NA	NA	UP	5.2656	0.0037846	UP	5.1067	0.0068171
Cluster-63567.32148	1204891110	XP_021277261.1	355	5.9e-31	PHD finger protein ALFIN-LIKE 4-like isoform X2 [Herrania umbratica]	LT594796.1	LT594796	Theobroma cacao genome assembly, chromosome: IX	--	--	--	O81488	PHD finger protein ALFIN-LIKE 4 OS=Arabidopsis thaliana OX=3702 GN=AL4 PE=1 SV=2	PF00130//PF12165//PF00320	Phorbol esters/diacylglycerol binding domain (C1 domain)//Alfin//GATA zinc finger	GO:0042393//GO:0043565//GO:0008270	histone binding//sequence-specific DNA binding//zinc ion binding	--	--	FALSE	0.27804	0.99998	DOWN	-0.77674	0.0018666	DOWN	-1.0701	0.0007555
Cluster-63567.45595	1204899870	XP_021282017.1	1451	1.1e-157	breast cancer type 1 susceptibility protein homolog [Herrania umbratica]	LT594792.1	LT594792	Theobroma cacao genome assembly, chromosome: V	K10666	RNF5	E3 ubiquitin-protein ligase RNF5	Q8GUK7	E3 ubiquitin-protein ligase RMA3 OS=Arabidopsis thaliana OX=3702 GN=RMA3 PE=1 SV=1	PF00097//PF12678//PF11789//PF12861//PF03854	zinc finger, C3HC4 type (RING finger)//RING-H2 zinc finger domain//Zinc-finger of the MIZ type in Nse subunit//Anaphase-promoting complex subunit 11 RING-H2 finger//P-11 zinc finger	GO:0046872//GO:0003723//GO:0008270//GO:0004842	metal ion binding//RNA binding//zinc ion binding//ubiquitin-protein transferase activity	KOG0823	Predicted E3 ubiquitin ligase	FALSE	0.011344	0.99998	DOWN	-0.23882	0.078029	DOWN	-0.26544	0.11417
Cluster-64052.0	1269901954	XP_022762205.1	4237	0	LOW QUALITY PROTEIN: protein BREAST CANCER SUSCEPTIBILITY 1 homolog [Durio zibethinus]	XM_022906470.1	XM_022906470	PREDICTED: Durio zibethinus protein BREAST CANCER SUSCEPTIBILITY 1 homolog (LOC111308159), mRNA	K10683	BARD1	BRCA1-associated RING domain protein 1	Q8RXD4	Protein BREAST CANCER SUSCEPTIBILITY 1 homolog OS=Arabidopsis thaliana OX=3702 GN=BRCA1 PE=1 SV=1	PF00097//PF16685//PF00435//PF00356//PF11789//PF12678//PF09728	zinc finger, C3HC4 type (RING finger)//zinc RING finger of MSL2//Spectrin repeat//Bacterial regulatory proteins, lacI family//Zinc-finger of the MIZ type in Nse subunit//RING-H2 zinc finger domain//Myosin-like coiled-coil protein	GO:0005515//GO:0003677//GO:0061630//GO:0008270//GO:0019905//GO:0046872	protein binding//DNA binding//ubiquitin protein ligase activity//zinc ion binding//syntaxin binding//metal ion binding	--	--	FALSE	0.17234	0.99998	UP	2.2793	1.1494e-05	UP	2.0734	0.014375
Cluster-63567.12980	1269931228	XP_022714762.1	859	6.4e-89	BRCA1-associated protein-like isoform X3 [Durio zibethinus]	LT594793.1	LT594793	Theobroma cacao genome assembly, chromosome: VI	K10632	BRAP	BRCA1-associated protein	O80996	BRAP2 RING ZnF UBP domain-containing protein 2 OS=Arabidopsis thaliana OX=3702 GN=BRIZ2 PE=1 SV=1	PF09254//PF02148//PF00076//PF05837	Restriction endonuclease FokI, C terminal//Zn-finger in ubiquitin-hydrolases and other protein//RNA recognition motif. (a.k.a. RRM, RBD, or RNP domain)//Centromere protein H (CENP-H)	GO:0003677//GO:0009036//GO:0003676//GO:0008270	DNA binding//type II site-specific deoxyribonuclease activity//nucleic acid binding//zinc ion binding	KOG0804	Cytoplasmic Zn-finger protein BRAP2 (BRCA1 associated protein)	FALSE	0.14554	0.99998	DOWN	-0.75396	0.07617	DOWN	-0.9176	0.017863
Cluster-63567.18152	1269959879	XP_022730053.1	9375	0	DNA polymerase epsilon catalytic subunit A-like isoform X5 [Durio zibethinus]	XM_022874318.1	XM_022874318	PREDICTED: Durio zibethinus DNA polymerase epsilon catalytic subunit A-like (LOC111285079), transcript variant X5, mRNA	K02324	POLE1	DNA polymerase epsilon subunit 1	F4HW04	DNA polymerase epsilon catalytic subunit A OS=Arabidopsis thaliana OX=3702 GN=POL2A PE=1 SV=1	PF00136//PF08490	DNA polymerase family B//Domain of unknown function (DUF1744)	GO:0003677//GO:0008270//GO:0003887//GO:0000166	DNA binding//zinc ion binding//DNA-directed DNA polymerase activity//nucleotide binding	KOG1798	DNA polymerase epsilon, catalytic subunit A	FALSE	-0.028501	0.99998	UP	1.8505	0.017685	UP	1.8608	0.027772
Cluster-47694.1	1269981248	XP_022741466.1	6470	0	DNA polymerase alpha catalytic subunit isoform X1 [Durio zibethinus]	XM_022885731.1	XM_022885731	PREDICTED: Durio zibethinus DNA polymerase alpha catalytic subunit (LOC111293031), transcript variant X1, mRNA	K02320	POLA1	DNA polymerase alpha subunit A	O48653	DNA polymerase alpha catalytic subunit OS=Oryza sativa subsp. japonica OX=39947 GN=Os01g0868300 PE=2 SV=2	PF08490//PF03175//PF08996//PF02060//PF00136	Domain of unknown function (DUF1744)//DNA polymerase type B, organellar and viral//DNA Polymerase alpha zinc finger//Slow voltage-gated potassium channel//DNA polymerase family B	GO:0003677//GO:0008270//GO:0000166//GO:0005249//GO:0003887	DNA binding//zinc ion binding//nucleotide binding//voltage-gated potassium channel activity//DNA-directed DNA polymerase activity	KOG0970	DNA polymerase alpha, catalytic subunit	FALSE	-0.38622	0.99998	UP	1.4504	3.7912e-07	UP	1.8225	7.0373e-14
Cluster-63567.42181	1204921066	XP_021293436.1	1772	5.1e-195	protein SHOOT GRAVITROPISM 5-like [Herrania umbratica]	XM_007045370.2	XM_007045370	PREDICTED: Theobroma cacao protein SHOOT GRAVITROPISM 5 (LOC18609980), mRNA	--	--	--	F4IPE3	zinc finger protein SHOOT GRAVITROPISM 5 OS=Arabidopsis thaliana OX=3702 GN=SGR5 PE=1 SV=1	PF04810//PF00096//PF15168//PF07975	Sec23/Sec24 zinc finger//zinc finger, C2H2 type//Triple QxxK/R motif-containing protein family//TFIIH C1-like domain	GO:0003676//GO:0008270	nucleic acid binding//zinc ion binding	--	--	FALSE	0.1011	0.99998	DOWN	-0.61272	0.0025926	DOWN	-0.72869	0.0016484
Cluster-63567.48493	1269922737	XP_022773312.1	1391	4.9e-151	PHD finger protein EHD3-like isoform X2 [Durio zibethinus]	XM_022917577.1	XM_022917577	PREDICTED: Durio zibethinus PHD finger protein EHD3-like (LOC111315671), transcript variant X5, mRNA	--	--	--	Q6ZJM9	PHD finger protein EHD3 OS=Oryza sativa subsp. japonica OX=39947 GN=EHD3 PE=1 SV=1	PF05191//PF08273	Adenylate kinase, active site lid//Zinc-binding domain of primase-helicase	GO:0003896//GO:0004017//GO:0004386//GO:0008270	DNA primase activity//adenylate kinase activity//helicase activity//zinc ion binding	--	--	FALSE	0.12047	0.99998	DOWN	-0.60695	0.012932	DOWN	-0.74496	0.037987
Cluster-58065.0	1350220092	XP_024018543.1	381	4.2e-34	replication protein A 70 kDa DNA-binding subunit A [Morus notabilis]	XM_022861046.1	XM_022861046	PREDICTED: Durio zibethinus replication protein A 70 kDa DNA-binding subunit E-like (LOC111275613), mRNA	--	--	--	Q04832	DNA-binding protein HEXBP OS=Leishmania major OX=5664 GN=HEXBP PE=4 SV=1	PF00098//PF01322//PF14820	Zinc knuckle//Cytochrome C'//Small proline-rich 2	GO:0009055//GO:0008270//GO:0005506//GO:0020037//GO:0003676	electron transfer activity//zinc ion binding//iron ion binding//heme binding//nucleic acid binding	KOG4400	E3 ubiquitin ligase interacting with arginine methyltransferase	FALSE	0.58804	0.99998	UP	2.0958	0.019335	UP	1.5079	0.1359
Cluster-65624.1	1269947006	XP_022723142.1	1997	2.7e-221	DNA repair protein RAD5B [Durio zibethinus]	XM_022867407.1	XM_022867407	PREDICTED: Durio zibethinus DNA repair protein RAD5B (LOC111280209), mRNA	K15505	RAD5	DNA repair protein RAD5	Q9FIY7	DNA repair protein RAD5B OS=Arabidopsis thaliana OX=3702 GN=RAD5B PE=3 SV=1	PF06324//PF08797	Pigment-dispersing hormone (PDH)//HIRAN domain	GO:0003676//GO:0016818//GO:0008270//GO:0005179	nucleic acid binding//hydrolase activity, acting on acid anhydrides, in phosphorus-containing anhydrides//zinc ion binding//hormone activity	--	--	FALSE	2.2872	0.99998	UP	5.7659	0.00074404	UP	3.5137	0.066836
Cluster-63567.40442	1204909284	XP_021287090.1	650	5.4e-65	bZIP transcription factor 44-like [Herrania umbratica]	LT594789.1	LT594789	Theobroma cacao genome assembly, chromosome: II	--	--	--	O65683	bZIP transcription factor 11 OS=Arabidopsis thaliana OX=3702 GN=BZIP11 PE=1 SV=1	PF07716//PF01166//PF03131//PF15307//PF00170//PF11712//PF00320	Basic region leucine zipper//TSC-22/dip/bun family//bZIP Maf transcription factor//Sperm acrosome-associated protein 7//bZIP transcription factor//Endoplasmic reticulum-based factor for assembly of V-ATPase//GATA zinc finger	GO:0043565//GO:0003677//GO:0003700//GO:0008270	sequence-specific DNA binding//DNA binding//DNA-binding transcription factor activity//zinc ion binding	--	--	FALSE	0.42534	0.99998	UP	1.6673	0.00034128	UP	1.2293	0.0030405
Cluster-63567.29916	1269882298	XP_022751781.1	895	1.5e-93	protein indeterminate-domain 7-like [Durio zibethinus]	XM_021421779.1	XM_021421779	PREDICTED: Herrania umbratica protein indeterminate-domain 7-like (LOC110411565), mRNA	--	--	--	Q8H1F5	Protein indeterminate-domain 7 OS=Arabidopsis thaliana OX=3702 GN=IDD7 PE=2 SV=1	PF07975//PF02892//PF00096//PF04810	TFIIH C1-like domain//BED zinc finger//zinc finger, C2H2 type//Sec23/Sec24 zinc finger	GO:0003676//GO:0008270//GO:0003677	nucleic acid binding//zinc ion binding//DNA binding	--	--	FALSE	-0.083393	0.99998	DOWN	-1.0339	0.066539	DOWN	-0.96482	0.028997
Cluster-63567.29908	1269882298	XP_022751781.1	1085	2.5e-115	protein indeterminate-domain 7-like [Durio zibethinus]	LT594796.1	LT594796	Theobroma cacao genome assembly, chromosome: IX	--	--	--	Q9LVQ7	zinc finger protein ENHYDROUS OS=Arabidopsis thaliana OX=3702 GN=ENY PE=1 SV=1	PF00096	zinc finger, C2H2 type	GO:0003676	nucleic acid binding	--	--	FALSE	0.13764	0.99998	DOWN	-1.1579	0.00025874	DOWN	-1.3107	1.1952e-07
Cluster-63567.57412	1204904834	XP_021284692.1	1147	2e-122	protein indeterminate-domain 2-like [Herrania umbratica]	XM_022913238.1	XM_022913238	PREDICTED: Durio zibethinus protein indeterminate-domain 2-like (LOC111312690), mRNA	--	--	--	Q9LVQ7	zinc finger protein ENHYDROUS OS=Arabidopsis thaliana OX=3702 GN=ENY PE=1 SV=1	PF08121//PF00096//PF04810//PF05699	Waglerin family//zinc finger, C2H2 type//Sec23/Sec24 zinc finger//hAT family C-terminal dimerisation region	GO:0046983//GO:0008270//GO:0030550//GO:0003676	protein dimerization activity//zinc ion binding//acetylcholine receptor inhibitor activity//nucleic acid binding	--	--	FALSE	-0.076674	0.99998	UP	2.0157	9.1041e-27	UP	2.0743	5.9706e-23
Cluster-60902.0	508703095	EOX94991.1	1997	5.9e-221	Indeterminate(ID)-domain 2 [Theobroma cacao]	XM_022914079.1	XM_022914079	PREDICTED: Durio zibethinus protein indeterminate-domain 2-like (LOC111313405), mRNA	--	--	--	Q9FFH3	zinc finger protein NUTCRACKER OS=Arabidopsis thaliana OX=3702 GN=NUC PE=1 SV=1	PF02892//PF00096	BED zinc finger//zinc finger, C2H2 type	GO:0003676//GO:0003677	nucleic acid binding//DNA binding	--	--	FALSE	-0.16896	0.99998	UP	1.4045	0.0071549	UP	1.5676	0.015811
Cluster-63567.41982	1269869389	XP_022715138.1	399	2.1e-36	zinc finger protein CONSTANS-LIKE 16-like [Durio zibethinus]	XM_022919037.1	XM_022919037	PREDICTED: Durio zibethinus zinc finger protein CONSTANS-LIKE 16-like (LOC111316850), mRNA	--	--	--	Q8RWD0	zinc finger protein CONSTANS-LIKE 16 OS=Arabidopsis thaliana OX=3702 GN=COL16 PE=1 SV=2	PF00569//PF01412//PF00643	zinc finger, ZZ type//Putative GTPase activating protein for Arf//B-box zinc finger	GO:0005096//GO:0008270	GTPase activator activity//zinc ion binding	--	--	FALSE	0.046654	0.99998	DOWN	-2.4407	3.8638e-12	DOWN	-2.5041	5.6748e-12
Cluster-63567.34160	1269955886	XP_022727938.1	367	3.3e-32	zinc finger protein CONSTANS-LIKE 2-like [Durio zibethinus]	LT594791.1	LT594791	Theobroma cacao genome assembly, chromosome: IV	--	--	--	Q96502	zinc finger protein CONSTANS-LIKE 2 OS=Arabidopsis thaliana OX=3702 GN=COL2 PE=1 SV=1	PF06203	CCT motif	GO:0005515	protein binding	--	--	FALSE	0.14687	0.99998	DOWN	-1.4423	0.14573	DOWN	-1.6217	0.14782
Cluster-63567.39945	1269879471	XP_022750355.1	289	1.4e-23	zinc finger protein CONSTANS-LIKE 4-like [Durio zibethinus]	XM_022894620.1	XM_022894620	PREDICTED: Durio zibethinus zinc finger protein CONSTANS-LIKE 4-like (LOC111299434), mRNA	--	--	--	Q9SK53	zinc finger protein CONSTANS-LIKE 3 OS=Arabidopsis thaliana OX=3702 GN=COL3 PE=1 SV=1	PF06203	CCT motif	GO:0005515	protein binding	--	--	FALSE	0.095377	0.99998	DOWN	-0.94517	0.0020697	DOWN	-1.0577	0.00061204
Cluster-63567.39946	321146482	ADW65758.1	286	4e-23	CONSTANS-like protein [Gossypium hirsutum]	XM_022894620.1	XM_022894620	PREDICTED: Durio zibethinus zinc finger protein CONSTANS-LIKE 4-like (LOC111299434), mRNA	--	--	--	Q9SK53	zinc finger protein CONSTANS-LIKE 3 OS=Arabidopsis thaliana OX=3702 GN=COL3 PE=1 SV=1	PF06203	CCT motif	GO:0005515	protein binding	--	--	FALSE	0.27487	0.99998	DOWN	-0.86488	0.010353	DOWN	-1.1566	0.0073066
Cluster-63567.36109	1269955886	XP_022727938.1	1118	5.1e-119	zinc finger protein CONSTANS-LIKE 2-like [Durio zibethinus]	XM_022903463.1	XM_022903463	PREDICTED: Durio zibethinus zinc finger protein CONSTANS-LIKE 2-like (LOC111305715), mRNA	--	--	--	Q39057	zinc finger protein CONSTANS OS=Arabidopsis thaliana OX=3702 GN=CO PE=1 SV=1	PF00643	B-box zinc finger	GO:0008270	zinc ion binding	--	--	FALSE	0.041612	0.99998	DOWN	-1.1909	0.1446	DOWN	-1.261	0.13636
Cluster-63567.39768	1269919556	XP_022771637.1	230	6.2e-17	zinc finger protein CONSTANS-LIKE 9-like [Durio zibethinus]	XM_022915903.1	XM_022915903	PREDICTED: Durio zibethinus zinc finger protein CONSTANS-LIKE 9-like (LOC111314486), transcript variant X4, mRNA	--	--	--	Q9LUA9	zinc finger protein CONSTANS-LIKE 10 OS=Arabidopsis thaliana OX=3702 GN=COL10 PE=1 SV=1	PF00643	B-box zinc finger	GO:0008270	zinc ion binding	--	--	FALSE	-0.25238	0.99998	DOWN	-2.1842	0.0010769	DOWN	-1.9299	0.02065
Cluster-63567.41663	1269869389	XP_022715138.1	1480	5.3e-161	zinc finger protein CONSTANS-LIKE 16-like [Durio zibethinus]	LT594790.1	LT594790	Theobroma cacao genome assembly, chromosome: III	--	--	--	Q8RWD0	zinc finger protein CONSTANS-LIKE 16 OS=Arabidopsis thaliana OX=3702 GN=COL16 PE=1 SV=2	PF01412//PF00643	Putative GTPase activating protein for Arf//B-box zinc finger	GO:0008270//GO:0005096	zinc ion binding//GTPase activator activity	--	--	FALSE	0.096137	0.99998	DOWN	-2.5169	2.7443e-91	DOWN	-2.6315	2.2034e-27
Cluster-63567.21020	1269952955	XP_022726379.1	1737	6e-191	zinc finger protein CONSTANS-LIKE 16-like isoform X1 [Durio zibethinus]	XM_007044286.2	XM_007044286	PREDICTED: Theobroma cacao zinc finger protein CONSTANS-LIKE 16 (LOC18609260), mRNA	--	--	--	Q8RWD0	zinc finger protein CONSTANS-LIKE 16 OS=Arabidopsis thaliana OX=3702 GN=COL16 PE=1 SV=2	PF00643//PF00434//PF06203//PF01412	B-box zinc finger//Glycoprotein VP7//CCT motif//Putative GTPase activating protein for Arf	GO:0008270//GO:0005096//GO:0005515	zinc ion binding//GTPase activator activity//protein binding	--	--	FALSE	0.083858	0.99998	DOWN	-1.6327	0.00087514	DOWN	-1.7403	0.0019301
Cluster-63567.47787	1269902455	XP_022762484.1	696	3.2e-70	zinc finger protein CONSTANS-LIKE 1-like [Durio zibethinus]	XM_022906749.1	XM_022906749	PREDICTED: Durio zibethinus zinc finger protein CONSTANS-LIKE 1-like (LOC111308425), mRNA	--	--	--	Q9LRM4	B-box domain protein 31 OS=Arabidopsis thaliana OX=3702 GN=MIP1B PE=2 SV=1	PF02724//PF00643	CDC45-like protein//B-box zinc finger	GO:0008270	zinc ion binding	--	--	FALSE	0.087587	0.99998	DOWN	-1.2005	1.0605e-05	DOWN	-1.3008	4.9831e-09
Cluster-63567.51867	1269874850	XP_022742861.1	2133	1.4e-236	zinc finger protein CONSTANS-LIKE 12 isoform X1 [Durio zibethinus]	XR_002690679.1	XR_002690679	PREDICTED: Durio zibethinus zinc finger protein CONSTANS-LIKE 12 (LOC111293997), transcript variant X4, misc_RNA	--	--	--	Q9LJ44	zinc finger protein CONSTANS-LIKE 12 OS=Arabidopsis thaliana OX=3702 GN=COL12 PE=1 SV=2	PF00643//PF06203	B-box zinc finger//CCT motif	GO:0005515//GO:0008270	protein binding//zinc ion binding	--	--	FALSE	-0.067571	0.99998	DOWN	-0.81214	0.14605	DOWN	-0.7637	0.15645
Cluster-63567.30901	1269918336	XP_022771006.1	823	1.4e-84	zinc finger protein CONSTANS-LIKE 13-like [Durio zibethinus]	LT594788.1	LT594788	Theobroma cacao genome assembly, chromosome: I	--	--	--	O82256	zinc finger protein CONSTANS-LIKE 13 OS=Arabidopsis thaliana OX=3702 GN=COL13 PE=1 SV=1	PF06203//PF00643	CCT motif//B-box zinc finger	GO:0005515//GO:0008270	protein binding//zinc ion binding	--	--	FALSE	0.025936	0.99998	DOWN	-0.9351	5.2689e-06	DOWN	-0.97558	4.7643e-05
Cluster-60232.0	1269869143	XP_022775928.1	933	1.1e-97	zinc finger protein CONSTANS-LIKE 2-like [Durio zibethinus]	LT594790.1	LT594790	Theobroma cacao genome assembly, chromosome: III	--	--	--	Q96502	zinc finger protein CONSTANS-LIKE 2 OS=Arabidopsis thaliana OX=3702 GN=COL2 PE=1 SV=1	PF01284//PF06203//PF00643	Membrane-associating domain//CCT motif//B-box zinc finger	GO:0005515//GO:0008270	protein binding//zinc ion binding	--	--	FALSE	0.81601	0.99998	DOWN	-2.1689	0.054812	DOWN	-3.0159	0.027533
Cluster-63567.42085	1269886526	XP_022754006.1	1131	1.6e-120	zinc finger protein CONSTANS-LIKE 5-like [Durio zibethinus]	LT594796.1	LT594796	Theobroma cacao genome assembly, chromosome: IX	--	--	--	Q9FHH8	zinc finger protein CONSTANS-LIKE 5 OS=Arabidopsis thaliana OX=3702 GN=COL5 PE=2 SV=2	PF00643//PF06203	B-box zinc finger//CCT motif	GO:0005515//GO:0008270	protein binding//zinc ion binding	--	--	FALSE	0.045342	0.99998	DOWN	-0.75955	4.1417e-07	DOWN	-0.82214	6.083e-10
Cluster-63567.62748	1269889405	XP_022755459.1	2974	0	cadmium/zinc-transporting ATPase HMA3-like isoform X3 [Durio zibethinus]	XM_022899729.1	XM_022899729	PREDICTED: Durio zibethinus putative inactive cadmium/zinc-transporting ATPase HMA3 (LOC111303454), transcript variant X8, mRNA	K01534	zntA	Cd2+/Zn2+-exporting ATPase	Q9SZW4	Cadmium/zinc-transporting ATPase HMA2 OS=Arabidopsis thaliana OX=3702 GN=HMA2 PE=2 SV=1	PF00403//PF01783	Heavy-metal-associated domain//Ribosomal L32p protein family	GO:0046872//GO:0003735	metal ion binding//structural constituent of ribosome	KOG0207	Cation transport ATPase	FALSE	0.085429	0.99998	DOWN	-0.73414	0.015445	DOWN	-0.83237	0.019074
Cluster-63567.4924	1269881988	XP_022751625.1	828	1.3e-85	zinc transporter 1-like [Durio zibethinus]	XM_022895890.1	XM_022895890	PREDICTED: Durio zibethinus zinc transporter 1-like (LOC111300256), mRNA	K14709	SLC39A1_2_3, ZIP1_2_3	solute carrier family 39 (zinc transporter), member 1/2/3	O81123	Zinc transporter 1 OS=Arabidopsis thaliana OX=3702 GN=ZIP1 PE=2 SV=1	PF02535	ZIP Zinc transporter	GO:0046873	metal ion transmembrane transporter activity	--	--	FALSE	1.0817	0.99998	UP	4.561	5.061e-08	UP	3.4522	1.5092e-05
Cluster-63567.42495	1137260300	OMP11517.1	275	1.2e-21	ABC transporter-like protein [Corchorus capsularis]	LT594790.1	LT594790	Theobroma cacao genome assembly, chromosome: III	--	--	--	Q9FLT8	ABC transporter A family member 12 OS=Arabidopsis thaliana OX=3702 GN=ABCA12 PE=3 SV=1	PF08273	Zinc-binding domain of primase-helicase	GO:0004386//GO:0003896//GO:0008270	helicase activity//DNA primase activity//zinc ion binding	--	--	FALSE	0.055421	0.99998	DOWN	-2.0132	8.0075e-09	DOWN	-2.0782	1.1205e-05
Cluster-63567.27178	508701391	EOX93287.1	661	4.4e-66	Zinc transporter 5 precursor [Theobroma cacao]	XM_022903355.1	XM_022903355	PREDICTED: Durio zibethinus zinc transporter 8-like (LOC111305647), mRNA	K14709	SLC39A1_2_3, ZIP1_2_3	solute carrier family 39 (zinc transporter), member 1/2/3	O23039	Zinc transporter 5 OS=Arabidopsis thaliana OX=3702 GN=ZIP5 PE=2 SV=1	PF02535	ZIP Zinc transporter	GO:0046873	metal ion transmembrane transporter activity	--	--	FALSE	0.17149	0.99998	UP	1.2777	0.0032161	UP	1.0891	0.018773
Cluster-63567.51908	1269902665	XP_022762601.1	645	2.7e-64	zinc transporter 1-like isoform X2 [Durio zibethinus]	XM_022906866.1	XM_022906866	PREDICTED: Durio zibethinus zinc transporter 1-like (LOC111308515), transcript variant X2, mRNA	K14709	SLC39A1_2_3, ZIP1_2_3	solute carrier family 39 (zinc transporter), member 1/2/3	A3BI11	Zinc transporter 8 OS=Oryza sativa subsp. japonica OX=39947 GN=ZIP8 PE=2 SV=1	PF02535	ZIP Zinc transporter	GO:0046873	metal ion transmembrane transporter activity	--	--	FALSE	0.31639	0.99998	UP	3.339	4.5561e-20	UP	3.0105	4.7381e-13
Cluster-63567.36535	1269886283	XP_022753885.1	873	1.2e-90	zinc transporter 6, chloroplastic-like [Durio zibethinus]	XM_022898150.1	XM_022898150	PREDICTED: Durio zibethinus zinc transporter 6, chloroplastic-like (LOC111302215), mRNA	--	--	--	O64738	Zinc transporter 6, chloroplastic OS=Arabidopsis thaliana OX=3702 GN=ZIP6 PE=3 SV=1	PF02535//PF02417	ZIP Zinc transporter//Chromate transporter	GO:0015109//GO:0046873	chromate transmembrane transporter activity//metal ion transmembrane transporter activity	--	--	FALSE	-0.0063603	0.99998	UP	0.69546	0.00044296	UP	0.6833	0.00077275
Cluster-63567.43091	1029038458	XP_016683012.1	830	9.8e-86	PREDICTED: zinc transporter 4, chloroplastic-like [Gossypium hirsutum]	LT594796.1	LT594796	Theobroma cacao genome assembly, chromosome: IX	K14709	SLC39A1_2_3, ZIP1_2_3	solute carrier family 39 (zinc transporter), member 1/2/3	O04089	Zinc transporter 4, chloroplastic OS=Arabidopsis thaliana OX=3702 GN=ZIP4 PE=2 SV=1	PF02535	ZIP Zinc transporter	GO:0046873	metal ion transmembrane transporter activity	--	--	FALSE	0.23522	0.99998	UP	2.1607	1.7075e-10	UP	1.9159	1.0978e-07
Cluster-63567.30794	1204887975	XP_021275576.1	731	1.8e-74	zinc transporter 4, chloroplastic [Herrania umbratica]	XM_022894357.1	XM_022894357	PREDICTED: Durio zibethinus zinc transporter 4, chloroplastic-like (LOC111299269), transcript variant X2, mRNA	K14709	SLC39A1_2_3, ZIP1_2_3	solute carrier family 39 (zinc transporter), member 1/2/3	O04089	Zinc transporter 4, chloroplastic OS=Arabidopsis thaliana OX=3702 GN=ZIP4 PE=2 SV=1	PF02535	ZIP Zinc transporter	GO:0046873	metal ion transmembrane transporter activity	--	--	FALSE	0.10368	0.99998	UP	2.5272	2.9305e-07	UP	2.4057	9.9029e-07
Cluster-63567.10239	1142634579	ONM03642.1	292	1.9e-23	IAA-alanine resistance protein 1 [Zea mays]	--	--	--	K14713	SLC39A7, KE4, ZIP7	solute carrier family 39 (zinc transporter), member 7	Q9C0K1	Zinc transporter ZIP8 OS=Homo sapiens OX=9606 GN=SLC39A8 PE=2 SV=1	PF02535	ZIP Zinc transporter	GO:0046873	metal ion transmembrane transporter activity	KOG2693	Putative zinc transporter	FALSE	NA	NA	UP	11.482	6.1129e-26	UP	11.325	8.0393e-25
Cluster-19221.0	1557854201	RWR79550.1	363	1.1e-31	IAA-alanine resistance protein 1 [Cinnamomum micranthum f. kanehirae]	--	--	--	K14713	SLC39A7, KE4, ZIP7	solute carrier family 39 (zinc transporter), member 7	Q5R9M9	Zinc transporter ZIP6 OS=Pongo abelii OX=9601 GN=SLC39A6 PE=2 SV=1	PF02535	ZIP Zinc transporter	GO:0046873	metal ion transmembrane transporter activity	KOG2693	Putative zinc transporter	FALSE	NA	NA	UP	9.1969	2.6645e-08	UP	9.0337	4.4605e-08
Cluster-5341.2	1147556110	XP_020107134.1	312	1.4e-25	IAA-alanine resistance protein 1 [Ananas comosus]	--	--	--	K14713	SLC39A7, KE4, ZIP7	solute carrier family 39 (zinc transporter), member 7	Q5ZI20	Zinc transporter ZIP13 OS=Gallus gallus OX=9031 GN=SLC39A13 PE=2 SV=1	PF02535//PF14777	ZIP Zinc transporter//Cilia BBSome complex subunit 10	GO:0046873	metal ion transmembrane transporter activity	KOG2693	Putative zinc transporter	FALSE	0.86216	0.99998	UP	10.918	7.2236e-24	UP	10.041	5.8687e-20
Cluster-25559.0	1035964908	OAY85238.1	262	6.3e-20	IAA-alanine resistance protein 1 [Ananas comosus]	--	--	--	K14713	SLC39A7, KE4, ZIP7	solute carrier family 39 (zinc transporter), member 7	A0A0G2KQY6	Zinc transporter ZIP14 OS=Danio rerio OX=7955 GN=slc39a14 PE=2 SV=1	PF02535	ZIP Zinc transporter	GO:0046873	metal ion transmembrane transporter activity	KOG2693	Putative zinc transporter	FALSE	NA	NA	UP	9.3469	1.0089e-08	UP	9.1838	1.7334e-08
Cluster-63567.36662	1063471912	XP_017971444.1	1180	3.5e-126	PREDICTED: 2-methylene-furan-3-one reductase [Theobroma cacao]	XM_018115955.1	XM_018115955	PREDICTED: Theobroma cacao 2-methylene-furan-3-one reductase (LOC18609461), mRNA	K18980	EO, FaQR	2-methylene-furan-3-one reductase	K4BW79	2-methylene-furan-3-one reductase OS=Solanum lycopersicum OX=4081 GN=EO PE=1 SV=1	PF00107//PF04691//PF08240	Zinc-binding dehydrogenase//Apolipoprotein C-I (ApoC-1)//Alcohol dehydrogenase GroES-like domain	--	--	KOG1198	Zinc-binding oxidoreductase	FALSE	0.07027	0.99998	DOWN	-2.1125	3.0541e-22	DOWN	-2.1959	1.8274e-18
Cluster-63567.59672	1269946171	XP_022722690.1	1562	1.5e-170	lipoamide acyltransferase component of branched-chain alpha-keto acid dehydrogenase complex, mitochondrial isoform X1 [Durio zibethinus]	XM_022866955.1	XM_022866955	PREDICTED: Durio zibethinus lipoamide acyltransferase component of branched-chain alpha-keto acid dehydrogenase complex, mitochondrial (LOC111279892), transcript variant X1, mRNA	K09699	DBT, bkdB	2-oxoisovalerate dehydrogenase E2 component (dihydrolipoyl transacylase)	Q9M7Z1	Lipoamide acyltransferase component of branched-chain alpha-keto acid dehydrogenase complex, mitochondrial OS=Arabidopsis thaliana OX=3702 GN=BCE2 PE=1 SV=1	PF00198//PF02817//PF03854	2-oxoacid dehydrogenases acyltransferase (catalytic domain)//e3 binding domain//P-11 zinc finger	GO:0008270//GO:0016746//GO:0003723	zinc ion binding//transferase activity, transferRING acyl groups//RNA binding	KOG0558	Dihydrolipoamide transacylase (alpha-keto acid dehydrogenase E2 subunit)	FALSE	-0.11601	0.99998	UP	0.94318	0.02486	UP	1.0411	0.0038649
Cluster-63567.55086	1204922323	XP_021294112.1	3380	0	putative protein FAR1-RELATED SEQUENCE 10 [Herrania umbratica]	XM_007026276.2	XM_007026276	PREDICTED: Theobroma cacao putative protein FAR1-RELATED SEQUENCE 10 (LOC18597320), transcript variant X2, mRNA	--	--	--	Q9LKR4	Putative protein FAR1-RELATED SEQUENCE 10 OS=Arabidopsis thaliana OX=3702 GN=FRS10 PE=2 SV=2	PF04434//PF00493	SWIM zinc finger//MCM P-loop domain	GO:0005524//GO:0003677//GO:0008270	ATP binding//DNA binding//zinc ion binding	--	--	FALSE	-0.1758	0.99998	DOWN	-0.71351	0.00053389	DOWN	-0.55517	0.029112
Cluster-63567.21145	1204918793	XP_021292226.1	787	2e-81	protein FAR-RED ELONGATED HYPOCOTYL 3 isoform X3 [Herrania umbratica]	XM_018118050.1	XM_018118050	PREDICTED: Theobroma cacao protein FAR-RED ELONGATED HYPOCOTYL 3 (LOC18604429), transcript variant X3, mRNA	--	--	--	Q9LIE5	Protein FAR-RED ELONGATED HYPOCOTYL 3 OS=Arabidopsis thaliana OX=3702 GN=FHY3 PE=1 SV=1	PF02671//PF04434	Paired amphipathic helix repeat//SWIM zinc finger	GO:0008270	zinc ion binding	--	--	FALSE	0.081994	0.99998	UP	1.2541	0.03088	UP	1.1571	0.010571
Cluster-63567.41398	1029020806	XP_016674249.1	3319	0	PREDICTED: putative protein FAR1-RELATED SEQUENCE 10 isoform X1 [Gossypium hirsutum]	XM_022879278.1	XM_022879278	PREDICTED: Durio zibethinus putative protein FAR1-RELATED SEQUENCE 10 (LOC111288398), transcript variant X2, mRNA	--	--	--	Q9LKR4	Putative protein FAR1-RELATED SEQUENCE 10 OS=Arabidopsis thaliana OX=3702 GN=FRS10 PE=2 SV=2	PF04434	SWIM zinc finger	GO:0008270	zinc ion binding	--	--	FALSE	0.063633	0.99998	DOWN	-0.4056	0.14022	DOWN	-0.48133	0.17421
Cluster-63567.51968	508711715	EOY03612.1	3664	0	FAR1-related sequence 5 [Theobroma cacao]	LT594791.1	LT594791	Theobroma cacao genome assembly, chromosome: IV	--	--	--	Q9SZL8	Protein FAR1-RELATED SEQUENCE 5 OS=Arabidopsis thaliana OX=3702 GN=FRS5 PE=1 SV=1	PF04434	SWIM zinc finger	GO:0008270	zinc ion binding	--	--	FALSE	-0.0776	0.99998	DOWN	-0.66943	0.00039677	DOWN	-0.60648	0.017504
Cluster-63567.37459	1269961817	XP_022731090.1	405	2.9e-36	putative GATA transcription factor 22 [Durio zibethinus]	LT594796.1	LT594796	Theobroma cacao genome assembly, chromosome: IX	--	--	--	Q5HZ36	GATA transcription factor 21 OS=Arabidopsis thaliana OX=3702 GN=GATA21 PE=1 SV=2	PF01844//PF00320	HNH endonuclease//GATA zinc finger	GO:0003676//GO:0008270//GO:0043565//GO:0004519	nucleic acid binding//zinc ion binding//sequence-specific DNA binding//endonuclease activity	--	--	FALSE	0.19368	0.99998	DOWN	-2.1726	1.0465e-10	DOWN	-2.3793	6.1198e-19
Cluster-63567.6013	1269941449	XP_022720134.1	487	2.9e-46	GATA transcription factor 15-like [Durio zibethinus]	XM_022891363.1	XM_022891363	PREDICTED: Durio zibethinus GATA transcription factor 15-like (LOC111296887), mRNA	--	--	--	Q8LG10	GATA transcription factor 15 OS=Arabidopsis thaliana OX=3702 GN=GATA15 PE=2 SV=2	PF01412//PF00320	Putative GTPase activating protein for Arf//GATA zinc finger	GO:0043565//GO:0005096//GO:0008270	sequence-specific DNA binding//GTPase activator activity//zinc ion binding	--	--	FALSE	-0.088006	0.99998	UP	1.6978	0.00014241	UP	1.7735	1.1747e-05
Cluster-63567.37260	1269961634	XP_022730986.1	812	8.4e-84	GATA transcription factor 21 [Durio zibethinus]	XM_022875251.1	XM_022875251	PREDICTED: Durio zibethinus GATA transcription factor 21 (LOC111285684), mRNA	--	--	--	Q5HZ36	GATA transcription factor 21 OS=Arabidopsis thaliana OX=3702 GN=GATA21 PE=1 SV=2	PF01412//PF05757//PF00320	Putative GTPase activating protein for Arf//Oxygen evolving enhancer protein 3 (PsbQ)//GATA zinc finger	GO:0008270//GO:0005509//GO:0005096//GO:0043565	zinc ion binding//calcium ion binding//GTPase activator activity//sequence-specific DNA binding	--	--	FALSE	0.089807	0.99998	DOWN	-1.6729	1.331e-10	DOWN	-1.7796	7.0701e-10
Cluster-63567.22544	1204905645	XP_021285122.1	1132	1.2e-120	GATA transcription factor 24-like isoform X2 [Herrania umbratica]	LT594795.1	LT594795	Theobroma cacao genome assembly, chromosome: VIII	--	--	--	Q8GXL7	GATA transcription factor 24 OS=Arabidopsis thaliana OX=3702 GN=GATA24 PE=1 SV=2	PF04869//PF02701//PF00320	Uso1 / p115 like vesicle tetheRING protein, head region//Dof domain, zinc finger//GATA zinc finger	GO:0008270//GO:0003677//GO:0043565	zinc ion binding//DNA binding//sequence-specific DNA binding	--	--	FALSE	-0.0022986	0.99998	DOWN	-0.80332	2.3428e-08	DOWN	-0.81515	1.2802e-09
Cluster-63567.18241	508726766	EOY18663.1	1516	2.8e-165	Plant-specific GATA-type zinc finger transcription factor family protein isoform 1 [Theobroma cacao]	XM_022889010.1	XM_022889010	PREDICTED: Durio zibethinus GATA transcription factor 8-like (LOC111295502), transcript variant X2, mRNA	--	--	--	Q9SV30	GATA transcription factor 8 OS=Arabidopsis thaliana OX=3702 GN=GATA8 PE=2 SV=1	PF00320	GATA zinc finger	GO:0008270//GO:0043565	zinc ion binding//sequence-specific DNA binding	--	--	FALSE	0.04099	0.99998	UP	2.4229	5.0186e-10	UP	2.3632	1.9691e-10
Cluster-63567.17382	1269916518	XP_022770039.1	1110	4.7e-118	mannose-6-phosphate isomerase 2-like [Durio zibethinus]	LT594791.1	LT594791	Theobroma cacao genome assembly, chromosome: IV	K01809	manA, MPI	mannose-6-phosphate isomerase	Q9M884	Mannose-6-phosphate isomerase 1 OS=Arabidopsis thaliana OX=3702 GN=PMI1 PE=1 SV=1	PF01238	Phosphomannose isomerase type I	GO:0004476//GO:0008270	mannose-6-phosphate isomerase activity//zinc ion binding	KOG2757	Mannose-6-phosphate isomerase	FALSE	-0.1143	0.99998	DOWN	-0.81968	0.029669	DOWN	-0.71612	0.05913
Cluster-63567.12911	1269946110	XP_022722654.1	1262	8.6e-136	protein MARD1-like [Durio zibethinus]	LT594791.1	LT594791	Theobroma cacao genome assembly, chromosome: IV	--	--	--	Q8L471	FCS-Like zinc finger 8 OS=Arabidopsis thaliana OX=3702 GN=FLZ8 PE=1 SV=1	PF03839//PF09231//PF04277	Translocation protein Sec62//Rice dwarf virus p3//Oxaloacetate decarboxylase, gamma chain	GO:0008948//GO:0005198//GO:0015081	oxaloacetate decarboxylase activity//structural molecule activity//sodium ion transmembrane transporter activity	--	--	FALSE	0.084467	0.99998	UP	1.7502	6.6475e-06	UP	1.648	7.6473e-05
Cluster-63567.47112	1269956925	XP_022728486.1	1154	2.3e-123	protein MARD1-like [Durio zibethinus]	LT594788.1	LT594788	Theobroma cacao genome assembly, chromosome: I	--	--	--	Q8L471	FCS-Like zinc finger 8 OS=Arabidopsis thaliana OX=3702 GN=FLZ8 PE=1 SV=1	PF06467//PF15168	MYM-type zinc finger with FCS sequence motif//Triple QxxK/R motif-containing protein family	GO:0008270	zinc ion binding	--	--	FALSE	0.48472	0.99998	UP	2.544	0.00014407	UP	2.0333	0.014913
Cluster-63567.16005	1204885095	XP_021274017.1	1537	8.9e-168	LOW QUALITY PROTEIN: citrate synthase, glyoxysomal-like [Herrania umbratica]	XM_022883965.1	XM_022883965	PREDICTED: Durio zibethinus citrate synthase 2, peroxisomal-like (LOC111291865), mRNA	K01647	CS, gltA	citrate synthase	P49299	Citrate synthase, glyoxysomal OS=Cucurbita maxima OX=3661 PE=1 SV=1	PF07776//PF00285	Zinc-finger associated domain (zf-AD)//Citrate synthase, C-terminal domain	GO:0046912//GO:0008270	transferase activity, transferRING acyl groups, acyl groups converted into alkyl on transfer//zinc ion binding	KOG2617	Citrate synthase	FALSE	-0.0043641	0.99998	UP	0.59976	0.0019587	UP	0.58486	0.041375
Cluster-63567.28327	1063520720	XP_017981383.1	439	8.1e-41	PREDICTED: cold shock protein 2 [Theobroma cacao]	XM_022917479.1	XM_022917479	PREDICTED: Durio zibethinus cold shock protein 2-like (LOC111315617), mRNA	--	--	--	P27484	Glycine-rich protein 2 OS=Nicotiana sylvestris OX=4096 GN=GRP-2 PE=2 SV=1	PF00313//PF00098	'Cold-shock' DNA-binding domain//Zinc knuckle	GO:0003676//GO:0008270	nucleic acid binding//zinc ion binding	KOG3070	Predicted RNA-binding protein containing PIN domain and invovled in translation or RNA processing	FALSE	0.059848	0.99998	DOWN	-0.85282	0.083042	DOWN	-0.91924	0.16333
Cluster-36352.0	1029039298	XP_016683409.1	557	1.2e-54	PREDICTED: cold shock protein 1-like [Gossypium hirsutum]	XM_022916768.1	XM_022916768	PREDICTED: Durio zibethinus uncharacterized LOC111315200 (LOC111315200), mRNA	--	--	--	P27484	Glycine-rich protein 2 OS=Nicotiana sylvestris OX=4096 GN=GRP-2 PE=2 SV=1	PF06839//PF00098	GRF zinc finger//Zinc knuckle	GO:0008270//GO:0003676	zinc ion binding//nucleic acid binding	KOG4400	E3 ubiquitin ligase interacting with arginine methyltransferase	FALSE	0.86216	0.99998	UP	4.5172	0.02939	UP	3.636	0.083923
Cluster-63567.28324	1344120998	PPD93803.1	424	6.1e-39	hypothetical protein GOBAR_DD09154 [Gossypium barbadense]	XM_022917479.1	XM_022917479	PREDICTED: Durio zibethinus cold shock protein 2-like (LOC111315617), mRNA	--	--	--	O65639	Cold shock protein 1 OS=Arabidopsis thaliana OX=3702 GN=CSP1 PE=1 SV=1	PF01481//PF00098//PF00313	Arterivirus nucleocapsid protein//Zinc knuckle//'Cold-shock' DNA-binding domain	GO:0003676//GO:0008270	nucleic acid binding//zinc ion binding	KOG3070	Predicted RNA-binding protein containing PIN domain and invovled in translation or RNA processing	FALSE	0.13391	0.99998	DOWN	-0.80795	0.00076274	DOWN	-0.95175	0.015063
Cluster-63567.31953	1063514295	XP_007022749.2	3206	0	PREDICTED: protein strawberry notch isoform X1 [Theobroma cacao]	XR_002688489.1	XR_002688489	PREDICTED: Durio zibethinus protein FORGETTER 1 (LOC111276087), transcript variant X2, misc_RNA	--	--	--	F4IF36	Protein FORGETTER 1 OS=Arabidopsis thaliana OX=3702 GN=FGT1 PE=1 SV=1	PF06248//PF04851//PF12906//PF00130	Centromere/kinetochore Zw10//Type III restriction enzyme, res subunit//RING-variant domain//Phorbol esters/diacylglycerol binding domain (C1 domain)	GO:0005524//GO:0003677//GO:0008270//GO:0016787	ATP binding//DNA binding//zinc ion binding//hydrolase activity	KOG1513	Nuclear helicase MOP-3/SNO (DEAD-box superfamily)	FALSE	-0.040221	0.99998	UP	0.58469	0.00016512	UP	0.60645	0.005106
Cluster-52701.1	1063514017	XP_007021090.2	3573	0	PREDICTED: kinesin-3 [Theobroma cacao]	XM_022897444.1	XM_022897444	PREDICTED: Durio zibethinus kinesin-like protein KIN-14N (LOC111301634), transcript variant X1, mRNA	K10405	KIFC1	kinesin family member C1	P46875	Kinesin-like protein KIN-14N OS=Arabidopsis thaliana OX=3702 GN=KIN14N PE=1 SV=1	PF04728//PF06160//PF04045//PF02022//PF16796//PF00225//PF06005	Lipoprotein leucine-zipper//Septation ring formation regulator, EzrA//Arp2/3 complex, 34 kD subunit p34-Arc//Integrase Zinc binding domain//Microtubule binding//Kinesin motor domain//Cell division protein ZapB	GO:0005524//GO:0003777//GO:0008017//GO:0008270	ATP binding//microtubule motor activity//microtubule binding//zinc ion binding	KOG0239	Kinesin (KAR3 subfamily)	FALSE	-0.1992	0.99998	UP	2.9675	4.3144e-32	UP	3.1558	1.2533e-14
Cluster-63567.9795	729382487	XP_010550696.1	896	2.2e-93	PREDICTED: DEAD-box ATP-dependent RNA helicase 30 [Tarenaya hassleriana]	KY534662.1	KY534662	Morella rubra AT5G58760 mRNA, partial sequence	K12823	DDX5, DBP2	ATP-dependent RNA helicase DDX5/DBP2	Q9NXZ2	Probable ATP-dependent RNA helicase DDX43 OS=Homo sapiens OX=9606 GN=DDX43 PE=2 SV=2	PF00270//PF04851//PF10099//PF00098	DEAD/DEAH box helicase//Type III restriction enzyme, res subunit//Anti-sigma-K factor rskA//Zinc knuckle	GO:0005524//GO:0003676//GO:0016787//GO:0003677//GO:0008270	ATP binding//nucleic acid binding//hydrolase activity//DNA binding//zinc ion binding	KOG0331	ATP-dependent RNA helicase	FALSE	NA	NA	UP	11.107	7.6491e-25	UP	10.951	1.0064e-23
Cluster-63567.9866	--	--	--	--	--	BT106531.1	BT106531	Picea glauca clone GQ03004_A19 mRNA sequence	--	--	--	--	--	PF06524//PF09026//PF15761//PF05053//PF06333	NOA36 protein//Centromere protein B dimerisation domain//Immortalisation up-regulated protein//Menin//Mediator complex subunit 13 C-terminal domain	GO:0003682//GO:0003677//GO:0003712//GO:0008270	chromatin binding//DNA binding//transcription coregulator activity//zinc ion binding	--	--	FALSE	3.6175	0.99998	UP	10.574	4.3704e-22	UP	7.0046	4.6261e-09
Cluster-60907.2	1063483389	XP_007034831.2	756	7.7e-78	PREDICTED: protein tesmin/TSO1-like CXC 2 [Theobroma cacao]	XM_007034769.2	XM_007034769	PREDICTED: Theobroma cacao protein tesmin/TSO1-like CXC 2 (LOC18603034), mRNA	--	--	--	F4JIF5	Protein tesmin/TSO1-like CXC 2 OS=Arabidopsis thaliana OX=3702 GN=TCX2 PE=1 SV=1	--	--	--	--	KOG1171	metallothionein-like protein	FALSE	0.92989	0.99998	UP	2.9303	1.0281e-05	UP	1.9514	0.0024187
Cluster-60907.3	1063483389	XP_007034831.2	3502	0	PREDICTED: protein tesmin/TSO1-like CXC 2 [Theobroma cacao]	XM_007034769.2	XM_007034769	PREDICTED: Theobroma cacao protein tesmin/TSO1-like CXC 2 (LOC18603034), mRNA	--	--	--	Q9LUI3	CRC domain-containing protein TSO1 OS=Arabidopsis thaliana OX=3702 GN=TSO1 PE=1 SV=1	--	--	--	--	KOG1171	metallothionein-like protein	FALSE	-0.26379	0.99998	UP	1.436	3.314e-11	UP	1.689	3.3238e-15
Cluster-60697.0	1269987953	XP_022745065.1	2977	0	protein tesmin/TSO1-like CXC 2 isoform X2 [Durio zibethinus]	XM_022889330.1	XM_022889330	PREDICTED: Durio zibethinus protein tesmin/TSO1-like CXC 2 (LOC111295704), transcript variant X2, mRNA	--	--	--	F4JIF5	Protein tesmin/TSO1-like CXC 2 OS=Arabidopsis thaliana OX=3702 GN=TCX2 PE=1 SV=1	PF04090	RNA polymerase I specific initiation factor	GO:0001164//GO:0001181	RNA polymerase I core promoter sequence-specific DNA binding//RNA polymerase I general transcription initiation factor activity	KOG1171	metallothionein-like protein	FALSE	-0.53209	0.99998	UP	2.6321	1.8919e-09	UP	3.148	8.2541e-05
Cluster-67588.0	1269969569	XP_022735198.1	1560	1.1e-170	TIMELESS-interacting protein [Durio zibethinus]	XM_022879463.1	XM_022879463	PREDICTED: Durio zibethinus TIMELESS-interacting protein (LOC111288540), mRNA	K10904	TIPIN	TIMELESS-interacting protein	Q04832	DNA-binding protein HEXBP OS=Leishmania major OX=5664 GN=HEXBP PE=4 SV=1	PF07962//PF00098	Replication Fork Protection Component Swi3//Zinc knuckle	GO:0003676//GO:0008270	nucleic acid binding//zinc ion binding	KOG4400	E3 ubiquitin ligase interacting with arginine methyltransferase	FALSE	0.95975	0.99998	UP	3.7486	7.55e-08	UP	2.8396	4.1909e-05
Cluster-63567.56582	1004134442	KXZ42548.1	1011	2.4e-106	hypothetical protein GPECTOR_136g631 [Gonium pectorale]	XM_024688150.1	XM_024688150	PREDICTED: Selaginella moellendorffii histidine--tRNA ligase, cytoplasmic-like (LOC112351022), mRNA	K01892	HARS, hisS	histidyl-tRNA synthetase	Q2KI84	Histidine--tRNA ligase, cytoplasmic OS=Bos taurus OX=9913 GN=HARS1 PE=2 SV=1	PF00098	Zinc knuckle	GO:0003676//GO:0008270	nucleic acid binding//zinc ion binding	KOG1936	Histidyl-tRNA synthetase	FALSE	2.4038	0.99998	UP	13.312	4.9234e-35	UP	11.076	6.4928e-44
Cluster-63567.32116	1269960057	XP_022730138.1	1165	8.9e-125	peptidyl-prolyl cis-trans isomerase CYP59 isoform X1 [Durio zibethinus]	XM_022874403.1	XM_022874403	PREDICTED: Durio zibethinus peptidyl-prolyl cis-trans isomerase CYP59 (LOC111285137), transcript variant X1, mRNA	K12735	PPIL4	peptidyl-prolyl cis-trans isomerase-like 4	Q6Q151	Peptidyl-prolyl cis-trans isomerase CYP59 OS=Arabidopsis thaliana OX=3702 GN=CYP59 PE=1 SV=1	PF00098//PF00076	Zinc knuckle//RNA recognition motif. (a.k.a. RRM, RBD, or RNP domain)	GO:0008270//GO:0003676	zinc ion binding//nucleic acid binding	KOG0415	Predicted peptidyl prolyl cis-trans isomerase	FALSE	0.17126	0.99998	DOWN	-0.50395	0.075799	DOWN	-0.69717	0.14976
Cluster-63567.32631	1040914058	XP_017219251.1	406	4.8e-37	PREDICTED: serine/arginine-rich splicing factor RSZ22-like isoform X1 [Daucus carota subsp. sativus]	XM_022878484.1	XM_022878484	PREDICTED: Durio zibethinus serine/arginine-rich splicing factor RSZ21-like (LOC111287815), transcript variant X2, mRNA	K12896	SFRS7	splicing factor, arginine/serine-rich 7	O81127	Serine/arginine-rich splicing factor RSZ21 OS=Arabidopsis thaliana OX=3702 GN=RSZ21 PE=1 SV=1	PF16367//PF00076//PF00098	RNA recognition motif//RNA recognition motif. (a.k.a. RRM, RBD, or RNP domain)//Zinc knuckle	GO:0003676//GO:0008270	nucleic acid binding//zinc ion binding	KOG0107	Alternative splicing factor SRp20/9G8 (RRM superfamily)	FALSE	0.098162	0.99998	DOWN	-0.73698	0.0069926	DOWN	-0.85116	8.2937e-05
Cluster-63567.9763	1204892763	XP_021278149.1	373	1.8e-33	protein disulfide isomerase-like 1-4 [Herrania umbratica]	XM_022899906.1	XM_022899906	PREDICTED: Durio zibethinus protein disulfide isomerase-like 1-4 (LOC111303555), mRNA	K09580	PDIA1, P4HB	protein disulfide-isomerase A1	Q9FF55	Protein disulfide isomerase-like 1-4 OS=Arabidopsis thaliana OX=3702 GN=PDIL1-4 PE=1 SV=1	PF06524	NOA36 protein	GO:0008270	zinc ion binding	--	--	FALSE	-0.79541	0.99998	UP	1.5447	0.00078807	UP	2.3306	8.9802e-07
Cluster-63567.31960	1269887848	XP_022754665.1	537	1.5e-52	ATP-dependent zinc metalloprotease FTSH 4, mitochondrial-like [Durio zibethinus]	XM_022898930.1	XM_022898930	PREDICTED: Durio zibethinus ATP-dependent zinc metalloprotease FTSH 4, mitochondrial-like (LOC111302983), mRNA	K08955	YME1	ATP-dependent metalloprotease	O80983	ATP-dependent zinc metalloprotease FTSH 4, mitochondrial OS=Arabidopsis thaliana OX=3702 GN=FTSH4 PE=1 SV=2	PF01434	Peptidase family M41	GO:0004222//GO:0005524	metalloendopeptidase activity//ATP binding	KOG0734	AAA+-type ATPase containing the peptidase M41 domain	FALSE	0.077807	0.99998	DOWN	-0.71664	0.040478	DOWN	-0.80822	0.063508
Cluster-63567.31961	1269887848	XP_022754665.1	827	5e-86	ATP-dependent zinc metalloprotease FTSH 4, mitochondrial-like [Durio zibethinus]	XM_022898930.1	XM_022898930	PREDICTED: Durio zibethinus ATP-dependent zinc metalloprotease FTSH 4, mitochondrial-like (LOC111302983), mRNA	K08955	YME1	ATP-dependent metalloprotease	O80983	ATP-dependent zinc metalloprotease FTSH 4, mitochondrial OS=Arabidopsis thaliana OX=3702 GN=FTSH4 PE=1 SV=2	PF01434	Peptidase family M41	GO:0004222//GO:0005524	metalloendopeptidase activity//ATP binding	KOG0734	AAA+-type ATPase containing the peptidase M41 domain	FALSE	0.15423	0.99998	DOWN	-0.4398	0.16933	DOWN	-0.60986	0.13346
Cluster-63567.31966	1269958154	XP_022729162.1	1045	9.1e-111	ATP-dependent zinc metalloprotease FTSH 4, mitochondrial-like isoform X2 [Durio zibethinus]	XM_022873427.1	XM_022873427	PREDICTED: Durio zibethinus ATP-dependent zinc metalloprotease FTSH 4, mitochondrial-like (LOC111284637), transcript variant X2, mRNA	K08955	YME1	ATP-dependent metalloprotease	Q8LQJ8	ATP-dependent zinc metalloprotease FTSH 5, mitochondrial OS=Oryza sativa subsp. japonica OX=39947 GN=FTSH5 PE=3 SV=1	PF07728//PF02562//PF06068//PF10662//PF01057//PF07724//PF00158//PF06414//PF05496//PF00004//PF00910//PF14532//PF02367//PF00005//PF01695	AAA domain (dynein-related subfamily)//PhoH-like protein//TIP49 P-loop domain//Ethanolamine utilisation - propanediol utilisation//Parvovirus non-structural protein NS1//AAA domain (Cdc48 subfamily)//Sigma-54 interaction domain//Zeta toxin//Holliday junction DNA helicase RuvB P-loop domain//ATPase family associated with various cellular activities (AAA)//RNA helicase//Sigma-54 interaction domain/…	GO:0003678//GO:0005524//GO:0003724//GO:0009378//GO:0016887//GO:0003723//GO:0016301//GO:0008134	DNA helicase activity//ATP binding//RNA helicase activity//four-way junction helicase activity//ATPase activity//RNA binding//kinase activity//transcription factor binding	KOG0734	AAA+-type ATPase containing the peptidase M41 domain	FALSE	-0.054666	0.99998	DOWN	-0.69169	0.00080118	DOWN	-0.65143	0.045287
Cluster-63567.40318	1269890060	XP_022755801.1	3316	0	ATP-dependent zinc metalloprotease FTSH 3, mitochondrial-like [Durio zibethinus]	XM_022900066.1	XM_022900066	PREDICTED: Durio zibethinus ATP-dependent zinc metalloprotease FTSH 3, mitochondrial-like (LOC111303651), mRNA	K08956	AFG3	AFG3 family protein	Q0DHL4	ATP-dependent zinc metalloprotease FTSH 8, mitochondrial OS=Oryza sativa subsp. japonica OX=39947 GN=FTSH8 PE=3 SV=1	PF01695//PF07724//PF05496//PF06068//PF01434//PF00004//PF07728	IstB-like ATP binding protein//AAA domain (Cdc48 subfamily)//Holliday junction DNA helicase RuvB P-loop domain//TIP49 P-loop domain//Peptidase family M41//ATPase family associated with various cellular activities (AAA)//AAA domain (dynein-related subfamily)	GO:0005524//GO:0004222//GO:0009378//GO:0016887//GO:0003678	ATP binding//metalloendopeptidase activity//four-way junction helicase activity//ATPase activity//DNA helicase activity	KOG0731	AAA+-type ATPase containing the peptidase M41 domain	FALSE	0.12569	0.99998	DOWN	-0.42867	0.0013149	DOWN	-0.56958	0.00046409
Cluster-63567.36667	1269866849	XP_022764140.1	1372	1.1e-148	ATP-dependent zinc metalloprotease FTSH 11, chloroplastic/mitochondrial-like [Durio zibethinus]	XR_002692445.1	XR_002692445	PREDICTED: Durio zibethinus ATP-dependent zinc metalloprotease FTSH 11, chloroplastic/mitochondrial-like (LOC111309325), transcript variant X3, misc_RNA	K08955	YME1	ATP-dependent metalloprotease	Q9FGM0	ATP-dependent zinc metalloprotease FTSH 11, chloroplastic/mitochondrial OS=Arabidopsis thaliana OX=3702 GN=FTSH11 PE=1 SV=1	--	--	--	--	KOG0734	AAA+-type ATPase containing the peptidase M41 domain	FALSE	-0.22375	0.99998	DOWN	-1.6824	1.0487e-08	DOWN	-1.4724	0.00071167
Cluster-63567.30359	1204894405	XP_021279041.1	202	2.7e-13	LOW QUALITY PROTEIN: ATP-dependent zinc metalloprotease FTSH 7, chloroplastic-like [Herrania umbratica]	LT594796.1	LT594796	Theobroma cacao genome assembly, chromosome: IX	K03798	ftsH, hflB	cell division protease FtsH	Q6H6R9	ATP-dependent zinc metalloprotease FTSH 7, chloroplastic OS=Oryza sativa subsp. japonica OX=39947 GN=FTSH7 PE=3 SV=1	--	--	--	--	--	--	FALSE	-0.036142	0.99998	DOWN	-1.0321	1.0951e-05	DOWN	-1.012	5.9612e-05
Cluster-63567.34796	1050652581	XP_017649693.1	538	2.2e-52	PREDICTED: ATP-dependent zinc metalloprotease FTSH 7, chloroplastic-like [Gossypium arboreum]	XM_022873707.1	XM_022873707	PREDICTED: Durio zibethinus ATP-dependent zinc metalloprotease FTSH 7, chloroplastic-like (LOC111284774), transcript variant X6, mRNA	K03798	ftsH, hflB	cell division protease FtsH	P85190	ATP-dependent zinc metalloprotease FTSH, chloroplastic (Fragment) OS=Helianthus annuus OX=4232 GN=FTSH PE=1 SV=1	PF00004	ATPase family associated with various cellular activities (AAA)	GO:0005524	ATP binding	KOG0731	AAA+-type ATPase containing the peptidase M41 domain	FALSE	-0.29261	0.99998	DOWN	-1.1652	0.024937	DOWN	-0.8855	0.022694
Cluster-63567.37336	1204903848	XP_021284178.1	2661	4.7e-298	ATP-dependent zinc metalloprotease FTSH, chloroplastic [Herrania umbratica]	XM_007017925.2	XM_007017925	PREDICTED: Theobroma cacao ATP-dependent zinc metalloprotease FTSH, chloroplastic (LOC18591676), mRNA	K03798	ftsH, hflB	cell division protease FtsH	Q9FH02	ATP-dependent zinc metalloprotease FTSH 5, chloroplastic OS=Arabidopsis thaliana OX=3702 GN=FTSH5 PE=1 SV=1	PF01434//PF00004//PF01695//PF06068//PF06480//PF11815//PF07728//PF07724//PF05196//PF05496	Peptidase family M41//ATPase family associated with various cellular activities (AAA)//IstB-like ATP binding protein//TIP49 P-loop domain//FtsH Extracellular//Domain of unknown function (DUF3336)//AAA domain (dynein-related subfamily)//AAA domain (Cdc48 subfamily)//PTN/MK heparin-binding protein family, N-terminal domain//Holliday junction DNA helicase RuvB P-loop domain	GO:0005524//GO:0009378//GO:0004806//GO:0008083//GO:0003678//GO:0008270//GO:0004222//GO:0016887	ATP binding//four-way junction helicase activity//triglyceride lipase activity//growth factor activity//DNA helicase activity//zinc ion binding//metalloendopeptidase activity//ATPase activity	KOG0731	AAA+-type ATPase containing the peptidase M41 domain	FALSE	-0.19101	0.99998	DOWN	-1.2825	1.7745e-08	DOWN	-1.1071	1.1304e-06
Cluster-63567.35872	1269929868	XP_022777055.1	2477	1.7e-276	ATP-dependent zinc metalloprotease FTSH 2, chloroplastic [Durio zibethinus]	XM_022921323.1	XM_022921323	PREDICTED: Durio zibethinus ATP-dependent zinc metalloprotease FTSH 2, chloroplastic (LOC111318445), transcript variant X4, mRNA	K03798	ftsH, hflB	cell division protease FtsH	Q655S1	ATP-dependent zinc metalloprotease FTSH 2, chloroplastic OS=Oryza sativa subsp. japonica OX=39947 GN=FTSH2 PE=3 SV=1	PF02367//PF03742//PF01434//PF00004//PF01695//PF00005//PF06068//PF07728//PF06480//PF06414//PF05496//PF00158//PF07724	Threonylcarbamoyl adenosine biosynthesis protein TsaE//PetN//Peptidase family M41//ATPase family associated with various cellular activities (AAA)//IstB-like ATP binding protein//ABC transporter//TIP49 P-loop domain//AAA domain (dynein-related subfamily)//FtsH Extracellular//Zeta toxin//Holliday junction DNA helicase RuvB P-loop domain//Sigma-54 interaction domain//AAA domain (Cdc48 subfamily)	GO:0009378//GO:0005524//GO:0003678//GO:0008270//GO:0004222//GO:0008134//GO:0016301//GO:0016887//GO:0045158	four-way junction helicase activity//ATP binding//DNA helicase activity//zinc ion binding//metalloendopeptidase activity//transcription factor binding//kinase activity//ATPase activity//electron transporter, transferring electrons within cytochrome b6/f complex of photosystem II activity	--	--	FALSE	0.039941	0.99998	DOWN	-1.5526	1.2315e-17	DOWN	-1.6077	9.8988e-14
Cluster-63567.34797	1269958680	XP_022729440.1	925	7.6e-97	ATP-dependent zinc metalloprotease FTSH 9, chloroplastic-like isoform X2 [Durio zibethinus]	LT594796.1	LT594796	Theobroma cacao genome assembly, chromosome: IX	K03798	ftsH, hflB	cell division protease FtsH	Q9FIM2	ATP-dependent zinc metalloprotease FTSH 9, chloroplastic OS=Arabidopsis thaliana OX=3702 GN=FTSH9 PE=2 SV=1	PF06068//PF01926//PF06480//PF07728//PF03126//PF07724//PF00158//PF06414//PF05496//PF00004//PF00910//PF01695//PF00005	TIP49 P-loop domain//50S ribosome-binding GTPase//FtsH Extracellular//AAA domain (dynein-related subfamily)//Plus-3 domain//AAA domain (Cdc48 subfamily)//Sigma-54 interaction domain//Zeta toxin//Holliday junction DNA helicase RuvB P-loop domain//ATPase family associated with various cellular activities (AAA)//RNA helicase//IstB-like ATP binding protein//ABC transporter	GO:0008270//GO:0003678//GO:0009378//GO:0003724//GO:0005525//GO:0005524//GO:0016301//GO:0003723//GO:0016887//GO:0004222//GO:0003677//GO:0008134	zinc ion binding//DNA helicase activity//four-way junction helicase activity//RNA helicase activity//GTP binding//ATP binding//kinase activity//RNA binding//ATPase activity//metalloendopeptidase activity//DNA binding//transcription factor binding	KOG0731	AAA+-type ATPase containing the peptidase M41 domain	FALSE	-0.24508	0.99998	DOWN	-1.1109	0.0016836	DOWN	-0.87885	0.087122
Cluster-63567.30360	1269890189	XP_022755867.1	213	1e-14	ATP-dependent zinc metalloprotease FTSH 7, chloroplastic-like isoform X3 [Durio zibethinus]	XM_007016107.2	XM_007016107	PREDICTED: Theobroma cacao ATP-dependent zinc metalloprotease FTSH 7, chloroplastic (LOC18590534), mRNA	K03798	ftsH, hflB	cell division protease FtsH	Q6H6R9	ATP-dependent zinc metalloprotease FTSH 7, chloroplastic OS=Oryza sativa subsp. japonica OX=39947 GN=FTSH7 PE=3 SV=1	PF00298	Ribosomal protein L11, RNA binding domain	GO:0003735	structural constituent of ribosome	--	--	FALSE	0.093671	0.99998	DOWN	-0.79107	0.00023713	DOWN	-0.89934	0.017618
Cluster-63567.36657	1347704048	PPS02778.1	661	1.7e-66	hypothetical protein GOBAR_AA17876 [Gossypium barbadense]	XM_022916850.1	XM_022916850	PREDICTED: Durio zibethinus ATP-dependent zinc metalloprotease FTSH, chloroplastic-like (LOC111315256), mRNA	K03798	ftsH, hflB	cell division protease FtsH	Q5Z974	ATP-dependent zinc metalloprotease FTSH 1, chloroplastic OS=Oryza sativa subsp. japonica OX=39947 GN=FTSH1 PE=2 SV=1	PF01434	Peptidase family M41	GO:0005524//GO:0004222	ATP binding//metalloendopeptidase activity	KOG0731	AAA+-type ATPase containing the peptidase M41 domain	FALSE	-0.065696	0.99998	DOWN	-1.0261	1.0041e-06	DOWN	-0.97719	0.00092048
Cluster-63567.35964	763807818	KJB74720.1	398	7.7e-36	hypothetical protein B456_012G003900 [Gossypium raimondii]	LT594790.1	LT594790	Theobroma cacao genome assembly, chromosome: III	K08955	YME1	ATP-dependent metalloprotease	A2ZVG7	ATP-dependent zinc metalloprotease FTSH 9, chloroplastic/mitochondrial OS=Oryza sativa subsp. japonica OX=39947 GN=FTSH9 PE=3 SV=1	PF01434	Peptidase family M41	GO:0005524//GO:0004222	ATP binding//metalloendopeptidase activity	KOG0734	AAA+-type ATPase containing the peptidase M41 domain	FALSE	0.099943	0.99998	DOWN	-1.1279	8.236e-07	DOWN	-1.2436	7.4795e-07
Cluster-63567.36654	508776212	EOY23468.1	1227	8.4e-132	Cell division protease ftsH isoform 1 [Theobroma cacao]	XM_018117813.1	XM_018117813	PREDICTED: Theobroma cacao ATP-dependent zinc metalloprotease FTSH 11, chloroplastic/mitochondrial (LOC18605725), mRNA	K08955	YME1	ATP-dependent metalloprotease	Q9FGM0	ATP-dependent zinc metalloprotease FTSH 11, chloroplastic/mitochondrial OS=Arabidopsis thaliana OX=3702 GN=FTSH11 PE=1 SV=1	PF00004//PF07728//PF01434//PF04851//PF00158//PF05496//PF06414	ATPase family associated with various cellular activities (AAA)//AAA domain (dynein-related subfamily)//Peptidase family M41//Type III restriction enzyme, res subunit//Sigma-54 interaction domain//Holliday junction DNA helicase RuvB P-loop domain//Zeta toxin	GO:0016887//GO:0016301//GO:0016787//GO:0008134//GO:0005524//GO:0004222//GO:0003677//GO:0009378	ATPase activity//kinase activity//hydrolase activity//transcription factor binding//ATP binding//metalloendopeptidase activity//DNA binding//four-way junction helicase activity	KOG0734	AAA+-type ATPase containing the peptidase M41 domain	FALSE	-0.022379	0.99998	DOWN	-1.3886	1.24e-20	DOWN	-1.3804	4.0864e-24
Cluster-63567.52849	508712449	EOY04346.1	2769	1.7e-310	Cell division protease ftsH, putative isoform 1 [Theobroma cacao]	XM_022903604.1	XM_022903604	PREDICTED: Durio zibethinus probable inactive ATP-dependent zinc metalloprotease FTSHI 3, chloroplastic (LOC111305794), transcript variant X4, mRNA	--	--	--	Q9M895	Probable inactive ATP-dependent zinc metalloprotease FTSHI 3, chloroplastic OS=Arabidopsis thaliana OX=3702 GN=FTSHI3 PE=1 SV=1	PF01695//PF00004//PF02367//PF07724//PF00158//PF05496//PF06480//PF02562//PF07728//PF06068	IstB-like ATP binding protein//ATPase family associated with various cellular activities (AAA)//Threonylcarbamoyl adenosine biosynthesis protein TsaE//AAA domain (Cdc48 subfamily)//Sigma-54 interaction domain//Holliday junction DNA helicase RuvB P-loop domain//FtsH Extracellular//PhoH-like protein//AAA domain (dynein-related subfamily)//TIP49 P-loop domain	GO:0003678//GO:0008270//GO:0016887//GO:0009378//GO:0004222//GO:0005524//GO:0008134	DNA helicase activity//zinc ion binding//ATPase activity//four-way junction helicase activity//metalloendopeptidase activity//ATP binding//transcription factor binding	KOG0731	AAA+-type ATPase containing the peptidase M41 domain	FALSE	-0.10245	0.99998	DOWN	-1.0786	2.9185e-05	DOWN	-0.98896	0.00097931
Cluster-63567.21430	508718606	EOY10503.1	1279	1e-137	Peptidase M50 family protein isoform 3 [Theobroma cacao]	XM_021426551.1	XM_021426551	PREDICTED: Herrania umbratica probable zinc metalloprotease EGY1, chloroplastic (LOC110415067), transcript variant X2, mRNA	--	--	--	Q949Y5	Probable zinc metalloprotease EGY1, chloroplastic OS=Arabidopsis thaliana OX=3702 GN=EGY1 PE=2 SV=1	PF02163	Peptidase family M50	GO:0004222	metalloendopeptidase activity	--	--	FALSE	-0.083518	0.99998	DOWN	-0.81695	0.0091661	DOWN	-0.75009	0.14443
Cluster-63567.34354	508776214	EOY23470.1	628	1.2e-62	Cell division protease ftsH isoform 3 [Theobroma cacao]	LT594790.1	LT594790	Theobroma cacao genome assembly, chromosome: III	K08955	YME1	ATP-dependent metalloprotease	Q9FGM0	ATP-dependent zinc metalloprotease FTSH 11, chloroplastic/mitochondrial OS=Arabidopsis thaliana OX=3702 GN=FTSH11 PE=1 SV=1	--	--	--	--	--	--	FALSE	-0.20692	0.99998	DOWN	-1.6568	0.00053009	DOWN	-1.4591	0.00086532
Cluster-63567.30357	508786531	EOY33787.1	254	1.7e-19	Cell division protease ftsH isoform 1 [Theobroma cacao]	XM_021423366.1	XM_021423366	PREDICTED: Herrania umbratica ATP-dependent zinc metalloprotease FTSH 7, chloroplastic-like (LOC110412752), mRNA	K03798	ftsH, hflB	cell division protease FtsH	Q6H6R9	ATP-dependent zinc metalloprotease FTSH 7, chloroplastic OS=Oryza sativa subsp. japonica OX=39947 GN=FTSH7 PE=3 SV=1	--	--	--	--	--	--	FALSE	0.13054	0.99998	DOWN	-0.83736	0.0027997	DOWN	-0.98	0.0024691
Cluster-63567.30358	508786532	EOY33788.1	1820	9e-201	Cell division protease ftsH isoform 2 [Theobroma cacao]	XM_022900132.1	XM_022900132	PREDICTED: Durio zibethinus ATP-dependent zinc metalloprotease FTSH 7, chloroplastic-like (LOC111303722), transcript variant X4, mRNA	K03798	ftsH, hflB	cell division protease FtsH	Q6H6R9	ATP-dependent zinc metalloprotease FTSH 7, chloroplastic OS=Oryza sativa subsp. japonica OX=39947 GN=FTSH7 PE=3 SV=1	PF01591//PF05496//PF07726//PF00158//PF07724//PF06068//PF02562//PF07728//PF01695//PF00005//PF01434//PF00910//PF00004	6-phosphofructo-2-kinase//Holliday junction DNA helicase RuvB P-loop domain//ATPase family associated with various cellular activities (AAA)//Sigma-54 interaction domain//AAA domain (Cdc48 subfamily)//TIP49 P-loop domain//PhoH-like protein//AAA domain (dynein-related subfamily)//IstB-like ATP binding protein//ABC transporter//Peptidase family M41//RNA helicase//ATPase family associated with vario…	GO:0009378//GO:0005524//GO:0003724//GO:0003678//GO:0004222//GO:0008134//GO:0016887//GO:0003873//GO:0003723	four-way junction helicase activity//ATP binding//RNA helicase activity//DNA helicase activity//metalloendopeptidase activity//transcription factor binding//ATPase activity//6-phosphofructo-2-kinase activity//RNA binding	KOG0731	AAA+-type ATPase containing the peptidase M41 domain	FALSE	-0.14228	0.99998	DOWN	-0.92312	4.5614e-06	DOWN	-0.79391	0.0022633
Cluster-63567.37969	508722243	EOY14140.1	4705	0	FTSH protease 12 isoform 1 [Theobroma cacao]	XM_021443814.1	XM_021443814	PREDICTED: Herrania umbratica ATP-dependent zinc metalloprotease FTSH 12, chloroplastic (LOC110428104), mRNA	K03798	ftsH, hflB	cell division protease FtsH	Q9SAJ3	ATP-dependent zinc metalloprotease FTSH 12, chloroplastic OS=Arabidopsis thaliana OX=3702 GN=FTSH12 PE=2 SV=2	PF00910//PF00004//PF01434//PF02367//PF14532//PF02891//PF07728//PF06068//PF05496//PF00158//PF17067//PF07724//PF00255	RNA helicase//ATPase family associated with various cellular activities (AAA)//Peptidase family M41//Threonylcarbamoyl adenosine biosynthesis protein TsaE//Sigma-54 interaction domain//MIZ/SP-RING zinc finger//AAA domain (dynein-related subfamily)//TIP49 P-loop domain//Holliday junction DNA helicase RuvB P-loop domain//Sigma-54 interaction domain//Ribosomal protein S31e//AAA domain (Cdc48 subfami…	GO:0004602//GO:0008134//GO:0004222//GO:0016887//GO:0003723//GO:0005524//GO:0003724//GO:0009378//GO:0003678//GO:0008270	glutathione peroxidase activity//transcription factor binding//metalloendopeptidase activity//ATPase activity//RNA binding//ATP binding//RNA helicase activity//four-way junction helicase activity//DNA helicase activity//zinc ion binding	KOG0731	AAA+-type ATPase containing the peptidase M41 domain	FALSE	0.021991	0.99998	DOWN	-0.78049	1.2439e-06	DOWN	-0.81985	1.5865e-05
Cluster-63567.17697	1269888348	XP_022754918.1	3541	0	zinc protease PQQL-like [Durio zibethinus]	XM_022899183.1	XM_022899183	PREDICTED: Durio zibethinus zinc protease PQQL-like (LOC111303134), mRNA	--	--	--	Q9FJT9	Zinc protease PQQL-like OS=Arabidopsis thaliana OX=3702 GN=At5g56730 PE=1 SV=1	--	--	--	--	--	--	FALSE	-0.24577	0.99998	UP	0.72786	0.065539	UP	0.95699	0.16974
Cluster-63567.5030	1063515696	XP_017980363.1	1912	2.4e-211	PREDICTED: aspartyl protease family protein At5g10770 [Theobroma cacao]	XM_018124874.1	XM_018124874	PREDICTED: Theobroma cacao aspartyl protease family protein At5g10770 (LOC18594313), mRNA	--	--	--	Q8S9J6	Aspartyl protease family protein At5g10770 OS=Arabidopsis thaliana OX=3702 GN=At5g10770 PE=2 SV=1	PF04082	Fungal specific transcription factor domain	GO:0008270//GO:0003677	zinc ion binding//DNA binding	--	--	FALSE	0.12715	0.99998	UP	2.2495	0.022354	UP	2.1172	0.10544
Cluster-63567.39539	1028973484	XP_016730207.1	148	2.2e-07	PREDICTED: probable zinc metalloprotease EGY2, chloroplastic isoform X1 [Gossypium hirsutum]	LT594797.1	LT594797	Theobroma cacao genome assembly, chromosome: X	--	--	--	Q9FFK3	Probable zinc metalloprotease EGY2, chloroplastic OS=Arabidopsis thaliana OX=3702 GN=EGY2 PE=3 SV=1	--	--	--	--	--	--	FALSE	0.020362	0.99998	DOWN	-3.0854	0.030821	DOWN	-3.082	0.16184
Cluster-63567.39537	1063527052	XP_007009042.2	311	5.4e-26	PREDICTED: probable zinc metalloprotease EGY2, chloroplastic [Theobroma cacao]	LT594797.1	LT594797	Theobroma cacao genome assembly, chromosome: X	--	--	--	B8AD72	Probable zinc metalloprotease EGY2, chloroplastic OS=Oryza sativa subsp. indica OX=39946 GN=EGY2 PE=3 SV=1	--	--	--	--	--	--	FALSE	-0.048456	0.99998	DOWN	-2.1799	0.025448	DOWN	-2.1392	0.041916
Cluster-63567.30570	1063527052	XP_007009042.2	363	4.7e-32	PREDICTED: probable zinc metalloprotease EGY2, chloroplastic [Theobroma cacao]	XM_007008980.2	XM_007008980	PREDICTED: Theobroma cacao probable zinc metalloprotease EGY2, chloroplastic (LOC18585911), mRNA	--	--	--	B8AD72	Probable zinc metalloprotease EGY2, chloroplastic OS=Oryza sativa subsp. indica OX=39946 GN=EGY2 PE=3 SV=1	--	--	--	--	--	--	FALSE	-0.010245	0.99998	DOWN	-2.0977	1.3872e-13	DOWN	-2.1002	2.9189e-15
Cluster-63567.14349	1204879904	XP_021284798.1	2573	6.8e-288	probable zinc metallopeptidase EGY3, chloroplastic [Herrania umbratica]	XM_021429123.1	XM_021429123	PREDICTED: Herrania umbratica probable zinc metallopeptidase EGY3, chloroplastic (LOC110416963), mRNA	--	--	--	Q9LMU1	Probable zinc metallopeptidase EGY3, chloroplastic OS=Arabidopsis thaliana OX=3702 GN=EGY3 PE=1 SV=1	PF02163	Peptidase family M50	GO:0004222	metalloendopeptidase activity	--	--	FALSE	-0.42604	0.99998	DOWN	-1.9215	0.00010959	DOWN	-1.506	0.020227
Cluster-63567.39538	508725957	EOY17854.1	910	6.1e-95	Ethylene-dependent gravitropism-deficient and yellow-green-like 2 isoform 3 [Theobroma cacao]	LT594797.1	LT594797	Theobroma cacao genome assembly, chromosome: X	--	--	--	Q9FFK3	Probable zinc metalloprotease EGY2, chloroplastic OS=Arabidopsis thaliana OX=3702 GN=EGY2 PE=3 SV=1	PF02163	Peptidase family M50	GO:0004222	metalloendopeptidase activity	--	--	FALSE	0.005422	0.99998	DOWN	-2.0113	2.9386e-06	DOWN	-2.0264	7.2143e-07
Cluster-63567.50382	1269964779	XP_022732670.1	2447	6.3e-273	nardilysin-like isoform X1 [Durio zibethinus]	XM_022876937.1	XM_022876937	PREDICTED: Durio zibethinus nardilysin-like (LOC111286756), transcript variant X2, mRNA	K01411	NRD1	nardilysin	F4HNU6	Nardilysin-like OS=Arabidopsis thaliana OX=3702 GN=At1g06900 PE=2 SV=1	PF01044//PF02535//PF04499//PF00487//PF05132//PF02724//PF06459//PF04931//PF05793//PF12326//PF04147//PF08208//PF04546//PF04081//PF04006//PF06524//PF03666//PF09184//PF05764//PF10486//PF03896//PF01080	Vinculin family//ZIP Zinc transporter//SIT4 phosphatase-associated protein//Fatty acid desaturase//RNA polymerase III RPC4//CDC45-like protein//Ryanodine Receptor TM 4-6//DNA polymerase phi//Transcription initiation factor IIF, alpha subunit (TFIIF-alpha)//N-glycosylation protein//Nop14-like family//DNA-directed RNA polymerase I subunit RPA34.5//Sigma-70, non-essential region//DNA polymerase delt…	GO:0004190//GO:0019888//GO:0008270//GO:0046935//GO:0019903//GO:0016987//GO:0008134//GO:0003700//GO:0046873//GO:0051015//GO:0003677//GO:0005219	aspartic-type endopeptidase activity//protein phosphatase regulator activity//zinc ion binding//1-phosphatidylinositol-3-kinase regulator activity//protein phosphatase binding//sigma factor activity//transcription factor binding//DNA-binding transcription factor activity//metal ion transmembrane transporter activity//actin filament binding//DNA binding//ryanodine-sensitive calcium-release channel…	KOG0959	N-arginine dibasic convertase NRD1 and related Zn2+-dependent endopeptidases, insulinase superfamily	FALSE	-0.11019	0.99998	UP	0.63243	0.0012208	UP	0.72702	0.00044564
Cluster-60823.0	1269976250	XP_022738780.1	1457	1.1e-158	metalloendoproteinase 1-MMP [Durio zibethinus]	XM_022883045.1	XM_022883045	PREDICTED: Durio zibethinus metalloendoproteinase 1-MMP (LOC111291366), mRNA	--	--	--	O23507	Metalloendoproteinase 1-MMP OS=Arabidopsis thaliana OX=3702 GN=1MMP PE=1 SV=1	PF01400//PF00413//PF07998	Astacin (Peptidase family M12A)//Matrixin//Peptidase family M54	GO:0008270//GO:0008233//GO:0004222	zinc ion binding//peptidase activity//metalloendopeptidase activity	KOG1565	Gelatinase A and related matrix metalloproteases	FALSE	0.18073	0.99998	DOWN	-1.2573	0.070553	DOWN	-1.4402	0.12101
Cluster-63820.0	1269966713	XP_022733683.1	1622	9.6e-178	metalloendoproteinase 2-MMP-like [Durio zibethinus]	XM_022877948.1	XM_022877948	PREDICTED: Durio zibethinus metalloendoproteinase 2-MMP-like (LOC111287408), mRNA	--	--	--	Q5XF51	Metalloendoproteinase 3-MMP OS=Arabidopsis thaliana OX=3702 GN=3MMP PE=1 SV=1	PF07998//PF00413//PF01400	Peptidase family M54//Matrixin//Astacin (Peptidase family M12A)	GO:0008270//GO:0008233//GO:0004222	zinc ion binding//peptidase activity//metalloendopeptidase activity	KOG1565	Gelatinase A and related matrix metalloproteases	FALSE	0.031817	0.99998	UP	2.1202	0.00080542	UP	2.0659	7.2253e-05
Cluster-63567.31601	508782722	EOY29978.1	2892	0	Aminopeptidase M1 isoform 1 [Theobroma cacao]	XM_007012297.2	XM_007012297	PREDICTED: Theobroma cacao aminopeptidase M1 (LOC18588104), mRNA	K08776	NPEPPS	puromycin-sensitive aminopeptidase	Q8VZH2	Aminopeptidase M1 OS=Arabidopsis thaliana OX=3702 GN=APM1 PE=1 SV=1	PF01435//PF01433	Peptidase family M48//Peptidase family M1 domain	GO:0004222//GO:0008270//GO:0008237	metalloendopeptidase activity//zinc ion binding//metallopeptidase activity	KOG1046	Puromycin-sensitive aminopeptidase and related aminopeptidases	FALSE	-0.064872	0.99998	UP	0.56079	0.004778	UP	0.60512	0.095411
Cluster-63567.42626	590587810	XP_007016062.1	686	3.4e-69	PREDICTED: 50S ribosomal protein L9, chloroplastic [Theobroma cacao]	XM_022874952.1	XM_022874952	PREDICTED: Durio zibethinus 50S ribosomal protein L9, chloroplastic-like (LOC111285475), transcript variant X2, mRNA	K02939	RP-L9, MRPL9, rplI	large subunit ribosomal protein L9	P25864	50S ribosomal protein L9, chloroplastic OS=Arabidopsis thaliana OX=3702 GN=RPL9 PE=2 SV=1	PF15457//PF04434	Type III T3SS secreted effector HopW1-1/HopPmaA//SWIM zinc finger	GO:0008270	zinc ion binding	--	--	FALSE	-0.086162	0.99998	DOWN	-1.3302	4.7571e-08	DOWN	-1.2571	8.7123e-06
Cluster-61463.0	1269866809	XP_022763973.1	4094	0	pentatricopeptide repeat-containing protein At3g49170, chloroplastic-like [Durio zibethinus]	XM_022908238.1	XM_022908238	PREDICTED: Durio zibethinus pentatricopeptide repeat-containing protein At3g49170, chloroplastic-like (LOC111309238), mRNA	--	--	--	Q5G1T1	Pentatricopeptide repeat-containing protein At3g49170, chloroplastic OS=Arabidopsis thaliana OX=3702 GN=EMB2261 PE=2 SV=1	PF13176//PF17049//PF14432//PF00998	Tetratricopeptide repeat//ATPase expression protein 1//DYW family of nucleic acid deaminases//Viral RNA dependent RNA polymerase	GO:0003723//GO:0008270//GO:0045182//GO:0005515//GO:0003968	RNA binding//zinc ion binding//translation regulator activity//protein binding//RNA-directed 5'-3' RNA polymerase activity	--	--	FALSE	-0.040674	0.99998	DOWN	-0.93282	0.025636	DOWN	-0.90892	0.09813
Cluster-63567.36438	1269954663	XP_022727285.1	2788	0	pentatricopeptide repeat-containing protein At1g59720, chloroplastic/mitochondrial-like [Durio zibethinus]	XM_022871550.1	XM_022871550	PREDICTED: Durio zibethinus pentatricopeptide repeat-containing protein At1g59720, chloroplastic/mitochondrial-like (LOC111283134), mRNA	--	--	--	Q0WQW5	Pentatricopeptide repeat-containing protein At1g59720, chloroplastic/mitochondrial OS=Arabidopsis thaliana OX=3702 GN=PCMP-H51 PE=1 SV=2	PF14432	DYW family of nucleic acid deaminases	GO:0008270	zinc ion binding	--	--	FALSE	-0.19366	0.99998	DOWN	-2.4661	2.8898e-08	DOWN	-2.2818	8.8411e-05
Cluster-62356.0	1204894291	XP_021278982.1	3396	0	pentatricopeptide repeat-containing protein At2g29760, chloroplastic [Herrania umbratica]	XM_018128061.1	XM_018128061	PREDICTED: Theobroma cacao pentatricopeptide repeat-containing protein At2g29760, chloroplastic (LOC18590510), mRNA	--	--	--	O82380	Pentatricopeptide repeat-containing protein At2g29760, chloroplastic OS=Arabidopsis thaliana OX=3702 GN=PCMP-H33 PE=2 SV=1	PF14432	DYW family of nucleic acid deaminases	GO:0008270	zinc ion binding	--	--	FALSE	0.26977	0.99998	DOWN	-0.68116	0.13492	DOWN	-0.95782	0.068254
Cluster-62030.0	1269959909	XP_022730064.1	3539	0	pentatricopeptide repeat-containing protein At1g08070, chloroplastic [Durio zibethinus]	XM_022874329.1	XM_022874329	PREDICTED: Durio zibethinus pentatricopeptide repeat-containing protein At1g08070, chloroplastic (LOC111285087), mRNA	--	--	--	Q9LN01	Pentatricopeptide repeat-containing protein At1g08070, chloroplastic OS=Arabidopsis thaliana OX=3702 GN=PCMP-H12 PE=2 SV=1	PF04262//PF14432//PF02455	Glutamate-cysteine ligase//DYW family of nucleic acid deaminases//Hexon-associated protein (IIIa)	GO:0008270//GO:0004357	zinc ion binding//glutamate-cysteine ligase activity	--	--	FALSE	-0.069799	0.99998	DOWN	-1.2424	0.004611	DOWN	-1.1912	0.032103
Cluster-59239.0	1269955652	XP_022727809.1	3065	0	pentatricopeptide repeat-containing protein At5g48910 [Durio zibethinus]	XM_007049783.2	XM_007049783	PREDICTED: Theobroma cacao putative kinase-like protein TMKL1 (LOC18612830), transcript variant X1, mRNA	--	--	--	P33543	Putative kinase-like protein TMKL1 OS=Arabidopsis thaliana OX=3702 GN=TMKL1 PE=1 SV=1	PF00069//PF07714//PF13176//PF14432//PF13855//PF00560//PF15756//PF13516	Protein kinase domain//Protein tyrosine and serine/threonine kinase//Tetratricopeptide repeat//DYW family of nucleic acid deaminases//Leucine rich repeat//Leucine Rich Repeat//Small Novel Rich in Cartilage//Leucine Rich repeat	GO:0005524//GO:0004672//GO:0005515//GO:0008270	ATP binding//protein kinase activity//protein binding//zinc ion binding	--	--	FALSE	-0.31519	0.99998	DOWN	-1.0086	0.0048441	DOWN	-0.70668	0.15739
Cluster-63567.14583	1269908433	XP_022765670.1	4578	0	LOW QUALITY PROTEIN: pentatricopeptide repeat-containing protein At1g18485-like [Durio zibethinus]	XM_022909935.1	XM_022909935	PREDICTED: Durio zibethinus pentatricopeptide repeat-containing protein At1g18485-like (LOC111310457), mRNA	--	--	--	Q0WN60	Pentatricopeptide repeat-containing protein At1g18485 OS=Arabidopsis thaliana OX=3702 GN=PCMP-H8 PE=2 SV=2	PF14432//PF13456//PF04986//PF01004	DYW family of nucleic acid deaminases//Reverse transcriptase-like//Putative transposase//Flavivirus envelope glycoprotein M	GO:0003677//GO:0004523//GO:0008270//GO:0003676//GO:0004803	DNA binding//RNA-DNA hybrid ribonuclease activity//zinc ion binding//nucleic acid binding//transposase activity	--	--	FALSE	-0.1871	0.99998	DOWN	-1.2529	0.063526	DOWN	-1.0773	0.12403
Cluster-63567.39668	1269901253	XP_022761827.1	2835	0	pentatricopeptide repeat-containing protein At4g14050, mitochondrial [Durio zibethinus]	XM_022906092.1	XM_022906092	PREDICTED: Durio zibethinus pentatricopeptide repeat-containing protein At4g14050, mitochondrial (LOC111307825), mRNA	--	--	--	O23266	Pentatricopeptide repeat-containing protein At4g14050, mitochondrial OS=Arabidopsis thaliana OX=3702 GN=PCMP-H13 PE=1 SV=3	PF10509//PF14432//PF09771	Galactokinase galactose-binding signature//DYW family of nucleic acid deaminases//Transmembrane protein 188	GO:0008270//GO:0005534	zinc ion binding//galactose binding	--	--	FALSE	0.40577	0.99998	UP	1.5142	0.0037985	UP	1.0815	0.045813
Cluster-63567.39231	1269971764	XP_022736384.1	2555	1.4e-285	pentatricopeptide repeat-containing protein At1g31920 isoform X1 [Durio zibethinus]	XM_018117915.1	XM_018117915	PREDICTED: Theobroma cacao pentatricopeptide repeat-containing protein At1g31920 (LOC18606836), transcript variant X1, mRNA	--	--	--	Q9C6T2	Pentatricopeptide repeat-containing protein At1g31920 OS=Arabidopsis thaliana OX=3702 GN=PCMP-H11 PE=2 SV=1	PF00503//PF14432//PF00025	G-protein alpha subunit//DYW family of nucleic acid deaminases//ADP-ribosylation factor family	GO:0019001//GO:0031683//GO:0005525//GO:0008270//GO:0003924	guanyl nucleotide binding//G-protein beta/gamma-subunit complex binding//GTP binding//zinc ion binding//GTPase activity	--	--	FALSE	-0.0459	0.99998	DOWN	-0.94606	4.7252e-10	DOWN	-0.91538	1.0001e-08
Cluster-60462.0	1269977959	XP_022739687.1	2851	0	pentatricopeptide repeat-containing protein At5g66520 [Durio zibethinus]	XM_022883952.1	XM_022883952	PREDICTED: Durio zibethinus pentatricopeptide repeat-containing protein At5g66520 (LOC111291855), mRNA	--	--	--	Q9FJY7	Pentatricopeptide repeat-containing protein At5g66520 OS=Arabidopsis thaliana OX=3702 GN=PCMP-H61 PE=2 SV=1	PF07721//PF00515//PF13181//PF14432//PF13176	Tetratricopeptide repeat//Tetratricopeptide repeat//Tetratricopeptide repeat//DYW family of nucleic acid deaminases//Tetratricopeptide repeat	GO:0042802//GO:0008270//GO:0005515	identical protein binding//zinc ion binding//protein binding	--	--	FALSE	0.10093	0.99998	DOWN	-1.5583	0.00039569	DOWN	-1.6815	0.006838
Cluster-59788.0	1269943601	XP_022721315.1	3049	0	pentatricopeptide repeat-containing protein At3g12770-like [Durio zibethinus]	XM_022865580.1	XM_022865580	PREDICTED: Durio zibethinus pentatricopeptide repeat-containing protein At3g12770-like (LOC111278873), mRNA	--	--	--	Q9SN39	Pentatricopeptide repeat-containing protein DOT4, chloroplastic OS=Arabidopsis thaliana OX=3702 GN=DOT4 PE=2 SV=1	PF14432//PF17049	DYW family of nucleic acid deaminases//ATPase expression protein 1	GO:0045182//GO:0008270	translation regulator activity//zinc ion binding	--	--	FALSE	-0.20707	0.99998	DOWN	-0.86572	0.04143	DOWN	-0.67619	0.054901
Cluster-66202.0	1063506682	XP_007030476.2	3611	0	PREDICTED: pentatricopeptide repeat-containing protein At3g12770 [Theobroma cacao]	LT594792.1	LT594792	Theobroma cacao genome assembly, chromosome: V	--	--	--	Q3E6Q1	Pentatricopeptide repeat-containing protein At1g11290, chloroplastic OS=Arabidopsis thaliana OX=3702 GN=PCMP-H40 PE=2 SV=1	PF14432//PF00637	DYW family of nucleic acid deaminases//Region in Clathrin and VPS	GO:0008270	zinc ion binding	--	--	FALSE	0.063672	0.99998	DOWN	-1.5512	0.00022865	DOWN	-1.6302	3.0888e-07
Cluster-63567.19314	1269939876	XP_022719266.1	3195	0	pentatricopeptide repeat-containing protein At4g13650 isoform X1 [Durio zibethinus]	XM_022863532.1	XM_022863532	PREDICTED: Durio zibethinus pentatricopeptide repeat-containing protein At4g13650 (LOC111277238), transcript variant X2, mRNA	--	--	--	Q9SVP7	Pentatricopeptide repeat-containing protein At4g13650 OS=Arabidopsis thaliana OX=3702 GN=PCMP-H42 PE=2 SV=2	PF14432//PF13176	DYW family of nucleic acid deaminases//Tetratricopeptide repeat	GO:0008270//GO:0005515	zinc ion binding//protein binding	--	--	FALSE	0.079306	0.99998	DOWN	-0.7694	0.019776	DOWN	-0.86564	0.0098375
Cluster-52283.0	508716166	EOY08063.1	3743	0	Pentatricopeptide repeat (PPR) superfamily protein, putative [Theobroma cacao]	XM_022891009.1	XM_022891009	PREDICTED: Durio zibethinus pentatricopeptide repeat-containing protein At5g03800 (LOC111296613), transcript variant X1, mRNA	--	--	--	Q9FFN1	Pentatricopeptide repeat-containing protein At5g03800 OS=Arabidopsis thaliana OX=3702 GN=EMB175 PE=2 SV=1	PF14432	DYW family of nucleic acid deaminases	GO:0008270	zinc ion binding	--	--	FALSE	0.093269	0.99998	DOWN	-0.70758	0.041099	DOWN	-0.81592	0.022655
Cluster-60783.0	1063497896	XP_007012889.2	2121	1.8e-235	PREDICTED: pentatricopeptide repeat-containing protein At2g15690 [Theobroma cacao]	LT594796.1	LT594796	Theobroma cacao genome assembly, chromosome: IX	--	--	--	Q9ZQE5	Pentatricopeptide repeat-containing protein At2g15690, mitochondrial OS=Arabidopsis thaliana OX=3702 GN=PCMP-H66 PE=1 SV=2	PF14432	DYW family of nucleic acid deaminases	GO:0008270	zinc ion binding	--	--	FALSE	-0.066056	0.99998	DOWN	-0.77342	5.3351e-07	DOWN	-0.72332	0.00081698
Cluster-63567.46933	1269978400	XP_022739922.1	2333	9.1e-260	pentatricopeptide repeat-containing protein At4g02750-like [Durio zibethinus]	XM_022884187.1	XM_022884187	PREDICTED: Durio zibethinus pentatricopeptide repeat-containing protein At4g02750-like (LOC111292009), mRNA	--	--	--	Q9SY02	Pentatricopeptide repeat-containing protein At4g02750 OS=Arabidopsis thaliana OX=3702 GN=PCMP-H24 PE=3 SV=1	PF14432	DYW family of nucleic acid deaminases	GO:0008270	zinc ion binding	--	--	FALSE	-0.30871	0.99998	DOWN	-1.6271	0.00085806	DOWN	-1.3283	0.003664
Cluster-63567.33729	1269969622	XP_022735226.1	2064	6.3e-229	protein indeterminate-domain 5, chloroplastic-like [Durio zibethinus]	XM_022879491.1	XM_022879491	PREDICTED: Durio zibethinus protein indeterminate-domain 5, chloroplastic-like (LOC111288558), transcript variant X2, mRNA	--	--	--	Q9ZUL3	Protein indeterminate-domain 5, chloroplastic OS=Arabidopsis thaliana OX=3702 GN=IDD5 PE=1 SV=1	PF04810//PF00096	Sec23/Sec24 zinc finger//zinc finger, C2H2 type	GO:0008270//GO:0003676	zinc ion binding//nucleic acid binding	--	--	FALSE	0.01729	0.99998	DOWN	-2.1712	4.244e-64	DOWN	-2.2057	6.8346e-27
Cluster-63567.55893	1269997965	XP_022747854.1	1879	3.6e-207	proteinaceous RNase P 1, chloroplastic/mitochondrial [Durio zibethinus]	XM_022892119.1	XM_022892119	PREDICTED: Durio zibethinus proteinaceous RNase P 1, chloroplastic/mitochondrial (LOC111297368), mRNA	K18213	PRORP	proteinaceous RNase P	Q66GI4	Proteinaceous RNase P 1, chloroplastic/mitochondrial OS=Arabidopsis thaliana OX=3702 GN=PRORP1 PE=1 SV=1	PF12906//PF00213	RING-variant domain//ATP synthase delta (OSCP) subunit	GO:0008270//GO:0046933	zinc ion binding//proton-transporting ATP synthase activity, rotational mechanism	--	--	FALSE	-0.13327	0.99998	DOWN	-0.58441	0.011457	DOWN	-0.46787	0.043571
Cluster-63567.37404	1204880017	XP_021285381.1	548	3e-53	protein PAM68, chloroplastic isoform X2 [Herrania umbratica]	XM_022916493.1	XM_022916493	PREDICTED: Durio zibethinus protein PAM68, chloroplastic (LOC111314877), mRNA	--	--	--	O49668	Protein PAM68, chloroplastic OS=Arabidopsis thaliana OX=3702 GN=PAM68 PE=1 SV=1	PF12678//PF12861//PF02532//PF03286	RING-H2 zinc finger domain//Anaphase-promoting complex subunit 11 RING-H2 finger//Photosystem II reaction centre I protein (PSII 4.8 kDa protein)//Pox virus Ag35 surface protein	GO:0008270//GO:0004842	zinc ion binding//ubiquitin-protein transferase activity	--	--	FALSE	0.12304	0.99998	DOWN	-1.2638	5.5682e-07	DOWN	-1.4013	1.4126e-06
Cluster-63567.27438	1063505972	XP_017977442.1	2896	0	PREDICTED: zinc finger protein VAR3, chloroplastic [Theobroma cacao]	XM_018121953.1	XM_018121953	PREDICTED: Theobroma cacao zinc finger protein VAR3, chloroplastic (LOC108662303), mRNA	--	--	--	Q8S9K3	zinc finger protein VAR3, chloroplastic OS=Arabidopsis thaliana OX=3702 GN=VAR3 PE=1 SV=2	--	--	--	--	--	--	FALSE	-0.11634	0.99998	DOWN	-1.7398	3.5057e-15	DOWN	-1.638	1.6458e-12
Cluster-63567.47230	1137200151	OMO71131.1	838	2.3e-87	Methionine synthase, vitamin-B12 independent [Corchorus capsularis]	XM_021423212.1	XM_021423212	PREDICTED: Herrania umbratica 5-methyltetrahydropteroyltriglutamate--homocysteine methyltransferase 2-like (LOC110412623), mRNA	K00549	metE	5-methyltetrahydropteroyltriglutamate--homocysteine methyltransferase	Q2QLY5	5-methyltetrahydropteroyltriglutamate--homocysteine methyltransferase 1 OS=Oryza sativa subsp. japonica OX=39947 GN=Os12g0623900 PE=2 SV=1	PF08267//PF01717	Cobalamin-independent synthase, N-terminal domain//Cobalamin-independent synthase, Catalytic domain	GO:0003871//GO:0008270	5-methyltetrahydropteroyltriglutamate-homocysteine S-methyltransferase activity//zinc ion binding	KOG2263	Methionine synthase II (cobalamin-independent)	FALSE	-0.077107	0.99998	UP	0.60097	0.054921	UP	0.66232	0.16196
Cluster-63567.42502	1269939076	XP_022718851.1	1292	1.3e-139	5-methyltetrahydropteroyltriglutamate--homocysteine methyltransferase-like [Durio zibethinus]	XM_022889725.1	XM_022889725	PREDICTED: Durio zibethinus 5-methyltetrahydropteroyltriglutamate--homocysteine methyltransferase (LOC111295901), transcript variant X2, mRNA	K00549	metE	5-methyltetrahydropteroyltriglutamate--homocysteine methyltransferase	P93263	5-methyltetrahydropteroyltriglutamate--homocysteine methyltransferase OS=Mesembryanthemum crystallinum OX=3544 GN=METE PE=2 SV=1	PF08267	Cobalamin-independent synthase, N-terminal domain	GO:0003871//GO:0008270	5-methyltetrahydropteroyltriglutamate-homocysteine S-methyltransferase activity//zinc ion binding	KOG2263	Methionine synthase II (cobalamin-independent)	FALSE	-0.25495	0.99998	UP	1.0668	0.013163	UP	1.3045	9.4527e-05
Cluster-63567.28248	1269939074	XP_022718850.1	487	7.8e-47	5-methyltetrahydropteroyltriglutamate--homocysteine methyltransferase-like [Durio zibethinus]	XM_022889725.1	XM_022889725	PREDICTED: Durio zibethinus 5-methyltetrahydropteroyltriglutamate--homocysteine methyltransferase (LOC111295901), transcript variant X2, mRNA	K00549	metE	5-methyltetrahydropteroyltriglutamate--homocysteine methyltransferase	Q42662	5-methyltetrahydropteroyltriglutamate--homocysteine methyltransferase OS=Plectranthus scutellarioides OX=4142 GN=MET PE=1 SV=2	PF01717	Cobalamin-independent synthase, Catalytic domain	GO:0003871//GO:0008270	5-methyltetrahydropteroyltriglutamate-homocysteine S-methyltransferase activity//zinc ion binding	KOG2263	Methionine synthase II (cobalamin-independent)	FALSE	-0.0082243	0.99998	UP	1.2548	0.00041649	UP	1.2427	0.00027223
Cluster-63567.42508	1269988673	XP_022745459.1	3580	0	5-methyltetrahydropteroyltriglutamate--homocysteine methyltransferase [Durio zibethinus]	XM_022889724.1	XM_022889724	PREDICTED: Durio zibethinus 5-methyltetrahydropteroyltriglutamate--homocysteine methyltransferase (LOC111295901), transcript variant X1, mRNA	K00549	metE	5-methyltetrahydropteroyltriglutamate--homocysteine methyltransferase	Q42699	5-methyltetrahydropteroyltriglutamate--homocysteine methyltransferase OS=Catharanthus roseus OX=4058 GN=METE PE=2 SV=1	PF01717//PF08267	Cobalamin-independent synthase, Catalytic domain//Cobalamin-independent synthase, N-terminal domain	GO:0008270//GO:0003871	zinc ion binding//5-methyltetrahydropteroyltriglutamate-homocysteine S-methyltransferase activity	KOG2263	Methionine synthase II (cobalamin-independent)	FALSE	-0.12594	0.99998	UP	1.0146	0.010909	UP	1.1212	0.0011355
Cluster-63567.26193	1269936111	XP_022717288.1	538	1.1e-51	polynucleotide 3'-phosphatase ZDP [Durio zibethinus]	LT594794.1	LT594794	Theobroma cacao genome assembly, chromosome: VII	K08073	PNKP	bifunctional polynucleotide phosphatase/kinase	Q84JE8	Polynucleotide 3'-phosphatase ZDP OS=Arabidopsis thaliana OX=3702 GN=ZDP PE=1 SV=1	PF00645//PF06422//PF02431//PF15202	Poly(ADP-ribose) polymerase and DNA-Ligase Zn-finger region//CDR ABC transporter//Chalcone-flavanone isomerase//Adipogenin	GO:0008270//GO:0005524//GO:0003677//GO:0042626//GO:0016872	zinc ion binding//ATP binding//DNA binding//ATPase-coupled transmembrane transporter activity//intramolecular lyase activity	KOG2134	Polynucleotide kinase 3' phosphatase	FALSE	0.14505	0.99998	DOWN	-0.4408	0.14665	DOWN	-0.60053	0.0079108
Cluster-63567.36575	1063487309	XP_007031477.2	391	2.5e-35	PREDICTED: carbonic anhydrase 2 [Theobroma cacao]	LT594791.1	LT594791	Theobroma cacao genome assembly, chromosome: IV	K01673	cynT, can	carbonic anhydrase	P17067	Carbonic anhydrase, chloroplastic OS=Pisum sativum OX=3888 PE=1 SV=1	PF00484	Carbonic anhydrase	GO:0004089//GO:0008270	carbonate dehydratase activity//zinc ion binding	--	--	FALSE	-0.28461	0.99998	DOWN	-2.3501	2.2227e-06	DOWN	-2.0883	0.0004768
Cluster-63567.35926	1269978885	XP_022740184.1	1371	3.1e-148	carbonic anhydrase 2-like [Durio zibethinus]	XM_022884449.1	XM_022884449	PREDICTED: Durio zibethinus carbonic anhydrase 2-like (LOC111292193), mRNA	K01673	cynT, can	carbonic anhydrase	P17067	Carbonic anhydrase, chloroplastic OS=Pisum sativum OX=3888 PE=1 SV=1	PF00484//PF15220	Carbonic anhydrase//Hypoxia-inducible lipid droplet-associated	GO:0004089//GO:0008270	carbonate dehydratase activity//zinc ion binding	KOG1578	Predicted carbonic anhydrase involved in protection against oxidative damage	FALSE	-0.066275	0.99998	DOWN	-2.641	7.1585e-15	DOWN	-2.5872	9.8818e-13
Cluster-63567.36576	1063487309	XP_007031477.2	873	6.9e-91	PREDICTED: carbonic anhydrase 2 [Theobroma cacao]	XM_022884449.1	XM_022884449	PREDICTED: Durio zibethinus carbonic anhydrase 2-like (LOC111292193), mRNA	K01673	cynT, can	carbonic anhydrase	P17067	Carbonic anhydrase, chloroplastic OS=Pisum sativum OX=3888 PE=1 SV=1	PF00515//PF05393//PF00484	Tetratricopeptide repeat//Human adenovirus early E3A glycoprotein//Carbonic anhydrase	GO:0005515//GO:0004089//GO:0008270	protein binding//carbonate dehydratase activity//zinc ion binding	KOG1578	Predicted carbonic anhydrase involved in protection against oxidative damage	FALSE	-0.19385	0.99998	DOWN	-2.4199	0.0031716	DOWN	-2.2296	0.012576
Cluster-63567.6079	1002242235	XP_015625355.1	3482	0	splicing factor 3B subunit 1 isoform X1 [Oryza sativa Japonica Group]	CP023742.1	CP023742	Gossypium hirsutum cultivar TM1 chromosome D12	K12828	SF3B1, SAP155	splicing factor 3B subunit 1	O75533	Splicing factor 3B subunit 1 OS=Homo sapiens OX=9606 GN=SF3B1 PE=1 SV=3	PF01754//PF14991//PF02703//PF15077//PF11108//PF04088//PF04931//PF13965//PF01266//PF02985//PF07992//PF00335//PF04145//PF08767//PF02932//PF08496	A20-like zinc finger//Protein melan-A//Early E1A protein//Membrane-anchored junction protein//Viral glycoprotein L//Peroxin 13, N-terminal region//DNA polymerase phi//dsRNA-gated channel SID-1//FAD dependent oxidoreductase//HEAT repeat//Pyridine nucleotide-disulphide oxidoreductase//Tetraspanin family//Ctr copper transporter family//CRM1 C terminal//Neurotransmitter-gated ion-channel transmembran…	GO:0003677//GO:0008134//GO:0004252//GO:0005515//GO:0005049//GO:0016491//GO:0051033//GO:0005375//GO:0008270	DNA binding//transcription factor binding//serine-type endopeptidase activity//protein binding//nuclear export signal receptor activity//oxidoreductase activity//RNA transmembrane transporter activity//copper ion transmembrane transporter activity//zinc ion binding	KOG0213	Splicing factor 3b, subunit 1	FALSE	1.7216	0.99998	UP	12.52	1.3224e-31	UP	10.928	1.2922e-25
Cluster-63567.37008	508709307	EOY01204.1	1932	1.6e-213	Indeterminate(ID)-domain 5, putative isoform 1 [Theobroma cacao]	XM_022878719.1	XM_022878719	PREDICTED: Durio zibethinus protein indeterminate-domain 5, chloroplastic-like (LOC111287986), transcript variant X4, mRNA	--	--	--	Q9ZUL3	Protein indeterminate-domain 5, chloroplastic OS=Arabidopsis thaliana OX=3702 GN=IDD5 PE=1 SV=1	PF00096//PF04810	zinc finger, C2H2 type//Sec23/Sec24 zinc finger	GO:0008270//GO:0003676	zinc ion binding//nucleic acid binding	--	--	FALSE	-0.071919	0.99998	DOWN	-1.003	3.6076e-09	DOWN	-0.9473	1.2798e-09
Cluster-63567.37421	1204908764	XP_021286804.1	590	5.3e-58	NEP1-interacting protein-like 2 isoform X1 [Herrania umbratica]	XM_022912966.1	XM_022912966	PREDICTED: Durio zibethinus NEP1-interacting protein-like 2 (LOC111312563), transcript variant X3, mRNA	--	--	--	Q8LBA0	NEP1-interacting protein-like 2 OS=Arabidopsis thaliana OX=3702 GN=ATL24 PE=1 SV=2	PF12678//PF11789//PF12861//PF07402//PF05818//PF00097//PF05433	RING-H2 zinc finger domain//Zinc-finger of the MIZ type in Nse subunit//Anaphase-promoting complex subunit 11 RING-H2 finger//Human herpesvirus U26 protein//Enterobacterial TraT complement resistance protein//zinc finger, C3HC4 type (RING finger)//Glycine zipper 2TM domain	GO:0046872//GO:0004842//GO:0008270	metal ion binding//ubiquitin-protein transferase activity//zinc ion binding	--	--	FALSE	0.1595	0.99998	DOWN	-1.4762	6.2283e-26	DOWN	-1.6471	1.4281e-10
Cluster-63567.35241	1269884837	XP_022753128.1	609	2e-60	NEP1-interacting protein-like 1 [Durio zibethinus]	XM_007020768.2	XM_007020768	PREDICTED: Theobroma cacao NEP1-interacting protein 1 (LOC18593507), transcript variant X1, mRNA	--	--	--	Q8GT75	NEP1-interacting protein 1 OS=Arabidopsis thaliana OX=3702 GN=NIP1 PE=1 SV=2	PF10272//PF12861//PF11789//PF12678//PF16685//PF00097//PF12906	Putative transmembrane protein precursor//Anaphase-promoting complex subunit 11 RING-H2 finger//Zinc-finger of the MIZ type in Nse subunit//RING-H2 zinc finger domain//zinc RING finger of MSL2//zinc finger, C3HC4 type (RING finger)//RING-variant domain	GO:0046872//GO:0008270//GO:0004842//GO:0061630	metal ion binding//zinc ion binding//ubiquitin-protein transferase activity//ubiquitin protein ligase activity	--	--	FALSE	0.21382	0.99998	UP	2.2266	0.00043499	UP	1.9993	7.8729e-08
Cluster-63567.49000	1204893421	XP_021278510.1	649	1.1e-64	protein EMBRYO SAC DEVELOPMENT ARREST 3, chloroplastic isoform X3 [Herrania umbratica]	XM_022876574.1	XM_022876574	PREDICTED: Durio zibethinus protein PHOTOSYSTEM I ASSEMBLY 2, chloroplastic (LOC111286552), transcript variant X4, mRNA	--	--	--	O64750	Protein PHOTOSYSTEM I ASSEMBLY 2, chloroplastic OS=Arabidopsis thaliana OX=3702 GN=PSA2 PE=1 SV=1	PF00684//PF08273	DnaJ central domain//Zinc-binding domain of primase-helicase	GO:0008270//GO:0003896//GO:0004386//GO:0051082//GO:0031072	zinc ion binding//DNA primase activity//helicase activity//unfolded protein binding//heat shock protein binding	--	--	FALSE	-0.043909	0.99998	DOWN	-1.2765	3.1387e-05	DOWN	-1.2411	0.004242
Cluster-63567.39049	1269895636	XP_022758751.1	795	4.5e-82	chloroplast envelope quinone oxidoreductase homolog [Durio zibethinus]	XM_022903015.1	XM_022903015	PREDICTED: Durio zibethinus chloroplast envelope quinone oxidoreductase homolog (LOC111305450), mRNA	--	--	--	Q9SV68	chloroplast envelope quinone oxidoreductase homolog OS=Arabidopsis thaliana OX=3702 GN=CEQORH PE=1 SV=1	PF00107	Zinc-binding dehydrogenase	--	--	KOG1198	Zinc-binding oxidoreductase	FALSE	0.12328	0.99998	UP	0.87768	0.087579	UP	0.73512	0.18751
Cluster-63567.39050	1204884416	XP_021273653.1	1175	6.7e-126	chloroplast envelope quinone oxidoreductase homolog [Herrania umbratica]	XM_022872100.1	XM_022872100	PREDICTED: Durio zibethinus chloroplast envelope quinone oxidoreductase homolog (LOC111283508), mRNA	--	--	--	Q9SV68	chloroplast envelope quinone oxidoreductase homolog OS=Arabidopsis thaliana OX=3702 GN=CEQORH PE=1 SV=1	PF00107	Zinc-binding dehydrogenase	--	--	KOG1198	Zinc-binding oxidoreductase	FALSE	0.055576	0.99998	DOWN	-0.3912	0.055942	DOWN	-0.46262	0.033066
Cluster-63567.4588	1269942161	XP_022720521.1	859	2.6e-89	quinone oxidoreductase PIG3-like isoform X1 [Durio zibethinus]	XM_018123253.1	XM_018123253	PREDICTED: Theobroma cacao quinone oxidoreductase PIG3-like (LOC108662585), mRNA	--	--	--	Q53FA7	Quinone oxidoreductase PIG3 OS=Homo sapiens OX=9606 GN=TP53I3 PE=1 SV=2	PF08240	Alcohol dehydrogenase GroES-like domain	--	--	KOG1198	Zinc-binding oxidoreductase	FALSE	0.12717	0.99998	UP	0.75857	0.061703	UP	0.61488	0.11984
Cluster-51053.0	508722887	EOY14784.1	1126	3.3e-120	Homeobox protein 33 isoform 1 [Theobroma cacao]	XM_007017497.2	XM_007017497	PREDICTED: Theobroma cacao zinc-finger homeodomain protein 5 (LOC18591396), transcript variant X2, mRNA	--	--	--	Q9FRL5	Zinc-finger homeodomain protein 5 OS=Arabidopsis thaliana OX=3702 GN=ZHD5 PE=1 SV=1	PF05983	MED7 protein	GO:0003712	transcription coregulator activity	--	--	FALSE	0.9737	0.99998	UP	3.4798	0.00027244	UP	2.508	0.0030119
Cluster-63567.7884	1269960735	XP_022730500.1	4415	0	DNA repair protein RAD5A isoform X1 [Durio zibethinus]	XM_022874765.1	XM_022874765	PREDICTED: Durio zibethinus DNA repair protein RAD5A (LOC111285352), transcript variant X1, mRNA	K15505	RAD5	DNA repair protein RAD5	Q9FNI6	DNA repair protein RAD5A OS=Arabidopsis thaliana OX=3702 GN=RAD5A PE=1 SV=1	PF12861//PF00270//PF00176//PF00097//PF08797//PF15177//PF04851	Anaphase-promoting complex subunit 11 RING-H2 finger//DEAD/DEAH box helicase//SNF2 family N-terminal domain//zinc finger, C3HC4 type (RING finger)//HIRAN domain//Interleukin-28A//Type III restriction enzyme, res subunit	GO:0004842//GO:0005125//GO:0003677//GO:0046872//GO:0005524//GO:0008270//GO:0016787//GO:0003676//GO:0016818	ubiquitin-protein transferase activity//cytokine activity//DNA binding//metal ion binding//ATP binding//zinc ion binding//hydrolase activity//nucleic acid binding//hydrolase activity, acting on acid anhydrides, in phosphorus-containing anhydrides	KOG1001	Helicase-like transcription factor HLTF/DNA helicase RAD5, DEAD-box superfamily	FALSE	-0.052306	0.99998	UP	0.97972	0.076827	UP	1.0219	0.16044
Cluster-63567.20660	1269997983	XP_022747863.1	5126	0	DNA-directed RNA polymerase III subunit 2 isoform X1 [Durio zibethinus]	XR_002691102.1	XR_002691102	PREDICTED: Durio zibethinus DNA-directed RNA polymerase III subunit 2 (LOC111297377), transcript variant X4, misc_RNA	K03021	RPC2, POLR3B	DNA-directed RNA polymerase III subunit RPC2	F4KD38	DNA-directed RNA polymerase III subunit 2 OS=Arabidopsis thaliana OX=3702 GN=NRPC2 PE=2 SV=1	PF00562//PF04565//PF04563//PF04566//PF04561//PF04567//PF08273//PF04560	RNA polymerase Rpb2, domain 6//RNA polymerase Rpb2, domain 3//RNA polymerase beta subunit//RNA polymerase Rpb2, domain 4//RNA polymerase Rpb2, domain 2//RNA polymerase Rpb2, domain 5//Zinc-binding domain of primase-helicase//RNA polymerase Rpb2, domain 7	GO:0008270//GO:0004386//GO:0003899//GO:0003896//GO:0003677	zinc ion binding//helicase activity//DNA-directed 5'-3' RNA polymerase activity//DNA primase activity//DNA binding	KOG0215	RNA polymerase III, second largest subunit	FALSE	0.089604	0.99998	UP	0.76947	2.0291e-05	UP	0.6614	0.0031137
Cluster-63567.12505	1371536964	PSS32940.1	558	3.3e-54	60S ribosomal protein [Actinidia chinensis var. chinensis]	AK365645.1	AK365645	Hordeum vulgare subsp. vulgare mRNA for predicted protein, complete cds, clone: NIASHv2035N21	K02940	RP-L9e, RPL9	large subunit ribosomal protein L9e	P50882	60S ribosomal protein L9 OS=Drosophila melanogaster OX=7227 GN=RpL9 PE=1 SV=2	PF00347//PF00096//PF07503//PF05051	Ribosomal protein L6//zinc finger, C2H2 type//HypF finger//Cytochrome C oxidase copper chaperone (COX17)	GO:0019843//GO:0008270//GO:0003676//GO:0016531//GO:0003735//GO:0005507	rRNA binding//zinc ion binding//nucleic acid binding//copper chaperone activity//structural constituent of ribosome//copper ion binding	KOG3255	60S ribosomal protein L9	FALSE	1.6599	0.99998	UP	12.933	1.9395e-32	UP	11.469	6.8741e-36
Cluster-58065.1	1269974990	XP_022738094.1	1562	1.3e-170	replication protein A 70 kDa DNA-binding subunit A-like [Durio zibethinus]	XM_022861046.1	XM_022861046	PREDICTED: Durio zibethinus replication protein A 70 kDa DNA-binding subunit E-like (LOC111275613), mRNA	K07466	RFA1, RPA1, rpa	replication factor A1	F4JSG3	Replication protein A 70 kDa DNA-binding subunit E OS=Arabidopsis thaliana OX=3702 GN=RPA1E PE=2 SV=1	PF17659//PF01336//PF00098	Family of unknown function (DUF5521)//OB-fold nucleic acid binding domain//Zinc knuckle	GO:0008270//GO:0003697//GO:0003676	zinc ion binding//single-stranded DNA binding//nucleic acid binding	KOG0851	Single-stranded DNA-binding replication protein A (RPA), large (70 kD) subunit and related ssDNA-binding proteins	FALSE	-0.33339	0.99998	UP	0.71822	0.0079257	UP	1.0317	0.001857
Cluster-63567.39482	1050639758	XP_017643013.1	409	1.6e-37	PREDICTED: E3 ubiquitin-protein ligase SDIR1-like [Gossypium arboreum]	XM_018127233.1	XM_018127233	PREDICTED: Theobroma cacao E3 ubiquitin-protein ligase SDIR1 (LOC18590652), transcript variant X7, mRNA	K16283	SDIR1	E3 ubiquitin-protein ligase SDIR1	Q9M2S6	E3 ubiquitin-protein ligase SDIR1 OS=Arabidopsis thaliana OX=3702 GN=SDIR1 PE=1 SV=1	PF12861//PF12678//PF11789//PF00097//PF12906	Anaphase-promoting complex subunit 11 RING-H2 finger//RING-H2 zinc finger domain//Zinc-finger of the MIZ type in Nse subunit//zinc finger, C3HC4 type (RING finger)//RING-variant domain	GO:0046872//GO:0004842//GO:0008270	metal ion binding//ubiquitin-protein transferase activity//zinc ion binding	--	--	FALSE	0.41479	0.99998	DOWN	-0.73846	0.087861	DOWN	-1.1701	0.0072406
Cluster-63567.54592	1204878685	XP_021278574.1	331	1.6e-28	LOW QUALITY PROTEIN: E3 ubiquitin ligase BIG BROTHER-related-like [Herrania umbratica]	XM_021422899.1	XM_021422899	PREDICTED: Herrania umbratica E3 ubiquitin ligase BIG BROTHER-related-like (LOC110412364), mRNA	K19045	BB	E3 ubiquitin-protein ligase BIG BROTHER and related proteins	Q9LT17	E3 ubiquitin ligase BIG BROTHER-related OS=Arabidopsis thaliana OX=3702 GN=BBR PE=2 SV=1	PF12678//PF11789//PF12861//PF05191//PF00097//PF12906//PF16685	RING-H2 zinc finger domain//Zinc-finger of the MIZ type in Nse subunit//Anaphase-promoting complex subunit 11 RING-H2 finger//Adenylate kinase, active site lid//zinc finger, C3HC4 type (RING finger)//RING-variant domain//zinc RING finger of MSL2	GO:0008270//GO:0061630//GO:0004017//GO:0046872//GO:0004842	zinc ion binding//ubiquitin protein ligase activity//adenylate kinase activity//metal ion binding//ubiquitin-protein transferase activity	KOG0800	FOG: Predicted E3 ubiquitin ligase	FALSE	-0.054419	0.99998	UP	0.62879	0.07585	UP	0.67014	0.136
Cluster-63567.58898	1063476502	XP_017972774.1	1465	1.8e-159	PREDICTED: E3 ubiquitin-protein ligase Os04g0590900 [Theobroma cacao]	XM_018117285.1	XM_018117285	PREDICTED: Theobroma cacao E3 ubiquitin-protein ligase Os04g0590900 (LOC18606022), mRNA	--	--	--	Q7XLY8	E3 ubiquitin-protein ligase Os04g0590900 OS=Oryza sativa subsp. japonica OX=39947 GN=Os04g0590900 PE=2 SV=2	PF00097//PF12906//PF12678//PF12861	zinc finger, C3HC4 type (RING finger)//RING-variant domain//RING-H2 zinc finger domain//Anaphase-promoting complex subunit 11 RING-H2 finger	GO:0046872//GO:0008270//GO:0004842	metal ion binding//zinc ion binding//ubiquitin-protein transferase activity	--	--	FALSE	0.05322	0.99998	UP	1.301	0.020728	UP	1.2277	0.0097654
Cluster-63567.39027	1269909285	XP_022766165.1	953	3.5e-100	E3 ubiquitin-protein ligase SGR9, amyloplastic-like [Durio zibethinus]	XM_022910430.1	XM_022910430	PREDICTED: Durio zibethinus E3 ubiquitin-protein ligase SGR9, amyloplastic-like (LOC111311052), mRNA	--	--	--	Q8GXF8	E3 ubiquitin-protein ligase SGR9, amyloplastic OS=Arabidopsis thaliana OX=3702 GN=SGR9 PE=1 SV=1	PF12678//PF12861//PF00097	RING-H2 zinc finger domain//Anaphase-promoting complex subunit 11 RING-H2 finger//zinc finger, C3HC4 type (RING finger)	GO:0046872//GO:0008270//GO:0004842	metal ion binding//zinc ion binding//ubiquitin-protein transferase activity	KOG0800	FOG: Predicted E3 ubiquitin ligase	FALSE	0.19564	0.99998	DOWN	-2.087	5.7265e-10	DOWN	-2.2944	4.2475e-16
Cluster-63567.15873	1269962475	XP_022731445.1	3117	0	E3 ubiquitin ligase PQT3-like isoform X3 [Durio zibethinus]	XM_022875710.1	XM_022875710	PREDICTED: Durio zibethinus E3 ubiquitin ligase PQT3-like (LOC111285972), transcript variant X8, mRNA	K10624	RBBP6	E3 ubiquitin-protein ligase RBBP6	F4JP52	E3 ubiquitin ligase PARAQUAT TOLERANCE 3 OS=Arabidopsis thaliana OX=3702 GN=PQT3 PE=1 SV=1	PF00098//PF03854//PF08783//PF01701//PF00097//PF05297//PF04564	Zinc knuckle//P-11 zinc finger//DWNN domain//Photosystem I reaction centre subunit IX / PsaJ//zinc finger, C3HC4 type (RING finger)//Herpesvirus latent membrane protein 1 (LMP1)//U-box domain	GO:0003676//GO:0003723//GO:0008270//GO:0046872//GO:0004842	nucleic acid binding//RNA binding//zinc ion binding//metal ion binding//ubiquitin-protein transferase activity	KOG0314	Predicted E3 ubiquitin ligase	FALSE	-0.076226	0.99998	DOWN	-0.57099	0.038093	DOWN	-0.51232	0.16757
Cluster-67804.0	1269982686	XP_022742248.1	1687	2.5e-185	E3 ubiquitin-protein ligase PUB24-like [Durio zibethinus]	XM_022886513.1	XM_022886513	PREDICTED: Durio zibethinus E3 ubiquitin-protein ligase PUB24-like (LOC111293662), mRNA	--	--	--	Q9SF15	E3 ubiquitin-protein ligase PUB24 OS=Arabidopsis thaliana OX=3702 GN=PUB24 PE=1 SV=1	PF04564//PF00514//PF11789	U-box domain//Armadillo/beta-catenin-like repeat//Zinc-finger of the MIZ type in Nse subunit	GO:0005515//GO:0004842//GO:0008270	protein binding//ubiquitin-protein transferase activity//zinc ion binding	--	--	FALSE	0.47945	0.99998	UP	3.3929	5.7588e-06	UP	2.8882	0.0077092
Cluster-47950.0	1269982686	XP_022742248.1	1670	2.5e-183	E3 ubiquitin-protein ligase PUB24-like [Durio zibethinus]	XM_022886513.1	XM_022886513	PREDICTED: Durio zibethinus E3 ubiquitin-protein ligase PUB24-like (LOC111293662), mRNA	--	--	--	Q9SF15	E3 ubiquitin-protein ligase PUB24 OS=Arabidopsis thaliana OX=3702 GN=PUB24 PE=1 SV=1	PF11789//PF04564//PF00514	Zinc-finger of the MIZ type in Nse subunit//U-box domain//Armadillo/beta-catenin-like repeat	GO:0008270//GO:0005515//GO:0004842	zinc ion binding//protein binding//ubiquitin-protein transferase activity	--	--	FALSE	0.62576	0.99998	UP	4.3008	0.0087089	UP	3.5937	0.045529
Cluster-37002.0	1269891705	XP_022756672.1	1763	3.8e-194	E3 ubiquitin-protein ligase PUB24-like [Durio zibethinus]	XM_022900937.1	XM_022900937	PREDICTED: Durio zibethinus E3 ubiquitin-protein ligase PUB24-like (LOC111304385), mRNA	--	--	--	Q9SF15	E3 ubiquitin-protein ligase PUB24 OS=Arabidopsis thaliana OX=3702 GN=PUB24 PE=1 SV=1	PF04564//PF11789	U-box domain//Zinc-finger of the MIZ type in Nse subunit	GO:0008270//GO:0004842	zinc ion binding//ubiquitin-protein transferase activity	--	--	FALSE	2.0319	0.99998	UP	5.6975	0.00058454	UP	3.7853	0.032287
Cluster-63567.11110	1050586334	XP_017614483.1	1822	6.6e-201	PREDICTED: E3 ubiquitin-protein ligase PUB23-like [Gossypium arboreum]	XM_022900938.1	XM_022900938	PREDICTED: Durio zibethinus E3 ubiquitin-protein ligase PUB23-like (LOC111304386), mRNA	--	--	--	Q84TG3	E3 ubiquitin-protein ligase PUB23 OS=Arabidopsis thaliana OX=3702 GN=PUB23 PE=1 SV=1	PF04564//PF04689//PF11789	U-box domain//DNA binding protein S1FA//Zinc-finger of the MIZ type in Nse subunit	GO:0008270//GO:0003677//GO:0004842	zinc ion binding//DNA binding//ubiquitin-protein transferase activity	--	--	FALSE	0.93122	0.99998	UP	5.3485	9.6115e-10	UP	4.4434	1.2215e-08
Cluster-65797.0	1269985770	XP_022743887.1	1735	7e-191	E3 ubiquitin-protein ligase PUB23-like [Durio zibethinus]	XM_022888152.1	XM_022888152	PREDICTED: Durio zibethinus E3 ubiquitin-protein ligase PUB23-like (LOC111294789), mRNA	--	--	--	Q84TG3	E3 ubiquitin-protein ligase PUB23 OS=Arabidopsis thaliana OX=3702 GN=PUB23 PE=1 SV=1	PF04564//PF11789	U-box domain//Zinc-finger of the MIZ type in Nse subunit	GO:0008270//GO:0004842	zinc ion binding//ubiquitin-protein transferase activity	--	--	FALSE	1.8479	0.99998	UP	5.2954	6.3894e-05	UP	3.4324	0.0016133
Cluster-67043.0	1269937524	XP_022718048.1	1397	7.8e-152	E3 ubiquitin-protein ligase CCNB1IP1 homolog isoform X2 [Durio zibethinus]	XM_022862313.1	XM_022862313	PREDICTED: Durio zibethinus E3 ubiquitin-protein ligase CCNB1IP1 homolog (LOC111276566), transcript variant X2, mRNA	K10639	CCNB1IP1, HEI10	E3 ubiquitin-protein ligase CCNP1IP1	F4HRI2	E3 ubiquitin-protein ligase CCNB1IP1 homolog OS=Arabidopsis thaliana OX=3702 GN=HEI10 PE=2 SV=1	PF06008//PF03854//PF01496//PF07851//PF05676//PF00170//PF02388//PF02601//PF01576//PF05615//PF10158//PF16326//PF06005//PF14942//PF00097//PF06160//PF11744//PF03938//PF11789//PF04546//PF05929	Laminin Domain I//P-11 zinc finger//V-type ATPase 116kDa subunit family//TMPIT-like protein//NADH-ubiquinone oxidoreductase B18 subunit (NDUFB7)//bZIP transcription factor//FemAB family//Exonuclease VII, large subunit//Myosin tail//Tho complex subunit 7//Tumour suppressor protein//ABC transporter C-terminal domain//Cell division protein ZapB//Organelle biogenesis, Muted-like protein//zinc finger,…	GO:0005102//GO:0008137//GO:0003723//GO:0003677//GO:0016755//GO:0051082//GO:0003700//GO:0008855//GO:0003954//GO:0016987//GO:0003774//GO:0008270//GO:0015078//GO:0046872	signaling receptor binding//NADH dehydrogenase (ubiquinone) activity//RNA binding//DNA binding//transferase activity, transferRING amino-acyl groups//unfolded protein binding//DNA-binding transcription factor activity//exodeoxyribonuclease VII activity//NADH dehydrogenase activity//sigma factor activity//motor activity//zinc ion binding//proton transmembrane transporter activity//metal ion binding	--	--	FALSE	1.4557	0.99998	UP	3.7815	0.0022665	UP	2.293	0.094111
Cluster-63567.46760	1063498399	XP_007014039.2	1032	3.8e-109	PREDICTED: E3 ubiquitin-protein ligase CIP8 [Theobroma cacao]	LT594796.1	LT594796	Theobroma cacao genome assembly, chromosome: IX	K11982	RNF115_126	E3 ubiquitin-protein ligase RNF115/126	Q6AVN2	E3 ubiquitin-protein ligase SIRP1 OS=Oryza sativa subsp. japonica OX=39947 GN=SIRP1 PE=1 SV=1	PF12861//PF15750//PF16685//PF07359//PF00097//PF12678//PF14369//PF05203	Anaphase-promoting complex subunit 11 RING-H2 finger//Ubiquitin-binding zinc-finger//zinc RING finger of MSL2//Liver-expressed antimicrobial peptide 2 precursor (LEAP-2)//zinc finger, C3HC4 type (RING finger)//RING-H2 zinc finger domain//zinc-ribbon//Hom_end-associated Hint	GO:0061630//GO:0008270//GO:0046872//GO:0004842//GO:0043130	ubiquitin protein ligase activity//zinc ion binding//metal ion binding//ubiquitin-protein transferase activity//ubiquitin binding	--	--	FALSE	0.24052	0.99998	DOWN	-0.63956	0.0097213	DOWN	-0.89633	4.6834e-05
Cluster-61183.0	1269919392	XP_022771548.1	683	2.1e-68	E3 ubiquitin-protein ligase CHIP-like isoform X1 [Durio zibethinus]	XM_022915813.1	XM_022915813	PREDICTED: Durio zibethinus E3 ubiquitin-protein ligase CHIP-like (LOC111314442), transcript variant X1, mRNA	K09561	STUB1, CHIP	STIP1 homology and U-box containing protein 1	Q9SRS9	E3 ubiquitin-protein ligase CHIP OS=Arabidopsis thaliana OX=3702 GN=CHIP PE=1 SV=1	PF11789//PF13181//PF00515//PF04564	Zinc-finger of the MIZ type in Nse subunit//Tetratricopeptide repeat//Tetratricopeptide repeat//U-box domain	GO:0004842//GO:0005515//GO:0008270	ubiquitin-protein transferase activity//protein binding//zinc ion binding	KOG4642	Chaperone-dependent E3 ubiquitin protein ligase (contains TPR repeats)	FALSE	-0.08512	0.99998	UP	0.44667	0.13538	UP	0.51344	0.17483
Cluster-63567.38822	590630509	XP_007027292.1	510	1.6e-49	PREDICTED: E3 ubiquitin-protein ligase RLIM [Theobroma cacao]	XM_022889722.1	XM_022889722	PREDICTED: Durio zibethinus probable E3 ubiquitin-protein ligase ZFP1 (LOC111295898), transcript variant X23, mRNA	--	--	--	Q7XTV7	Probable E3 ubiquitin-protein ligase HIP1 OS=Oryza sativa subsp. japonica OX=39947 GN=HIP1 PE=1 SV=2	PF12678//PF00050//PF12861//PF00097//PF12906	RING-H2 zinc finger domain//Kazal-type serine protease inhibitor domain//Anaphase-promoting complex subunit 11 RING-H2 finger//zinc finger, C3HC4 type (RING finger)//RING-variant domain	GO:0004842//GO:0005515//GO:0008270//GO:0046872	ubiquitin-protein transferase activity//protein binding//zinc ion binding//metal ion binding	--	--	FALSE	0.072723	0.99998	DOWN	-0.4381	0.0073098	DOWN	-0.52853	0.015972
Cluster-63567.23135	1269905570	XP_022764135.1	1596	2e-174	E3 ubiquitin-protein ligase ORTHRUS 2-like [Durio zibethinus]	XM_022908400.1	XM_022908400	PREDICTED: Durio zibethinus E3 ubiquitin-protein ligase ORTHRUS 2-like (LOC111309324), mRNA	K10638	UHRF1, NP95	E3 ubiquitin-protein ligase UHRF1	Q8VYZ0	E3 ubiquitin-protein ligase ORTHRUS 2 OS=Arabidopsis thaliana OX=3702 GN=ORTH2 PE=1 SV=1	PF12678//PF16685//PF00097	RING-H2 zinc finger domain//zinc RING finger of MSL2//zinc finger, C3HC4 type (RING finger)	GO:0008270//GO:0061630//GO:0046872	zinc ion binding//ubiquitin protein ligase activity//metal ion binding	--	--	FALSE	0.026455	0.99998	UP	1.0039	0.0013054	UP	0.95599	0.0066096
Cluster-63567.43652	1029045782	XP_016686610.1	3031	0	PREDICTED: E3 ubiquitin-protein ligase ORTHRUS 2-like [Gossypium hirsutum]	XM_022881225.1	XM_022881225	PREDICTED: Durio zibethinus E3 ubiquitin-protein ligase ORTHRUS 2-like (LOC111289870), mRNA	K10638	UHRF1, NP95	E3 ubiquitin-protein ligase UHRF1	Q8VYZ0	E3 ubiquitin-protein ligase ORTHRUS 2 OS=Arabidopsis thaliana OX=3702 GN=ORTH2 PE=1 SV=1	PF16685//PF04564//PF00097//PF02365//PF12678	zinc RING finger of MSL2//U-box domain//zinc finger, C3HC4 type (RING finger)//No apical meristem (NAM) protein//RING-H2 zinc finger domain	GO:0004842//GO:0061630//GO:0003677//GO:0008270//GO:0046872	ubiquitin-protein transferase activity//ubiquitin protein ligase activity//DNA binding//zinc ion binding//metal ion binding	--	--	FALSE	-0.47214	0.99998	UP	1.1119	1.1552e-05	UP	1.5713	5.0989e-07
Cluster-63567.14241	1137181860	OMO57989.1	600	6.6e-59	E3 ubiquitin-protein ligase [Corchorus olitorius]	LT594796.1	LT594796	Theobroma cacao genome assembly, chromosome: IX	--	--	--	Q9LN71	E3 ubiquitin-protein ligase At1g12760 OS=Arabidopsis thaliana OX=3702 GN=At1g12760 PE=1 SV=1	PF12861//PF12678//PF16685//PF00097//PF12906	Anaphase-promoting complex subunit 11 RING-H2 finger//RING-H2 zinc finger domain//zinc RING finger of MSL2//zinc finger, C3HC4 type (RING finger)//RING-variant domain	GO:0004842//GO:0061630//GO:0008270//GO:0046872	ubiquitin-protein transferase activity//ubiquitin protein ligase activity//zinc ion binding//metal ion binding	--	--	FALSE	0.010827	0.99998	DOWN	-0.89047	3.8946e-06	DOWN	-0.9141	0.00014092
Cluster-63567.36266	1204919338	XP_021292505.1	894	2.8e-93	E3 ubiquitin-protein ligase MBR1, partial [Herrania umbratica]	XM_021436830.1	XM_021436830	PREDICTED: Herrania umbratica E3 ubiquitin-protein ligase MBR1 (LOC110422816), partial mRNA	--	--	--	Q9ZQF9	E3 ubiquitin-protein ligase MBR1 OS=Arabidopsis thaliana OX=3702 GN=MBR1 PE=1 SV=1	PF00097//PF12906//PF12678//PF11789//PF12861//PF05191	zinc finger, C3HC4 type (RING finger)//RING-variant domain//RING-H2 zinc finger domain//Zinc-finger of the MIZ type in Nse subunit//Anaphase-promoting complex subunit 11 RING-H2 finger//Adenylate kinase, active site lid	GO:0008270//GO:0046872//GO:0004017//GO:0004842	zinc ion binding//metal ion binding//adenylate kinase activity//ubiquitin-protein transferase activity	--	--	FALSE	0.073737	0.99998	DOWN	-0.67584	0.12483	DOWN	-0.76133	0.056106
Cluster-63567.49853	1269911293	XP_022767264.1	1027	1.5e-108	E3 ubiquitin-protein ligase RZFP34-like isoform X1 [Durio zibethinus]	XM_021433480.1	XM_021433480	PREDICTED: Herrania umbratica E3 ubiquitin-protein ligase MIEL1-like (LOC110420238), transcript variant X1, mRNA	K10144	RCHY1, PIRH2	RING finger and CHY zinc finger domain-containing protein 1	Q9FFB6	E3 ubiquitin-protein ligase RZFP34 OS=Arabidopsis thaliana OX=3702 GN=RZPF34 PE=1 SV=1	PF01155//PF05495//PF01907//PF00097	Hydrogenase/urease nickel incorporation, metallochaperone, hypA//CHY zinc finger//Ribosomal protein L37e//zinc finger, C3HC4 type (RING finger)	GO:0008270//GO:0016151//GO:0046872//GO:0003735	zinc ion binding//nickel cation binding//metal ion binding//structural constituent of ribosome	KOG1940	Zn-finger protein	FALSE	0.044827	0.99998	UP	0.69762	0.069345	UP	0.63922	0.014142
Cluster-63567.58755	1269930378	XP_022777325.1	728	3.1e-74	E3 ubiquitin-protein ligase ATL41-like [Durio zibethinus]	XM_022921590.1	XM_022921590	PREDICTED: Durio zibethinus E3 ubiquitin-protein ligase ATL41-like (LOC111318716), mRNA	K19038	ATL41	E3 ubiquitin-protein ligase ATL41	Q9SLC4	RING-H2 finger protein ATL40 OS=Arabidopsis thaliana OX=3702 GN=ATL40 PE=2 SV=1	PF10272//PF12861//PF12678//PF00097//PF12906	Putative transmembrane protein precursor//Anaphase-promoting complex subunit 11 RING-H2 finger//RING-H2 zinc finger domain//zinc finger, C3HC4 type (RING finger)//RING-variant domain	GO:0046872//GO:0008270//GO:0004842//GO:0061630	metal ion binding//zinc ion binding//ubiquitin-protein transferase activity//ubiquitin protein ligase activity	--	--	FALSE	-0.1733	0.99998	UP	2.2481	0.014317	UP	2.3934	0.0015545
Cluster-63567.14545	1269962471	XP_022731443.1	2229	3.9e-248	E3 ubiquitin ligase PARAQUAT TOLERANCE 3-like isoform X1 [Durio zibethinus]	XM_022875710.1	XM_022875710	PREDICTED: Durio zibethinus E3 ubiquitin ligase PQT3-like (LOC111285972), transcript variant X8, mRNA	K10624	RBBP6	E3 ubiquitin-protein ligase RBBP6	--	--	PF15551//PF00098	Domain of unknown function (DUF4656)//Zinc knuckle	GO:0003676//GO:0008270	nucleic acid binding//zinc ion binding	--	--	FALSE	0.080283	0.99998	DOWN	-0.79469	0.05519	DOWN	-0.89065	0.041363
Cluster-63567.39969	1269988161	XP_022745177.1	754	5.2e-77	probable E3 ubiquitin-protein ligase ARI8 isoform X3 [Durio zibethinus]	XM_007029118.2	XM_007029118	PREDICTED: Theobroma cacao probable E3 ubiquitin-protein ligase ARI8 (LOC18599238), mRNA	K11968	ARIH1	ariadne-1	Q8W468	Probable E3 ubiquitin-protein ligase ARI8 OS=Arabidopsis thaliana OX=3702 GN=ARI8 PE=2 SV=1	PF04810	Sec23/Sec24 zinc finger	GO:0008270	zinc ion binding	--	--	FALSE	0.0070359	0.99998	DOWN	-0.31058	0.02218	DOWN	-0.33198	0.077985
Cluster-62375.0	1204891158	XP_021277287.1	2481	5.8e-277	putative E3 ubiquitin-protein ligase LIN isoform X1 [Herrania umbratica]	XM_021421613.1	XM_021421613	PREDICTED: Herrania umbratica putative E3 ubiquitin-protein ligase LIN-1 (LOC110411453), transcript variant X2, mRNA	--	--	--	C6L7U1	Putative E3 ubiquitin-protein ligase LIN-1 OS=Lotus japonicus OX=34305 GN=CERBERUS PE=2 SV=2	PF00400//PF04564//PF11789	WD domain, G-beta repeat//U-box domain//Zinc-finger of the MIZ type in Nse subunit	GO:0004842//GO:0005515//GO:0008270	ubiquitin-protein transferase activity//protein binding//zinc ion binding	--	--	FALSE	-0.17321	0.99998	UP	2.2193	1.5971e-05	UP	2.3625	0.013169
Cluster-63567.54584	1269873983	XP_022738521.1	1053	8.6e-112	E3 ubiquitin-protein ligase RMA1H1-like [Durio zibethinus]	XM_022882778.1	XM_022882778	PREDICTED: Durio zibethinus E3 ubiquitin-protein ligase RMA1H1-like (LOC111291156), transcript variant X1, mRNA	K10666	RNF5	E3 ubiquitin-protein ligase RNF5	Q6R567	E3 ubiquitin-protein ligase RMA1H1 OS=Capsicum annuum OX=4072 GN=RMA1H1 PE=1 SV=1	PF12861//PF12678//PF00097	Anaphase-promoting complex subunit 11 RING-H2 finger//RING-H2 zinc finger domain//zinc finger, C3HC4 type (RING finger)	GO:0046872//GO:0004842//GO:0008270	metal ion binding//ubiquitin-protein transferase activity//zinc ion binding	KOG0823	Predicted E3 ubiquitin ligase	FALSE	0.11982	0.99998	UP	1.3041	0.00061337	UP	1.1663	0.0096353
Cluster-63567.53192	1204923823	XP_021294919.1	1023	4.5e-108	E3 ubiquitin-protein ligase RMA1H1-like [Herrania umbratica]	XM_022921621.1	XM_022921621	PREDICTED: Durio zibethinus E3 ubiquitin-protein ligase RMA1H1-like (LOC111318747), mRNA	K10666	RNF5	E3 ubiquitin-protein ligase RNF5	Q6R567	E3 ubiquitin-protein ligase RMA1H1 OS=Capsicum annuum OX=4072 GN=RMA1H1 PE=1 SV=1	PF12861//PF12678//PF00097	Anaphase-promoting complex subunit 11 RING-H2 finger//RING-H2 zinc finger domain//zinc finger, C3HC4 type (RING finger)	GO:0004842//GO:0008270//GO:0046872	ubiquitin-protein transferase activity//zinc ion binding//metal ion binding	KOG0823	Predicted E3 ubiquitin ligase	FALSE	-0.1238	0.99998	UP	1.0116	0.0025004	UP	1.1183	4.185e-05
Cluster-48574.0	1269883074	XP_022752191.1	548	1.2e-53	E3 ubiquitin-protein ligase RNF181-like [Durio zibethinus]	XM_022896456.1	XM_022896456	PREDICTED: Durio zibethinus E3 ubiquitin-protein ligase RNF181-like (LOC111300857), mRNA	--	--	--	Q9SUS4	Probable E3 ubiquitin-protein ligase RHA1A OS=Arabidopsis thaliana OX=3702 GN=RHA1A PE=2 SV=1	PF00130//PF12861//PF11789//PF12678//PF12906//PF00097	Phorbol esters/diacylglycerol binding domain (C1 domain)//Anaphase-promoting complex subunit 11 RING-H2 finger//Zinc-finger of the MIZ type in Nse subunit//RING-H2 zinc finger domain//RING-variant domain//zinc finger, C3HC4 type (RING finger)	GO:0008270//GO:0004842//GO:0046872	zinc ion binding//ubiquitin-protein transferase activity//metal ion binding	--	--	FALSE	0.81751	0.99998	UP	3.397	0.010995	UP	2.5638	0.090179
Cluster-63567.33459	1269895572	XP_022758716.1	321	4.2e-27	E3 ubiquitin-protein ligase RNF4-like [Durio zibethinus]	XM_022872047.1	XM_022872047	PREDICTED: Durio zibethinus E3 ubiquitin-protein ligase RNF4-like (LOC111283468), transcript variant X3, mRNA	--	--	--	--	--	PF00097//PF16685//PF12678//PF11789//PF03854//PF07578//PF12861	zinc finger, C3HC4 type (RING finger)//zinc RING finger of MSL2//RING-H2 zinc finger domain//Zinc-finger of the MIZ type in Nse subunit//P-11 zinc finger//Lipid A Biosynthesis N-terminal domain//Anaphase-promoting complex subunit 11 RING-H2 finger	GO:0061630//GO:0008270//GO:0008915//GO:0003723//GO:0004842//GO:0046872	ubiquitin protein ligase activity//zinc ion binding//lipid-A-disaccharide synthase activity//RNA binding//ubiquitin-protein transferase activity//metal ion binding	--	--	FALSE	0.03598	0.99998	UP	0.68481	0.037618	UP	0.63664	0.073864
Cluster-67011.0	1269930230	XP_022777247.1	492	5.1e-47	probable E3 ubiquitin-protein ligase RNF144A-B [Durio zibethinus]	XM_022865939.1	XM_022865939	PREDICTED: Durio zibethinus probable E3 ubiquitin-protein ligase RNF144A-B (LOC111279046), mRNA	K11975	RNF144	E3 ubiquitin-protein ligase RNF144	--	--	PF12678//PF15433//PF00097//PF15307	RING-H2 zinc finger domain//Mitochondrial 28S ribosomal protein S31//zinc finger, C3HC4 type (RING finger)//Sperm acrosome-associated protein 7	GO:0008270//GO:0003735//GO:0046872	zinc ion binding//structural constituent of ribosome//metal ion binding	--	--	FALSE	0.80144	0.99998	UP	3.2654	0.0010421	UP	2.4218	0.047395
Cluster-63567.20251	1269968348	XP_022734557.1	1245	6.5e-134	peroxisome biogenesis factor 10-like [Durio zibethinus]	XM_021437311.1	XM_021437311	PREDICTED: Herrania umbratica E3 ubiquitin-protein ligase rnf8-A-like (LOC110423160), mRNA	--	--	--	Q9M022	E3 ubiquitin-protein ligase AIRP2 OS=Arabidopsis thaliana OX=3702 GN=AIRP2 PE=1 SV=1	PF12678//PF12861//PF00097//PF16685	RING-H2 zinc finger domain//Anaphase-promoting complex subunit 11 RING-H2 finger//zinc finger, C3HC4 type (RING finger)//zinc RING finger of MSL2	GO:0046872//GO:0004842//GO:0061630//GO:0008270	metal ion binding//ubiquitin-protein transferase activity//ubiquitin protein ligase activity//zinc ion binding	--	--	FALSE	0.12541	0.99998	DOWN	-0.77904	0.0091886	DOWN	-0.92318	0.013666
Cluster-63567.24092	508712134	EOY04031.1	1196	2.7e-128	Ubiquitin-protein ligase, putative isoform 2 [Theobroma cacao]	XM_022903579.1	XM_022903579	PREDICTED: Durio zibethinus E3 ubiquitin-protein ligase SINA-like 10 (LOC111305784), mRNA	K04506	SIAH1	E3 ubiquitin-protein ligase SIAH1	Q84K34	E3 ubiquitin-protein ligase SINA-like 10 OS=Arabidopsis thaliana OX=3702 GN=At5g37930 PE=2 SV=1	PF07967//PF03145	C3HC zinc finger-like//Seven in absentia protein family	GO:0008270	zinc ion binding	--	--	FALSE	0.029681	0.99998	DOWN	-0.5371	0.0001227	DOWN	-0.5841	0.0060762
Cluster-62099.0	1269877322	XP_022749222.1	2655	2.2e-297	U-box domain-containing protein 15-like [Durio zibethinus]	XM_022906520.1	XM_022906520	PREDICTED: Durio zibethinus U-box domain-containing protein 15-like (LOC111308203), mRNA	--	--	--	Q681N2	U-box domain-containing protein 15 OS=Arabidopsis thaliana OX=3702 GN=PUB15 PE=2 SV=2	PF11789//PF04564//PF00514	Zinc-finger of the MIZ type in Nse subunit//U-box domain//Armadillo/beta-catenin-like repeat	GO:0005515//GO:0004842//GO:0008270	protein binding//ubiquitin-protein transferase activity//zinc ion binding	--	--	FALSE	-1.0726	0.99998	UP	4.7901	3.133e-12	UP	5.8056	1.6973e-11
Cluster-59228.0	1269922818	XP_022773354.1	1806	5.9e-199	U-box domain-containing protein 29-like [Durio zibethinus]	XM_022917619.1	XM_022917619	PREDICTED: Durio zibethinus U-box domain-containing protein 29-like (LOC111315695), mRNA	--	--	--	Q9LSA6	U-box domain-containing protein 29 OS=Arabidopsis thaliana OX=3702 GN=PUB29 PE=1 SV=1	PF11789//PF04564//PF00514	Zinc-finger of the MIZ type in Nse subunit//U-box domain//Armadillo/beta-catenin-like repeat	GO:0005515//GO:0004842//GO:0008270	protein binding//ubiquitin-protein transferase activity//zinc ion binding	--	--	FALSE	0.84439	0.99998	UP	2.3782	0.0010364	UP	1.5186	0.07284
Cluster-63567.43630	1204919605	XP_021292644.1	2270	1.2e-252	U-box domain-containing protein 6-like [Herrania umbratica]	XM_022869763.1	XM_022869763	PREDICTED: Durio zibethinus U-box domain-containing protein 6-like (LOC111281941), transcript variant X3, mRNA	--	--	--	Q9CAG5	U-box domain-containing protein 7 OS=Arabidopsis thaliana OX=3702 GN=PUB7 PE=2 SV=1	PF11789//PF02022//PF04564//PF00514	Zinc-finger of the MIZ type in Nse subunit//Integrase Zinc binding domain//U-box domain//Armadillo/beta-catenin-like repeat	GO:0005515//GO:0004842//GO:0008270	protein binding//ubiquitin-protein transferase activity//zinc ion binding	--	--	FALSE	-0.11914	0.99998	DOWN	-0.90035	0.012173	DOWN	-0.7949	0.054035
Cluster-63567.8142	1204886402	XP_021274719.1	1544	1.3e-168	U-box domain-containing protein 26-like [Herrania umbratica]	XM_018128192.1	XM_018128192	PREDICTED: Theobroma cacao U-box domain-containing protein 26 (LOC18611880), mRNA	--	--	--	Q9FXA4	U-box domain-containing protein 26 OS=Arabidopsis thaliana OX=3702 GN=PUB26 PE=2 SV=1	PF11789//PF04564	Zinc-finger of the MIZ type in Nse subunit//U-box domain	GO:0008270//GO:0004842	zinc ion binding//ubiquitin-protein transferase activity	--	--	FALSE	0.11776	0.99998	UP	2.0658	0.00059466	UP	1.9225	0.0037369
Cluster-63567.18180	1269902196	XP_022762341.1	1955	2.7e-216	U-box domain-containing protein 26-like [Durio zibethinus]	XM_022870510.1	XM_022870510	PREDICTED: Durio zibethinus U-box domain-containing protein 26-like (LOC111282435), mRNA	--	--	--	Q9FXA4	U-box domain-containing protein 26 OS=Arabidopsis thaliana OX=3702 GN=PUB26 PE=2 SV=1	PF04564//PF01369//PF11789	U-box domain//Sec7 domain//Zinc-finger of the MIZ type in Nse subunit	GO:0008270//GO:0004842//GO:0005086	zinc ion binding//ubiquitin-protein transferase activity//ARF guanyl-nucleotide exchange factor activity	--	--	FALSE	-0.090048	0.99998	DOWN	-1.0688	0.00039093	DOWN	-0.99318	0.000543
Cluster-63567.55388	1269930488	XP_022777381.1	1658	7.8e-182	U-box domain-containing protein 8-like [Durio zibethinus]	XM_022921646.1	XM_022921646	PREDICTED: Durio zibethinus U-box domain-containing protein 8-like (LOC111318777), mRNA	--	--	--	O81902	U-box domain-containing protein 8 OS=Arabidopsis thaliana OX=3702 GN=PUB8 PE=2 SV=1	PF11789//PF12678//PF00514//PF04564	Zinc-finger of the MIZ type in Nse subunit//RING-H2 zinc finger domain//Armadillo/beta-catenin-like repeat//U-box domain	GO:0004842//GO:0005515//GO:0008270	ubiquitin-protein transferase activity//protein binding//zinc ion binding	--	--	FALSE	-0.079448	0.99998	UP	0.47032	0.090334	UP	0.53395	0.0097166
Cluster-63567.61407	1269880653	XP_022750962.1	1733	1.2e-190	U-box domain-containing protein 27-like [Durio zibethinus]	XM_022884460.1	XM_022884460	PREDICTED: Durio zibethinus U-box domain-containing protein 27-like (LOC111292205), mRNA	--	--	--	Q9FLF4	U-box domain-containing protein 27 OS=Arabidopsis thaliana OX=3702 GN=PUB27 PE=2 SV=1	PF11789//PF04564	Zinc-finger of the MIZ type in Nse subunit//U-box domain	GO:0004842//GO:0008270	ubiquitin-protein transferase activity//zinc ion binding	--	--	FALSE	-0.17881	0.99998	UP	3.202	9.1563e-11	UP	3.3605	7.0677e-12
Cluster-63567.47219	1269881092	XP_022751180.1	1991	3.3e-220	U-box domain-containing protein 30-like [Durio zibethinus]	LT594788.1	LT594788	Theobroma cacao genome assembly, chromosome: I	--	--	--	Q058P4	U-box domain-containing protein 30 OS=Arabidopsis thaliana OX=3702 GN=PUB30 PE=2 SV=1	PF11789//PF04564	Zinc-finger of the MIZ type in Nse subunit//U-box domain	GO:0004842//GO:0008270	ubiquitin-protein transferase activity//zinc ion binding	--	--	FALSE	0.085638	0.99998	DOWN	-1.4369	0.00023139	DOWN	-1.5362	0.00014806
Cluster-63567.51884	1269863177	XP_022764581.1	2066	7.7e-229	U-box domain-containing protein 5-like isoform X1 [Durio zibethinus]	XM_022908846.1	XM_022908846	PREDICTED: Durio zibethinus U-box domain-containing protein 5-like (LOC111309813), transcript variant X1, mRNA	--	--	--	Q9CAG5	U-box domain-containing protein 7 OS=Arabidopsis thaliana OX=3702 GN=PUB7 PE=2 SV=1	PF11789//PF04564	Zinc-finger of the MIZ type in Nse subunit//U-box domain	GO:0004842//GO:0008270	ubiquitin-protein transferase activity//zinc ion binding	--	--	FALSE	-0.22325	0.99998	DOWN	-1.0202	0.015129	DOWN	-0.81423	0.088256
[truncated: 32 more rows]

## Sheet: NA 
gene_id	NR GI	NR ID	NR Score	NR Evalue	NR Description	NT GI	NT ID	NT Description	KO ID	KO Name	KO Description	Swissprot ID	Swissprot Description	PFAM ID	PFAM description	Gene Ontology Molecular Function	MF Description	KOG ID	KOG Description	UP_DOWN_REGULATION(infectedleafvshealthyleaf)	log2FC(infectedleafvshealthyleaf)	q value(infectedleafvshealthyleaf)	UP_DOWN_REGULATION(gallsvshealthyleaf)	log2FC(gallsvshealthyleaf)	q value(gallsvshealthyleaf)	UP_DOWN_REGULATION(gallsvsinfectedleaf)	log2FC(gallsvsinfectedleaf)	q value(gallsvsinfectedleaf)
[truncated: 4 more rows]

## Sheet: phytic acid
gene_id	NR GI	NR ID	NR Score	NR Evalue	NR Description	NT GI	NT ID	NT Description	KO ID	KO Name	KO Description	Swissprot ID	Swissprot Description	PFAM ID	PFAM description	Gene Ontology Molecular Function	MF Description	KOG ID	KOG Description	UP_DOWN_REGULATION(infectedleafvshealthyleaf)	log2FC(infectedleafvshealthyleaf)	q value(infectedleafvshealthyleaf)	UP_DOWN_REGULATION(gallsvshealthyleaf)	log2FC(gallsvshealthyleaf)	q value(gallsvshealthyleaf)	UP_DOWN_REGULATION(gallsvsinfectedleaf)	log2FC(gallsvsinfectedleaf)	q value(gallsvsinfectedleaf)
[truncated: 6 more rows]
